# Supplementary material for: Beta-Amylase and Phosphatidic Acid Involved in Recalcitrant Seed Germination of Chinese Chestnut
Source: Front Plant Sci. 2022 Mar 25;13:828270. doi: 10.3389/fpls.2022.828270 (PMC8990265; doi:10.3389/fpls.2022.828270)
Supplement: Supplementary file 2 [file Data_Sheet_2.XLS]

## Sheet: Sheet1
Data Sheet 2 List of Chinese chestnut accessions used for SV genotyping
Taxon	wild/cultivar	Accession	Classification	Country	Province
Castanea mollissima	wild	1_5	W	China	Hubei
Castanea mollissima	wild	1_6	W	China	Hubei
Castanea mollissima	wild	1_8	W	China	Hubei
Castanea mollissima	wild	1_9	W	China	Hubei
Castanea mollissima	wild	1_10	W	China	Hubei
Castanea mollissima	wild	1_12	W	China	Hubei
Castanea mollissima	wild	1_15	W	China	Hubei
Castanea mollissima	wild	1_16	W	China	Hubei
Castanea mollissima	wild	1_17	W	China	Hubei
Castanea mollissima	wild	1_18	W	China	Hubei
Castanea mollissima	wild	1_19	W	China	Hubei
Castanea mollissima	wild	1_20	W	China	Hubei
Castanea mollissima	wild	1_22	W	China	Hubei
Castanea mollissima	wild	1_23	W	China	Hubei
Castanea mollissima	wild	1_24	W	China	Hubei
Castanea mollissima	wild	1_25	W	China	Hubei
Castanea mollissima	wild	1_32	W	China	Sichuan
Castanea mollissima	wild	1_38	W	China	Shaanxi
Castanea mollissima	wild	1_39	W	China	Shaanxi
Castanea mollissima	wild	1_51	W	China	Guizhou
Castanea mollissima	wild	1_52	W	China	Guizhou
Castanea mollissima	wild	1_57	W	China	Hubei
Castanea mollissima	wild	1_86	W	China	Hubei
Castanea mollissima	wild	1_87	W	China	Hubei
Castanea mollissima	wild	1_88	W	China	Sichuan
Castanea mollissima	wild	1_89	W	China	Sichuan
Castanea mollissima	wild	1_90	W	China	Chongqing
Castanea mollissima	wild	1_91	W	China	Hubei
Castanea mollissima var 'hunantali'	cultivar	1_302	C	China	Hunan
Castanea mollissima var 'tali'	cultivar	1_303	C	China	Hunan
Castanea mollissima var 'qianan'	cultivar	1_310	C	China	Heibei
Castanea mollissima var 'xigou No7'	cultivar	1_318	C	China	Heibei
Castanea mollissima var 'dongmiwuwuhua'	cultivar	1_326	C	China	Heibei
Castanea mollissima var 'dongmiwu No35'	cultivar	1_327	C	China	Heibei
Castanea mollissima var 'baipigu'	cultivar	1_332	C	China	Heibei
Castanea mollissima var 'houhan No20'	cultivar	1_368	C	China	Heibei
Castanea mollissima var 'dayanqing'	cultivar	1_377	C	China	Heibei
Castanea mollissima var 'zhenbashuangjie No1'	cultivar	1_384	C	China	Shaanxi
Castanea mollissima var 'guangxiyulin'	cultivar	1_389	C	China	Guangxi
Castanea mollissima var 'mifengqiu'	cultivar	1_413	C	China	Anhui
Castanea mollissima var 'luotianzaoli'	cultivar	1_419	C	China	Hubei
Castanea mollissima var 'yimengduanzhi'	cultivar	1_593	C	China	Shandong
Castanea mollissima var 'cuizhili'	cultivar	1_63	C	China	Heibei
Castanea mollissima var 'tancheng207'	cultivar	1_649	C	China	Shandong
Castanea mollissima var 'yanjing'	cultivar	1_666	C	China	Heibei
Castanea mollissima var 'yanguang'	cultivar	1_667	C	China	Heibei
Castanea mollissima var 'guangxiyulin No11'	cultivar	1_672	C	China	Guangxi
Castanea mollissima var 'anhuidahongpao'	cultivar	1_69	C	China	Anhui
Castanea mollissima var 'yanzi'	cultivar	1_691	C	China	Heibei
Castanea mollissima var 'yanqiu'	cultivar	1_692	C	China	Heibei
Castanea mollissima var 'yanli'	cultivar	1_693	C	China	Heibei
Castanea mollissima var 'yanlong'	cultivar	1_694	C	China	Heibei
Castanea mollissima var 'qinglong No23'	cultivar	1_696	C	China	Heibei
Castanea mollissima var 'qianxi No23'	cultivar	1_697	C	China	Heibei
Castanea mollissima var 'zijing'	cultivar	1_698	C	China	Heibei
Castanea mollissima var 'yanshanduanzhi'	cultivar	1_73	C	China	Heibei
Castanea mollissima var 'xizhai No1'	cultivar	1_756	C	China	Heibei
Castanea mollissima var 'jingshuhong'	cultivar	1_78	C	China	Beijing
Castanea mollissima var 'huangpeng'	cultivar	1_79	C	China	Heibei
Castanea mollissima var 'beiyu No2'	cultivar	1_80	C	China	Heibei
