# Supplementary material for: Beta-Amylase and Phosphatidic Acid Involved in Recalcitrant Seed Germination of Chinese Chestnut
Source: Front Plant Sci. 2022 Mar 25;13:828270. doi: 10.3389/fpls.2022.828270 (PMC8990265; doi:10.3389/fpls.2022.828270)
Supplement: Supplementary file 3 [file Data_Sheet_3.XLS]

## Sheet: stat1
Data Sheet 3 Number of SVs between V2 and N11_1 genomes
SV size	SV count
10	11242
11	7278
12	9671
13	5035
14	6108
15	4314
16	4587
17	2961
18	4014
19	2351
20	3172
21	2364
22	2548
23	1623
24	2315
25	1360
26	1816
27	1311
28	1702
29	1197
30	1610
31	1051
32	1307
33	915
34	1175
35	725
36	1030
37	659
38	898
39	594
40	781
41	478
42	728
43	434
44	594
45	418
46	494
47	320
48	462
49	298
50	434
51	289
52	351
53	236
54	307
55	228
56	264
57	234
58	233
59	207
60	262
61	191
62	223
63	219
64	205
65	149
66	175
67	140
68	167
69	143
70	164
71	131
72	151
73	141
74	127
75	128
76	108
77	103
78	132
79	108
80	109
81	105
82	91
83	110
84	117
85	85
86	88
87	88
88	88
89	89
90	85
91	70
92	87
93	82
94	78
95	70
96	73
97	62
98	60
99	67
100	72
101	62
102	51
103	59
104	52
105	58
106	53
107	45
108	56
109	43
110	59
111	52
112	54
113	46
114	38
115	54
116	48
117	44
118	40
119	48
120	38
121	49
122	39
123	39
124	36
125	36
126	40
127	35
128	41
129	35
130	38
131	37
132	37
133	40
134	32
135	46
136	57
137	44
138	48
139	31
140	35
141	36
142	32
143	33
144	40
145	24
146	31
147	31
148	46
149	39
150	42
151	157
152	75
153	38
154	38
155	27
156	26
157	28
158	23
159	27
160	21
161	31
162	33
163	23
164	29
165	22
166	118
167	52
168	24
169	26
170	26
171	28
172	26
173	24
174	31
175	24
176	23
177	30
178	24
179	22
180	25
181	22
182	16
183	25
184	19
185	25
186	21
187	23
188	84
189	46
190	20
191	33
192	22
193	22
194	21
195	23
196	20
197	13
198	32
199	30
200	24
201	22
202	18
203	21
204	20
205	13
206	21
207	19
208	15
209	18
210	26
211	20
212	36
213	24
214	22
215	20
216	16
217	30
218	22
219	19
220	19
221	27
222	21
223	24
224	31
225	32
226	17
227	23
228	27
229	18
230	22
231	92
232	208
233	38
234	18
235	12
236	30
237	14
238	17
239	14
240	17
241	19
242	23
243	18
244	14
245	10
246	18
247	17
248	20
249	7
250	14
251	23
252	15
253	10
254	18
255	21
256	11
257	19
258	21
259	32
260	20
261	23
262	26
263	25
264	18
265	21
266	19
267	19
268	22
269	18
270	20
271	24
272	22
273	16
274	23
275	11
276	20
277	15
278	18
279	11
280	10
281	13
282	17
283	17
284	21
285	15
286	13
287	27
288	49
289	17
290	9
291	8
292	8
293	13
294	13
295	19
296	12
297	25
298	15
299	17
300	10
301	14
302	43
303	23
304	18
305	18
306	13
307	15
308	17
309	8
310	19
311	16
312	20
313	21
314	10
315	15
316	17
317	15
318	9
319	17
320	16
321	17
322	20
323	14
324	20
325	19
326	15
327	24
328	30
329	17
330	57
331	25
332	14
333	18
334	17
335	14
336	10
337	12
338	15
339	22
340	15
341	10
342	19
343	9
344	14
345	21
346	16
347	3
348	15
349	8
350	11
351	10
352	8
353	6
354	19
355	8
356	12
357	16
358	9
359	8
360	11
361	6
362	7
363	11
364	6
365	10
366	6
367	5
368	7
369	10
370	8
371	9
372	12
373	12
374	10
375	9
376	6
377	32
378	13
379	18
380	10
381	8
382	6
383	12
384	7
385	7
386	7
387	3
388	13
389	11
390	13
391	3
392	7
393	11
394	18
395	14
396	13
397	12
398	18
399	34
400	30
401	28
402	21
403	10
404	20
405	18
406	12
407	20
408	17
409	14
410	19
411	21
412	15
413	12
414	6
415	11
416	7
417	7
418	9
419	7
420	23
421	28
422	42
423	12
424	9
425	6
426	6
427	5
428	3
429	6
430	9
431	4
432	2
433	6
434	12
435	4
436	8
437	7
438	5
439	9
440	5
441	9
442	9
443	8
444	7
445	5
446	4
447	3
448	4
449	9
450	6
451	3
452	16
453	29
454	8
455	14
456	9
457	5
458	6
459	8
460	6
461	12
462	9
463	5
464	6
465	4
466	6
467	10
468	4
469	9
470	5
471	4
472	5
473	10
474	9
475	2
476	7
477	5
478	6
479	5
480	3
481	4
482	5
483	7
484	8
485	7
486	6
487	4
488	10
489	7
490	3
491	10
492	6
493	3
494	6
495	4
496	9
497	6
498	2
499	11
500	4
501	3
502	5
503	7
504	3
505	7
506	3
507	9
508	6
509	6
510	10
511	7
512	5
513	7
514	8
515	4
516	5
517	5
518	7
519	10
520	6
521	5
522	4
523	10
524	4
525	11
526	8
527	18
528	27
529	14
530	2
531	6
532	4
533	6
534	1
535	1
536	7
537	4
538	4
539	2
540	3
541	7
542	5
543	5
544	2
546	10
547	4
548	6
549	4
550	9
551	6
552	4
553	3
554	3
555	9
556	5
557	10
558	8
559	8
560	6
561	6
562	5
563	3
564	1
565	2
566	4
567	7
568	8
569	4
570	4
571	5
572	5
573	9
574	4
575	10
576	4
577	8
578	8
579	14
580	6
581	10
582	6
583	8
584	10
585	7
586	12
587	13
588	49
589	10
590	5
591	8
592	4
593	7
594	6
595	4
596	3
597	4
598	11
599	8
600	6
601	3
602	5
603	11
604	12
605	5
606	4
607	5
608	7
609	4
610	8
611	5
612	7
613	7
614	4
615	4
616	12
617	2
618	11
619	7
620	7
621	3
622	2
623	4
624	8
625	1
626	10
627	6
628	4
629	7
630	3
631	6
632	7
633	8
634	7
635	4
636	5
637	4
638	13
639	8
640	12
641	7
642	6
643	14
644	9
645	6
646	12
647	11
648	4
649	7
650	11
651	13
652	6
653	12
654	3
655	3
656	7
657	5
658	6
659	5
660	5
661	7
662	8
663	6
664	6
665	3
666	10
667	7
668	7
669	6
670	3
671	8
672	3
673	12
674	9
675	14
676	8
677	12
678	10
679	10
680	8
681	10
682	4
683	6
684	11
685	8
686	8
687	8
688	1
689	7
690	8
691	7
692	8
693	9
694	8
695	6
696	5
697	1
698	8
699	6
700	3
701	2
702	2
703	3
704	3
705	6
706	4
707	4
708	4
710	2
711	7
712	3
713	2
714	1
715	3
717	2
718	5
719	5
720	4
721	5
722	4
723	3
724	4
725	5
726	6
727	3
728	1
729	4
730	5
731	3
732	5
733	4
734	3
735	6
736	9
737	9
738	9
739	11
740	10
741	18
742	13
743	16
744	16
745	22
746	34
747	63
748	29
749	21
750	24
751	11
752	16
753	15
754	22
755	23
756	13
757	10
758	5
759	8
760	15
761	13
762	6
763	9
764	4
765	12
766	12
767	11
768	8
769	4
770	10
771	3
772	4
773	7
774	1
775	3
776	3
777	4
778	3
779	3
780	8
781	3
782	7
783	6
784	5
785	2
786	3
787	4
788	4
789	2
790	5
791	3
792	1
793	5
794	3
795	5
796	2
797	2
798	4
799	2
800	3
801	3
802	5
803	1
804	4
805	3
806	4
807	2
808	3
809	1
810	1
811	4
812	6
813	6
814	2
815	3
816	1
817	1
818	3
819	1
820	1
821	3
823	3
824	1
825	4
826	2
829	4
830	2
831	3
832	1
833	3
834	3
835	2
836	1
837	2
838	1
840	4
841	1
842	5
843	2
844	3
845	4
846	5
848	5
849	5
850	5
851	6
852	9
853	2
854	7
855	3
856	3
857	2
858	6
859	2
860	4
861	1
863	5
864	3
865	2
866	2
867	1
868	5
870	3
871	3
872	1
873	3
874	3
875	4
876	2
878	5
879	1
880	2
881	3
882	2
883	2
884	2
885	1
886	4
887	1
888	1
889	2
890	1
891	3
892	1
893	2
894	2
895	3
897	1
899	2
900	3
901	5
903	2
904	3
905	3
906	4
907	5
908	3
909	3
910	5
911	4
912	2
913	1
914	1
915	6
916	3
917	1
918	3
919	1
920	1
921	1
922	1
923	4
924	4
925	5
926	4
927	3
928	2
929	2
930	1
931	3
933	1
934	4
935	3
936	2
937	2
938	1
939	10
940	3
941	6
942	3
943	3
944	3
945	1
946	4
947	2
948	1
949	1
951	1
952	2
953	3
954	4
955	3
956	2
957	4
958	3
959	5
960	1
963	3
964	2
965	3
967	1
968	2
969	1
970	2
971	1
973	1
974	2
976	3
977	3
978	4
979	4
980	4
981	3
985	3
986	3
987	3
988	2
989	1
990	3
991	3
992	3
993	4
994	2
995	3
996	1
997	1
998	3
1000	1
1001	5
1002	1
1003	5
1004	1
1005	5
1006	4
1007	2
1008	3
1009	1
1010	1
1012	2
1013	3
1014	3
1015	1
1016	1
1017	2
1018	2
1019	4
1020	2
1021	3
1022	2
1023	2
1024	4
1025	2
1026	2
1027	1
1029	2
1030	3
1031	3
1032	1
1033	6
1034	3
1035	5
1036	1
1037	1
1038	1
1040	2
1041	1
1042	1
1043	3
1044	7
1045	2
1046	3
1047	3
1048	4
1049	3
1050	3
1051	5
1053	3
1054	4
1055	6
1056	1
1057	9
1058	2
1059	4
1060	1
1061	1
1062	5
1063	1
1064	3
1065	2
1066	1
1067	2
1068	4
1069	4
1070	3
1071	1
1072	2
1075	3
1077	5
1078	1
1079	1
1080	3
1082	1
1083	1
1084	1
1085	1
1087	2
1088	2
1089	5
1090	1
1092	4
1093	5
1094	3
1095	2
1096	3
1097	6
1099	5
1100	1
1101	1
1102	1
1103	3
1104	3
1105	2
1106	2
1108	3
1110	2
1112	1
1113	4
1114	4
1115	1
1116	3
1117	3
1118	2
1119	1
1120	1
1121	1
1122	3
1123	1
1124	1
1125	2
1126	2
1128	1
1129	1
1130	2
1132	4
1133	2
1135	1
1136	1
1138	2
1139	2
1140	3
1141	1
1142	3
1143	1
1144	2
1145	4
1147	4
1148	2
1151	1
1153	1
1154	1
1156	1
1157	3
1158	1
1160	1
1162	1
1163	1
1166	3
1168	4
1169	3
1170	4
1171	2
1172	1
1173	2
1174	1
1175	2
1178	2
1179	3
1180	1
1181	2
1182	2
1183	1
1184	2
1186	1
1188	1
1192	2
1193	2
1194	2
1195	1
1196	2
1197	1
1198	4
1199	2
1200	1
1201	2
1202	2
1205	2
1206	1
1208	2
1209	3
1211	2
1212	1
1213	1
1215	1
1219	3
1222	1
1223	1
1227	5
1228	2
1230	1
1231	1
1232	1
1233	1
1235	3
1236	2
1237	1
1238	1
1239	1
1242	2
1243	1
1244	3
1245	1
1246	1
1247	2
1248	2
1249	3
1250	2
1253	1
1254	1
1255	2
1257	3
1260	1
1261	2
1262	2
1263	2
1264	1
1266	1
1267	1
1268	2
1269	4
1270	1
1272	2
1273	3
1275	1
1276	4
1277	1
1278	1
1279	2
1280	2
1281	6
1282	1
1283	1
1284	2
1285	1
1286	1
1287	1
1291	2
1292	1
1293	3
1294	1
1296	1
1297	1
1298	2
1299	2
1300	1
1302	1
1303	2
1304	2
1305	1
1306	4
1307	2
1308	2
1309	1
1310	1
1311	1
1312	1
1313	2
1314	2
1315	2
1316	1
1317	1
1318	2
1319	1
1320	3
1321	1
1322	3
1328	2
1329	1
1330	1
1331	1
1332	2
1333	2
1339	1
1340	1
1342	2
1343	1
1344	1
1345	1
1347	3
1348	2
1349	2
1350	2
1352	3
1358	1
1359	1
1360	1
1361	2
1362	1
1363	1
1364	1
1365	1
1367	2
1368	3
1369	2
1370	1
1372	4
1373	2
1374	3
1375	1
1376	1
1377	1
1380	1
1382	2
1384	1
1386	2
1387	2
1388	1
1389	2
1390	1
1392	1
1394	2
1396	3
1397	1
1398	1
1399	1
1400	1
1401	1
1403	1
1404	2
1405	2
1408	1
1409	1
1411	1
1412	1
1414	1
1415	4
1416	3
1417	2
1418	1
1420	1
1422	1
1426	1
1427	1
1428	4
1429	4
1430	1
1432	3
1433	3
1434	1
1435	4
1436	3
1437	3
1438	1
1439	5
1440	5
1441	6
1442	3
1443	2
1444	1
1445	2
1446	3
1447	4
1448	3
1449	2
1450	1
1451	1
1452	3
1454	1
1455	1
1456	2
1457	1
1458	1
1459	3
1460	2
1462	2
1463	3
1464	1
1466	2
1467	1
1468	1
1469	2
1473	2
1474	1
1475	1
1476	1
1478	3
1482	1
1485	2
1495	1
1497	1
1499	1
1500	1
1502	4
1508	1
1509	1
1511	3
1512	1
1513	2
1515	1
1517	1
1521	1
1522	1
1523	2
1524	1
1527	1
1531	1
1533	1
1534	2
1537	1
1540	1
1541	1
1546	1
1548	1
1550	1
1552	2
1553	2
1557	2
1558	2
1561	1
1564	1
1565	2
1566	1
1567	2
1568	2
1569	3
1571	1
1572	1
1579	1
1580	1
1581	1
1586	2
1590	1
1591	2
1595	1
1599	3
1604	4
1605	2
1607	1
1608	1
1613	3
1616	1
1618	1
1620	2
1621	1
1622	3
1623	2
1624	2
1630	1
1633	2
1634	2
1635	1
1637	1
1642	1
1645	2
1649	1
1651	1
1653	1
1655	1
1656	2
1657	4
1658	1
1659	1
1663	1
1664	2
1666	2
1667	2
1668	2
1673	1
1675	1
1676	2
1678	1
1680	1
1681	1
1684	2
1687	1
1689	1
1690	1
1692	1
1696	1
1698	1
1699	2
1701	1
1702	1
1705	1
1707	1
1709	2
1710	2
1715	2
1716	1
1720	1
1722	1
1723	1
1724	1
1727	3
1729	1
1731	1
1739	1
1740	1
1743	1
1744	1
1747	1
1750	1
1756	1
1759	1
1768	1
1769	1
1773	1
1776	1
1783	2
1787	1
1791	1
1792	1
1796	1
1801	1
1803	2
1805	1
1807	1
1813	1
1814	3
1816	1
1819	1
1820	1
1821	1
1822	1
1823	1
1826	1
1827	1
1828	2
1829	1
1831	2
1833	1
1839	1
1840	1
1842	1
1848	1
1849	2
1853	1
1854	2
1859	2
1862	1
1863	2
1865	1
1868	1
1873	1
1875	1
1876	2
1877	1
1879	1
1881	1
1882	2
1887	1
1888	2
1889	2
1894	1
1895	1
1896	1
1897	1
1902	1
1903	2
1910	1
1912	1
1913	1
1914	1
1921	1
1924	1
1932	1
1934	1
1940	1
1941	1
1944	4
1945	2
1947	1
1948	1
1949	2
1951	1
1952	1
1953	1
1954	2
1961	1
1966	1
1973	1
1976	1
1987	2
1988	1
1991	1
1992	1
1993	2
1994	1
1997	1
2002	1
2003	2
2005	1
2010	2
2014	1
2019	2
2022	1
2024	1
2031	1
2042	2
2043	1
2049	1
2050	1
2051	1
2052	1
2055	1
2064	1
2065	1
2085	1
2101	1
2104	1
2111	1
2116	1
2126	2
2129	1
2143	1
2144	1
2145	1
2151	1
2154	1
2157	1
2158	1
2166	1
2175	1
2177	1
2184	1
2188	2
2191	1
2197	1
2198	1
2199	1
2204	1
2210	1
2223	1
2225	1
2229	1
2235	1
2236	1
2239	1
2250	1
2257	1
2266	1
2269	1
2273	1
2291	1
2293	1
2294	2
2301	1
2304	1
2306	1
2309	1
2311	1
2320	1
2321	1
2324	1
2330	1
2331	1
2336	1
2339	1
2342	1
2350	2
2358	1
2373	1
2385	2
2391	1
2392	1
2393	1
2394	1
2395	1
2397	1
2404	1
2407	1
2408	1
2410	1
2412	1
2414	2
2415	1
2418	1
2422	1
2423	1
2424	1
2425	1
2426	2
2432	3
2442	1
2443	1
2449	1
2450	1
2453	1
2454	2
2455	2
2466	1
2467	2
2469	2
2470	1
2474	1
2480	1
2483	3
2484	1
2489	2
2491	2
2497	2
2498	1
2502	1
2507	2
2511	1
2514	1
2516	1
2517	1
2519	1
2520	1
2522	1
2523	1
2527	2
2532	1
2534	1
2537	1
2538	1
2540	1
2545	1
2552	1
2561	1
2562	1
2567	1
2574	1
2576	1
2580	1
2592	1
2595	1
2600	1
2607	1
2608	1
2609	1
2610	1
2618	1
2619	1
2630	1
2646	1
2653	1
2655	1
2656	1
2657	1
2658	1
2659	1
2670	1
2672	1
2681	1
2693	1
2704	1
2706	1
2716	1
2733	1
2735	1
2743	1
2758	2
2769	1
2772	1
2774	2
2775	1
2780	1
2781	1
2790	1
2792	2
2793	1
2801	1
2806	1
2807	1
2808	1
2810	1
2812	1
2816	1
2818	1
2824	2
2827	1
2829	1
2840	1
2841	2
2842	1
2846	1
2847	1
2848	1
2853	1
2855	1
2856	1
2857	1
2859	1
2864	2
2868	3
2869	1
2870	1
2873	1
2874	2
2875	1
2876	2
2881	1
2883	1
2887	1
2898	1
2900	1
2903	1
2907	2
2908	1
2910	1
2918	1
2928	1
2930	1
2936	2
2964	1
2970	1
2979	1
2982	1
2989	1
3005	1
3008	1
3011	1
3027	1
3032	1
3033	1
3037	1
3042	1
3045	1
3051	1
3052	1
3055	1
3060	1
3063	1
3066	1
3070	1
3083	1
3093	1
3123	1
3128	1
3136	1
3145	2
3146	1
3178	1
3181	2
3201	1
3205	1
3206	1
3212	1
3214	1
3225	1
3226	1
3233	1
3237	1
3240	1
3258	2
3259	1
3270	1
3272	1
3286	1
3310	2
3331	1
3334	1
3344	1
3365	1
3392	1
3396	1
3400	1
3412	2
3414	1
3424	1
3425	1
3434	1
3447	1
3457	1
3469	1
3473	1
3486	1
3514	1
3515	1
3516	1
3535	1
3555	1
3582	1
3596	2
3599	1
3604	1
3605	1
3606	2
3613	1
3618	1
3619	1
3626	1
3651	1
3656	1
3659	2
3660	1
3669	1
3679	3
3680	1
3685	2
3690	1
3698	1
3701	1
3706	1
3723	1
3744	1
3746	1
3751	1
3774	1
3778	2
3781	2
3797	1
3800	1
3805	1
3808	1
3826	1
3828	1
3829	1
3832	1
3862	2
3883	1
3885	1
3891	1
3896	1
3898	1
3914	1
3918	3
3943	1
3946	2
3954	1
3973	1
3992	1
4015	1
4024	1
4032	1
4041	1
4042	1
4050	1
4054	1
4055	1
4056	1
4060	1
4061	1
4063	1
4071	2
4073	1
4075	1
4082	1
4084	1
4091	1
4092	1
4093	1
4095	1
4096	1
4097	1
4099	1
4101	1
4109	2
4116	1
4119	1
4120	1
4123	1
4124	1
4131	1
4138	1
4139	1
4148	1
4157	1
4165	1
4168	1
4171	1
4195	2
4198	1
4211	1
4217	1
4220	1
4228	1
4229	1
4240	1
4252	1
4254	1
4268	1
4271	1
4283	1
4285	2
4287	1
4289	1
4291	1
4293	1
4297	1
4306	1
4321	1
4325	2
4328	1
4330	2
4333	1
4336	1
4337	1
4338	1
4356	1
4360	1
4379	1
4380	1
4385	2
4401	2
4415	1
4418	1
4431	1
4437	1
4440	1
4442	1
4445	1
4452	1
4453	2
4455	1
4456	1
4468	1
4475	1
4484	1
4485	2
4492	1
4493	1
4495	1
4497	1
4498	2
4500	2
4504	1
4508	2
4509	1
4516	1
4519	1
4523	1
4527	1
4530	2
4533	1
4535	1
4536	3
4538	2
4539	1
4545	2
4547	1
4552	2
4554	3
4556	1
4557	1
4558	1
4561	1
4563	1
4567	1
4570	1
4578	1
4584	1
4586	1
4588	1
4600	1
4603	3
4607	1
4614	2
4619	1
[truncated: 1,199 more rows]
