# Supplementary material for: Beta-Amylase and Phosphatidic Acid Involved in Recalcitrant Seed Germination of Chinese Chestnut
Source: Front Plant Sci. 2022 Mar 25;13:828270. doi: 10.3389/fpls.2022.828270 (PMC8990265; doi:10.3389/fpls.2022.828270)
Supplement: Supplementary Data 4 — GO and KEGG enrichment results of were strongly selected genes. [file Data_Sheet_4.XLS]

## Sheet: GO_enrichment_result
#Term	Database	ID	Input number	Background number	P-Value	Corrected P-Value	Input	Hyperlink
plasma membrane	Gene Ontology	GO:0005886	370	2973	2.18e-26	4.25e-23	Cm01G00345|Cm01G00468|Cm06G02410|Cm07G01900|Cm02G01344|Cm09G02115|Cm02G00621|Cm07G02014|Cm02G00623|Cm02G00622|Cm02G00625|Cm02G00626|Cm02G01295|Cm05G02984|Cm10G01993|Cm02G00215|Cm02G00216|Cm04G01638|Cm07G00352|Cm05G00675|Cm05G00674|Cm04G01919|Cm03G01592|Cm01G03821|Cm03G02548|Cm12G01607|Cm12G01606|Cm12G01605|Cm02G03242|Cm01G04336|Cm01G03648|Cm07G00792|Cm02G00449|Cm02G00448|Cm12G00005|Cm02G00445|Cm0…	http://amigo.geneontology.org/amigo/term/GO:0005886
protein binding	Gene Ontology	GO:0005515	385	3199	5.12e-25	5e-22	Cm01G00345|Cm10G00355|Cm04G00619|Cm04G00613|Cm02G02316|Cm02G02315|Cm02G01344|Cm09G02115|Cm05G02814|Cm10G01516|Cm07G01982|Cm06G01905|Cm08G00962|Cm05G00675|Cm04G01918|Cm03G01593|Cm12G01956|Cm04G00756|Cm02G03242|Cm01G03648|Cm07G00792|Cm12G00007|Cm01G02542|Cm02G00444|Cm11G00024|Cm10G00001|Cm01G03647|Cm03G02618|Cm05G00156|Cm04G01822|Cm01G01568|Cm01G03792|Cm08G00241|Cm08G00242|Cm11G01696|Cm02G02761|Cm0…	http://amigo.geneontology.org/amigo/term/GO:0005515
cytosol	Gene Ontology	GO:0005829	330	3025	1.33e-15	8.67e-13	Cm02G01697|Cm10G00355|Cm03G01188|Cm08G01313|Cm06G02016|Cm10G00104|Cm01G01751|Cm07G00845|Cm04G00508|Cm01G01755|Cm12G01048|Cm08G00086|Cm06G02410|Cm01G03334|Cm01G03710|Cm03G00010|Cm10G00457|Cm08G00243|Cm11G01706|Cm10G01595|Cm07G00636|Cm05G00079|Cm10G01277|Cm02G01344|Cm05G03081|Cm05G00392|Cm04G01347|Cm08G02338|Cm04G01450|Cm08G00222|Cm02G01989|Cm02G00626|Cm11G01143|Cm06G02156|Cm01G02035|Cm08G01333|Cm1…	http://amigo.geneontology.org/amigo/term/GO:0005829
chloroplast	Gene Ontology	GO:0009507	435	4354	1.06e-14	5.15e-12	Cm01G00469|Cm02G02142|Cm09G00359|Cm10G01196|Cm09G00367|Cm06G02411|Cm04G00589|Cm08G01259|Cm06G00775|Cm07G02014|Cm11G01142|Cm03G00045|Cm07G00525|Cm10G01992|Cm02G00214|Cm02G00216|Cm11G00243|Cm07G00884|Cm07G01577|Cm10G00189|Cm07G01975|Cm01G03821|Cm01G03822|Cm06G01991|Cm07G00790|Cm07G00792|Cm01G02541|Cm12G00007|Cm11G00024|Cm10G00001|Cm06G00559|Cm01G02796|Cm03G01281|Cm07G00226|Cm04G01822|Cm08G00241|Cm0…	http://amigo.geneontology.org/amigo/term/GO:0009507
protein phosphorylation	Gene Ontology	GO:0006468	119	774	3.52e-14	1.38e-11	Cm05G02637|Cm07G00090|Cm10G00795|Cm02G00224|Cm01G00295|Cm03G02140|Cm03G00285|Cm01G03333|Cm07G01325|Cm05G02377|Cm02G00621|Cm05G01695|Cm02G00623|Cm02G00622|Cm02G00625|Cm05G02378|Cm02G00626|Cm08G00659|Cm08G00548|Cm02G00215|Cm03G02231|Cm03G02232|Cm10G00581|Cm05G01378|Cm02G00511|Cm02G00510|Cm12G00378|Cm03G00203|Cm01G04336|Cm01G04337|Cm10G02192|Cm03G00373|Cm02G01367|Cm03G00423|Cm10G02114|Cm05G00156|Cm0…	http://amigo.geneontology.org/amigo/term/GO:0006468
cytoplasm	Gene Ontology	GO:0005737	386	4014	5.7e-11	1.86e-08	Cm10G01196|Cm02G01596|Cm02G01344|Cm01G00192|Cm10G01489|Cm10G01488|Cm02G01295|Cm05G00476|Cm07G00525|Cm10G01992|Cm02G00216|Cm07G01981|Cm05G01373|Cm05G01378|Cm08G00410|Cm08G00672|Cm12G01744|Cm01G03648|Cm12G00006|Cm02G00444|Cm03G02619|Cm01G03647|Cm01G02795|Cm02G00716|Cm07G00220|Cm07G00468|Cm04G01821|Cm01G01567|Cm04G01828|Cm08G00242|Cm11G01696|Cm06G01733|Cm01G01703|Cm11G00508|Cm06G00849|Cm03G01269|Cm0…	http://amigo.geneontology.org/amigo/term/GO:0005737
defense response to bacterium	Gene Ontology	GO:0042742	60	324	1.78e-10	4.97e-08	Cm10G00355|Cm12G00026|Cm10G02192|Cm02G00309|Cm11G00796|Cm03G01976|Cm09G02090|Cm03G00407|Cm10G01946|Cm10G01947|Cm04G01670|Cm10G00457|Cm03G00423|Cm04G00583|Cm05G02658|Cm03G00285|Cm04G02036|Cm01G03377|Cm10G02179|Cm02G00665|Cm07G02134|Cm06G01988|Cm07G01796|Cm07G00756|Cm02G00622|Cm02G00625|Cm08G00242|Cm04G00779|Cm09G01157|Cm02G01908|Cm10G00782|Cm02G03231|Cm01G03376|Cm02G00626|Cm11G02417|Cm03G02219|Cm0…	http://amigo.geneontology.org/amigo/term/GO:0042742
kinase activity	Gene Ontology	GO:0016301	63	359	4.26e-10	1.04e-07	Cm02G02771|Cm06G01727|Cm12G00026|Cm07G01167|Cm07G01797|Cm02G00309|Cm12G01743|Cm10G01097|Cm03G02140|Cm10G01946|Cm10G01947|Cm04G01670|Cm02G01367|Cm07G02134|Cm03G00285|Cm02G02521|Cm12G01968|Cm08G00758|Cm02G00621|Cm02G00623|Cm02G00622|Cm02G00625|Cm12G00383|Cm07G01900|Cm01G04284|Cm05G02815|Cm02G02254|Cm12G00386|Cm10G00782|Cm02G00125|Cm01G01821|Cm01G00692|Cm02G02761|Cm05G03132|Cm05G02925|Cm03G02152|Cm0…	http://amigo.geneontology.org/amigo/term/GO:0016301
ADP binding	Gene Ontology	GO:0043531	38	154	4.91e-10	1.07e-07	Cm03G02674|Cm04G02473|Cm04G02173|Cm04G01723|Cm03G00368|Cm04G00076|Cm02G00223|Cm05G02959|Cm05G00073|Cm09G00363|Cm09G00360|Cm07G01982|Cm06G00228|Cm05G02960|Cm10G01992|Cm01G00020|Cm10G00367|Cm10G02154|Cm10G02145|Cm02G03092|Cm02G03091|Cm10G00380|Cm05G03054|Cm10G01625|Cm05G00069|Cm06G01048|Cm08G00410|Cm06G00230|Cm07G00586|Cm04G01780|Cm03G01168|Cm03G01169|Cm04G00377|Cm06G00191|Cm01G01451|Cm04G00544|Cm0…	http://amigo.geneontology.org/amigo/term/GO:0043531
nucleus	Gene Ontology	GO:0005634	782	9362	6.23e-10	1.22e-07	Cm01G00345|Cm10G00355|Cm10G00351|Cm02G03080|Cm12G02062|Cm11G01022|Cm02G02316|Cm06G02410|Cm06G02411|Cm07G01575|Cm04G00589|Cm10G02230|Cm04G00583|Cm03G01660|Cm02G01344|Cm02G02626|Cm02G02253|Cm06G00676|Cm01G00513|Cm10G00225|Cm10G01993|Cm10G01992|Cm06G01907|Cm01G04282|Cm06G01905|Cm07G01789|Cm04G01638|Cm02G02342|Cm05G01373|Cm07G00352|Cm08G00964|Cm05G01374|Cm07G01177|Cm04G01918|Cm04G01919|Cm03G01593|Cm0…	http://amigo.geneontology.org/amigo/term/GO:0005634
hydroquinone:oxygen oxidoreductase activity	Gene Ontology	GO:0052716	14	17	1.88e-09	3.07e-07	Cm09G01900|Cm10G02055|Cm01G01566|Cm04G02589|Cm11G01077|Cm01G02675|Cm01G02677|Cm10G02057|Cm10G02056|Cm09G01216|Cm01G02674|Cm01G02686|Cm01G02680|Cm01G02678	http://amigo.geneontology.org/amigo/term/GO:0052716
extracellular region	Gene Ontology	GO:0005576	269	2749	1.88e-08	2.82e-06	Cm06G01850|Cm03G00367|Cm02G02770|Cm02G00224|Cm02G00420|Cm02G00465|Cm02G00223|Cm07G01576|Cm01G01837|Cm09G00141|Cm07G00636|Cm06G01976|Cm05G01593|Cm07G00849|Cm03G00373|Cm02G01984|Cm02G01983|Cm05G01695|Cm01G00599|Cm02G00623|Cm02G00622|Cm02G00625|Cm01G00616|Cm07G02013|Cm02G02334|Cm10G00208|Cm11G00925|Cm09G01171|Cm01G00511|Cm01G00512|Cm09G01172|Cm08G00657|Cm03G00046|Cm01G03710|Cm07G01982|Cm04G01639|Cm0…	http://amigo.geneontology.org/amigo/term/GO:0005576
membrane	Gene Ontology	GO:0016020	89	666	2.71e-08	3.78e-06	Cm08G00154|Cm03G01976|Cm01G01755|Cm10G00455|Cm11G01706|Cm05G03087|Cm05G03085|Cm02G01344|Cm01G00192|Cm07G02014|Cm10G01063|Cm01G00614|Cm10G00056|Cm12G01613|Cm02G02723|Cm02G01295|Cm01G02982|Cm02G02424|Cm02G02833|Cm04G01919|Cm04G01856|Cm06G01188|Cm02G03243|Cm05G01771|Cm05G03100|Cm09G01857|Cm05G00391|Cm01G01703|Cm06G00491|Cm08G01311|Cm01G02318|Cm04G01345|Cm09G00020|Cm05G00220|Cm05G00226|Cm05G00227|Cm0…	http://amigo.geneontology.org/amigo/term/GO:0016020
inward rectifier potassium channel activity	Gene Ontology	GO:0005242	10	10	1.22e-07	1.53e-05	Cm09G01905|Cm09G01907|Cm03G01268|Cm06G01390|Cm10G00295|Cm10G00306|Cm10G00305|Cm10G00294|Cm04G00756|Cm04G00755	http://amigo.geneontology.org/amigo/term/GO:0005242
protein serine/threonine kinase activity	Gene Ontology	GO:0004674	54	339	1.25e-07	1.53e-05	Cm10G00795|Cm11G02112|Cm06G01932|Cm02G00224|Cm02G01989|Cm02G00442|Cm02G01367|Cm03G00423|Cm10G02114|Cm05G00079|Cm09G00523|Cm02G02521|Cm02G00665|Cm05G02377|Cm06G01469|Cm08G00758|Cm02G00621|Cm05G01695|Cm02G00623|Cm02G00622|Cm02G00625|Cm05G02378|Cm02G00626|Cm04G01347|Cm01G02032|Cm02G02334|Cm06G01933|Cm08G00548|Cm03G00465|Cm01G00356|Cm03G00373|Cm05G03132|Cm05G02925|Cm01G00313|Cm01G00315|Cm05G02664|Cm0…	http://amigo.geneontology.org/amigo/term/GO:0004674
plasmodesma	Gene Ontology	GO:0009506	103	851	1.94e-07	2.23e-05	Cm11G01022|Cm01G01751|Cm02G00420|Cm06G02410|Cm08G01286|Cm10G00457|Cm05G00079|Cm05G01593|Cm05G03081|Cm06G01914|Cm05G02814|Cm01G02035|Cm04G00571|Cm10G00560|Cm05G00264|Cm12G01613|Cm08G00657|Cm05G00260|Cm03G00513|Cm10G01993|Cm01G03710|Cm02G02424|Cm02G00216|Cm07G01037|Cm03G01190|Cm01G01821|Cm01G01820|Cm05G00674|Cm06G00215|Cm10G01283|Cm12G01607|Cm12G01606|Cm12G01605|Cm11G00993|Cm10G02192|Cm07G00347|Cm0…	http://amigo.geneontology.org/amigo/term/GO:0009506
defense response to fungus	Gene Ontology	GO:0050832	37	194	2.76e-07	2.91e-05	Cm10G00795|Cm10G02196|Cm10G02197|Cm10G02192|Cm03G01976|Cm11G00694|Cm11G00695|Cm01G03377|Cm10G02179|Cm07G00756|Cm12G02062|Cm09G00141|Cm08G00242|Cm10G01389|Cm10G00207|Cm02G03231|Cm01G03376|Cm02G02541|Cm02G01803|Cm01G01821|Cm01G01820|Cm06G00562|Cm11G00686|Cm03G02210|Cm09G01606|Cm09G01605|Cm01G00506|Cm10G00727|Cm04G00898|Cm03G02212|Cm07G02006|Cm01G04296|Cm12G00102|Cm05G00097|Cm04G00542|Cm02G02536|Cm0…	http://amigo.geneontology.org/amigo/term/GO:0050832
calmodulin binding	Gene Ontology	GO:0005516	34	169	2.83e-07	2.91e-05	Cm09G01905|Cm09G01907|Cm02G00224|Cm01G04218|Cm10G00295|Cm10G00294|Cm10G00457|Cm05G02377|Cm06G01469|Cm04G01450|Cm05G01695|Cm05G02378|Cm10G00306|Cm10G00305|Cm02G02334|Cm06G01933|Cm08G00548|Cm01G00356|Cm01G00313|Cm01G00315|Cm05G02664|Cm03G00714|Cm02G00511|Cm02G00510|Cm07G00336|Cm07G00337|Cm09G02061|Cm03G01268|Cm09G02109|Cm11G00813|Cm01G04295|Cm05G00271|Cm01G04336|Cm01G04337	http://amigo.geneontology.org/amigo/term/GO:0005516
response to water deprivation	Gene Ontology	GO:0009414	46	282	5.82e-07	5.52e-05	Cm11G01020|Cm03G00668|Cm04G00114|Cm11G01143|Cm03G01976|Cm02G02444|Cm03G02634|Cm01G04296|Cm02G01367|Cm10G00454|Cm08G02372|Cm02G02313|Cm08G00659|Cm12G01743|Cm12G00635|Cm02G02400|Cm02G03252|Cm02G03211|Cm09G01599|Cm06G01733|Cm10G00071|Cm05G01776|Cm02G02917|Cm01G04234|Cm10G01119|Cm07G01445|Cm05G00674|Cm02G02432|Cm11G02136|Cm05G01379|Cm01G00628|Cm01G03122|Cm11G00640|Cm12G00967|Cm02G02344|Cm10G01079|Cm0…	http://amigo.geneontology.org/amigo/term/GO:0009414
recognition of pollen	Gene Ontology	GO:0048544	15	37	5.94e-07	5.52e-05	Cm06G01933|Cm01G00356|Cm06G01469|Cm06G01932|Cm02G00224|Cm11G00813|Cm05G02378|Cm01G00315|Cm05G01695|Cm01G04336|Cm01G00313|Cm03G00714|Cm02G00510|Cm02G00511|Cm01G04337	http://amigo.geneontology.org/amigo/term/GO:0048544
response to abscisic acid	Gene Ontology	GO:0009737	55	377	1.15e-06	0.000101726	Cm12G00002|Cm01G00345|Cm08G00337|Cm01G01679|Cm04G02593|Cm05G01704|Cm10G02192|Cm04G00114|Cm12G00028|Cm01G04234|Cm10G00252|Cm02G00382|Cm10G02114|Cm01G02819|Cm04G02580|Cm02G01344|Cm12G00774|Cm03G01173|Cm02G02313|Cm12G01967|Cm10G01388|Cm01G00447|Cm08G00659|Cm11G02136|Cm10G00225|Cm12G00386|Cm10G00057|Cm08G00671|Cm04G00755|Cm03G00212|Cm02G03211|Cm05G00437|Cm01G04473|Cm12G00967|Cm01G04225|Cm02G02444|Cm0…	http://amigo.geneontology.org/amigo/term/GO:0009737
efflux transmembrane transporter activity	Gene Ontology	GO:0015562	9	11	1.64e-06	0.000138892	Cm01G00345|Cm02G03211|Cm08G00337|Cm12G01590|Cm07G01784|Cm10G00893|Cm02G02444|Cm02G02432|Cm10G00126	http://amigo.geneontology.org/amigo/term/GO:0015562
response to ozone	Gene Ontology	GO:0010193	13	30	1.85e-06	0.00015058	Cm08G00410|Cm02G02432|Cm10G00016|Cm06G00227|Cm11G00686|Cm12G01977|Cm08G02396|Cm11G00694|Cm11G00695|Cm02G02444|Cm04G02036|Cm03G00983|Cm02G03211	http://amigo.geneontology.org/amigo/term/GO:0010193
cell wall	Gene Ontology	GO:0005618	50	337	2.26e-06	0.000176243	Cm11G00993|Cm10G00796|Cm12G01589|Cm01G01751|Cm11G02073|Cm07G00010|Cm01G02035|Cm07G00347|Cm01G03710|Cm02G00446|Cm05G02656|Cm07G00636|Cm02G01344|Cm07G00894|Cm08G02258|Cm08G01311|Cm06G00677|Cm09G00141|Cm08G01277|Cm05G02984|Cm10G02063|Cm08G02213|Cm10G00207|Cm07G00388|Cm03G00046|Cm01G02577|Cm10G01992|Cm02G00216|Cm04G02588|Cm10G02146|Cm03G02214|Cm02G02833|Cm03G02210|Cm02G02541|Cm05G01190|Cm07G01549|Cm0…	http://amigo.geneontology.org/amigo/term/GO:0005618
positive regulation of cell death	Gene Ontology	GO:0010942	8	8	2.35e-06	0.000176283	Cm04G01670|Cm02G00309|Cm02G02315|Cm10G01946|Cm10G01947|Cm03G00285|Cm10G01942|Cm02G00125	http://amigo.geneontology.org/amigo/term/GO:0010942
DNA-binding transcription factor activity	Gene Ontology	GO:0003700	155	1513	2.48e-06	0.000179226	Cm03G01188|Cm07G00848|Cm02G02142|Cm07G00846|Cm01G04234|Cm10G00619|Cm10G00618|Cm05G00178|Cm11G00795|Cm11G00417|Cm07G00637|Cm11G00798|Cm05G00177|Cm02G01802|Cm08G00381|Cm03G01173|Cm01G00613|Cm02G01515|Cm03G00879|Cm03G01262|Cm06G02155|Cm10G00271|Cm05G00269|Cm08G00656|Cm02G02934|Cm02G02933|Cm12G01952|Cm03G01191|Cm01G01754|Cm02G02652|Cm06G01061|Cm01G03142|Cm09G01571|Cm04G01918|Cm03G01593|Cm09G01664|Cm1…	http://amigo.geneontology.org/amigo/term/GO:0003700
transmembrane transport	Gene Ontology	GO:0055085	54	389	5.28e-06	0.000368211	Cm01G00345|Cm02G02432|Cm08G00337|Cm01G00272|Cm07G02082|Cm06G00695|Cm05G01771|Cm05G00629|Cm03G02619|Cm03G00118|Cm02G03211|Cm09G01857|Cm11G01216|Cm07G02080|Cm06G00694|Cm02G01344|Cm11G02341|Cm07G00324|Cm01G03793|Cm07G02014|Cm04G00895|Cm04G01345|Cm02G02444|Cm11G02274|Cm12G01606|Cm12G00635|Cm12G01612|Cm12G01613|Cm01G02982|Cm04G00511|Cm12G01590|Cm11G01114|Cm08G00026|Cm05G00675|Cm05G00674|Cm10G01953|Cm0…	http://amigo.geneontology.org/amigo/term/GO:0055085
calcium ion transport	Gene Ontology	GO:0006816	12	31	1.15e-05	0.000764253	Cm01G04232|Cm09G01905|Cm09G01907|Cm03G01268|Cm07G01631|Cm02G01863|Cm10G00295|Cm10G00306|Cm10G00305|Cm10G00294|Cm08G00177|Cm02G00136	http://amigo.geneontology.org/amigo/term/GO:0006816
ATPase-coupled transmembrane transporter activity	Gene Ontology	GO:0042626	22	102	1.33e-05	0.000821976	Cm11G01020|Cm02G02432|Cm08G00337|Cm05G00629|Cm09G01857|Cm04G00895|Cm11G02274|Cm01G03793|Cm02G02444|Cm12G01612|Cm12G01613|Cm02G03211|Cm12G01590|Cm01G00345|Cm10G00126|Cm02G02858|Cm07G01784|Cm06G01029|Cm10G00893|Cm12G01607|Cm12G01606|Cm12G01605	http://amigo.geneontology.org/amigo/term/GO:0042626
response to ethylene	Gene Ontology	GO:0009723	22	102	1.33e-05	0.000821976	Cm12G00002|Cm02G02432|Cm08G00086|Cm10G00271|Cm02G02444|Cm01G04134|Cm02G03252|Cm02G03211|Cm10G00384|Cm04G00779|Cm01G01821|Cm01G01820|Cm07G01565|Cm09G02089|Cm06G01121|Cm11G00744|Cm02G01441|Cm06G00846|Cm12G01977|Cm10G01112|Cm10G01118|Cm05G00097	http://amigo.geneontology.org/amigo/term/GO:0009723
regulation of transcription, DNA-templated	Gene Ontology	GO:0006355	136	1351	2.22e-05	0.00131374	Cm03G01188|Cm07G00848|Cm02G02142|Cm08G02157|Cm07G00846|Cm01G01754|Cm10G00619|Cm10G00618|Cm05G00178|Cm11G00795|Cm11G00417|Cm11G00798|Cm03G01173|Cm04G00347|Cm01G00613|Cm03G02631|Cm10G01516|Cm04G00572|Cm08G00656|Cm02G01802|Cm12G01952|Cm03G01191|Cm03G01190|Cm06G01814|Cm06G01061|Cm01G03142|Cm09G01571|Cm04G01918|Cm03G01593|Cm11G02219|Cm09G02109|Cm09G01097|Cm06G01189|Cm05G00271|Cm07G01584|Cm11G01704|Cm0…	http://amigo.geneontology.org/amigo/term/GO:0006355
oxidoreductase activity	Gene Ontology	GO:0016491	40	270	2.29e-05	0.00131374	Cm09G01900|Cm11G01021|Cm11G01143|Cm03G01976|Cm11G00312|Cm10G02055|Cm10G02057|Cm03G02485|Cm04G01398|Cm05G00227|Cm01G01566|Cm05G00046|Cm08G01259|Cm10G02147|Cm01G02674|Cm04G02589|Cm10G02175|Cm09G01216|Cm10G01386|Cm10G02146|Cm01G03710|Cm05G00226|Cm10G00016|Cm03G02219|Cm03G02217|Cm03G02216|Cm01G03923|Cm11G01077|Cm01G02680|Cm01G02686|Cm02G00259|Cm05G02436|Cm07G02104|Cm01G02677|Cm01G02675|Cm10G02056|Cm1…	http://amigo.geneontology.org/amigo/term/GO:0016491
fatty acid biosynthetic process	Gene Ontology	GO:0006633	16	62	3.12e-05	0.00173816	Cm04G02039|Cm05G00220|Cm07G02025|Cm07G02031|Cm10G00104|Cm05G02606|Cm05G02607|Cm05G02611|Cm05G02610|Cm08G02161|Cm10G02185|Cm02G02479|Cm02G02475|Cm09G01848|Cm10G00239|Cm04G00754	http://amigo.geneontology.org/amigo/term/GO:0006633
signal transduction	Gene Ontology	GO:0007165	51	387	3.29e-05	0.00178439	Cm01G04275|Cm04G00114|Cm04G02473|Cm04G02173|Cm04G00543|Cm03G00368|Cm07G01668|Cm07G00347|Cm06G00230|Cm03G00468|Cm02G00464|Cm07G01325|Cm01G03374|Cm02G00569|Cm12G00708|Cm06G00228|Cm04G00544|Cm09G00141|Cm05G02815|Cm02G02254|Cm10G00207|Cm02G02541|Cm01G00693|Cm01G00020|Cm02G02312|Cm10G02145|Cm02G01726|Cm03G02210|Cm10G01625|Cm07G00586|Cm05G00069|Cm06G01048|Cm09G02319|Cm01G00628|Cm03G01592|Cm08G00410|Cm0…	http://amigo.geneontology.org/amigo/term/GO:0007165
negative regulation of transcription, DNA-templated	Gene Ontology	GO:0045892	28	162	3.58e-05	0.00188797	Cm11G02036|Cm04G00114|Cm01G01679|Cm05G01126|Cm10G00254|Cm02G00152|Cm05G00178|Cm05G01491|Cm10G00962|Cm10G00255|Cm07G01665|Cm02G02496|Cm01G03377|Cm06G00756|Cm08G00200|Cm02G02542|Cm10G00251|Cm07G00878|Cm06G01733|Cm01G01239|Cm05G01821|Cm02G01236|Cm02G01441|Cm07G01917|Cm06G00846|Cm09G02109|Cm05G00271|Cm10G00961	http://amigo.geneontology.org/amigo/term/GO:0045892
amino acid transmembrane transporter activity	Gene Ontology	GO:0015171	15	56	3.8e-05	0.0019515	Cm01G01557|Cm01G03648|Cm09G02115|Cm05G03094|Cm12G01975|Cm01G03647|Cm02G01344|Cm10G02164|Cm08G00097|Cm05G03100|Cm10G02163|Cm05G03087|Cm05G03085|Cm06G00395|Cm01G04133	http://amigo.geneontology.org/amigo/term/GO:0015171
response to salt stress	Gene Ontology	GO:0009651	46	340	4.44e-05	0.00222504	Cm01G00345|Cm03G02677|Cm01G01679|Cm05G01126|Cm11G01143|Cm11G01142|Cm03G02634|Cm04G00898|Cm05G00392|Cm12G00774|Cm08G02372|Cm07G01794|Cm08G02157|Cm12G01967|Cm06G00756|Cm02G02679|Cm08G00659|Cm02G01908|Cm10G00057|Cm07G00389|Cm07G00388|Cm08G01845|Cm08G00337|Cm04G02580|Cm06G01733|Cm02G01688|Cm05G00437|Cm04G02036|Cm01G04234|Cm10G01818|Cm07G00396|Cm01G03122|Cm12G00967|Cm02G02345|Cm10G01079|Cm09G01668|Cm0…	http://amigo.geneontology.org/amigo/term/GO:0009651
protein dimerization activity	Gene Ontology	GO:0046983	43	312	5.31e-05	0.00255774	Cm07G01084|Cm12G00006|Cm12G01884|Cm10G00619|Cm10G00618|Cm02G01730|Cm11G00417|Cm09G00427|Cm07G00637|Cm10G00962|Cm10G00961|Cm05G02398|Cm05G02399|Cm08G00381|Cm09G01565|Cm02G01515|Cm12G01885|Cm02G02316|Cm06G02155|Cm05G00264|Cm06G02017|Cm08G00656|Cm08G01845|Cm05G00260|Cm06G01940|Cm03G00513|Cm02G01802|Cm12G00301|Cm06G00562|Cm05G00434|Cm06G01061|Cm06G00808|Cm10G02125|Cm06G02016|Cm03G01593|Cm12G01952|Cm0…	http://amigo.geneontology.org/amigo/term/GO:0046983
potassium ion transport	Gene Ontology	GO:0006813	9	20	5.74e-05	0.00270219	Cm09G01905|Cm09G01907|Cm03G01268|Cm01G01755|Cm06G01390|Cm10G00295|Cm10G00306|Cm10G00305|Cm10G00294	http://amigo.geneontology.org/amigo/term/GO:0006813
DNA binding	Gene Ontology	GO:0003677	56	451	6.11e-05	0.00280801	Cm08G00352|Cm03G01188|Cm04G00619|Cm03G02631|Cm07G00845|Cm01G04234|Cm02G01730|Cm09G00427|Cm07G00637|Cm07G01665|Cm03G01191|Cm05G00177|Cm09G02089|Cm03G01173|Cm08G02372|Cm03G01287|Cm07G02072|Cm12G01797|Cm02G02316|Cm06G00756|Cm10G01515|Cm08G00200|Cm12G01472|Cm04G00613|Cm10G00522|Cm06G02016|Cm06G02017|Cm09G01097|Cm09G01166|Cm11G01697|Cm09G01599|Cm11G01078|Cm05G00268|Cm01G01704|Cm10G00384|Cm11G00744|Cm0…	http://amigo.geneontology.org/amigo/term/GO:0003677
Golgi apparatus	Gene Ontology	GO:0005794	111	1088	7.66e-05	0.00340052	Cm12G01984|Cm02G02140|Cm05G02916|Cm02G02805|Cm06G02410|Cm10G00450|Cm11G00796|Cm07G00040|Cm01G02035|Cm11G00925|Cm01G02231|Cm02G02424|Cm02G00216|Cm01G02922|Cm01G02921|Cm05G02917|Cm06G01108|Cm04G01919|Cm06G00215|Cm08G02341|Cm04G00468|Cm08G01524|Cm01G00506|Cm12G00101|Cm07G01581|Cm08G00098|Cm11G02035|Cm12G00007|Cm01G02542|Cm05G00391|Cm02G00074|Cm07G00558|Cm02G02491|Cm08G01403|Cm06G00491|Cm11G01520|Cm1…	http://amigo.geneontology.org/amigo/term/GO:0005794
protein homodimerization activity	Gene Ontology	GO:0042803	30	191	9.13e-05	0.00396258	Cm01G00345|Cm08G00337|Cm05G01121|Cm02G03080|Cm12G01743|Cm05G03040|Cm06G01814|Cm07G01084|Cm01G02793|Cm07G00323|Cm07G02050|Cm07G01797|Cm07G01794|Cm02G02315|Cm06G00756|Cm05G03128|Cm10G00522|Cm04G01156|Cm11G01696|Cm06G00421|Cm08G01686|Cm10G01818|Cm02G00691|Cm01G03122|Cm02G00824|Cm10G01079|Cm01G01513|Cm01G01512|Cm06G00846|Cm10G00893	http://amigo.geneontology.org/amigo/term/GO:0042803
endoplasmic reticulum	Gene Ontology	GO:0005783	79	722	0.000114076	0.00484204	Cm11G00993|Cm03G00074|Cm11G01022|Cm09G00020|Cm07G02082|Cm12G00007|Cm07G02080|Cm04G01076|Cm11G01143|Cm11G01142|Cm11G02153|Cm07G00985|Cm05G02917|Cm11G02075|Cm04G00898|Cm09G02098|Cm03G00880|Cm08G00086|Cm11G02136|Cm08G00098|Cm11G00828|Cm05G00649|Cm02G02424|Cm03G01174|Cm01G01544|Cm01G04167|Cm06G00491|Cm01G02542|Cm05G02636|Cm11G01524|Cm07G02074|Cm11G01257|Cm01G04281|Cm04G01638|Cm02G02547|Cm02G00696|Cm1…	http://amigo.geneontology.org/amigo/term/GO:0005783
protein kinase activity	Gene Ontology	GO:0004672	56	464	0.000120141	0.00499097	Cm02G02771|Cm02G02770|Cm10G02192|Cm10G00795|Cm06G01932|Cm12G01743|Cm08G00139|Cm07G00249|Cm03G00483|Cm06G01814|Cm05G02637|Cm02G01367|Cm03G00423|Cm07G01325|Cm10G02114|Cm07G01664|Cm03G00465|Cm02G00665|Cm05G02377|Cm12G01968|Cm12G00708|Cm08G02525|Cm02G00621|Cm02G00623|Cm02G00622|Cm02G00625|Cm02G01989|Cm02G00626|Cm01G04284|Cm08G00659|Cm02G02334|Cm01G00692|Cm10G01992|Cm05G02925|Cm02G02574|Cm08G00103|Cm0…	http://amigo.geneontology.org/amigo/term/GO:0004672
response to cadmium ion	Gene Ontology	GO:0046686	40	296	0.000137784	0.00560464	Cm01G04274|Cm11G01022|Cm10G02197|Cm06G01815|Cm01G00447|Cm06G02410|Cm01G03334|Cm03G00010|Cm05G03065|Cm10G01595|Cm11G00695|Cm02G01344|Cm04G02047|Cm06G01320|Cm11G00823|Cm10G02196|Cm04G01450|Cm08G02258|Cm08G01313|Cm10G01142|Cm08G00409|Cm01G02035|Cm07G01131|Cm07G00813|Cm10G01992|Cm02G02424|Cm03G02574|Cm11G00686|Cm07G01549|Cm11G00764|Cm01G03122|Cm11G00694|Cm02G02342|Cm07G01908|Cm01G00247|Cm10G01079|Cm1…	http://amigo.geneontology.org/amigo/term/GO:0046686
cation transmembrane transporter activity	Gene Ontology	GO:0008324	7	13	0.000166749	0.00664034	Cm03G00176|Cm03G00177|Cm03G00171|Cm03G00172|Cm04G02174|Cm10G00056|Cm11G00700	http://amigo.geneontology.org/amigo/term/GO:0008324
chloroplast stroma	Gene Ontology	GO:0009570	63	549	0.000170047	0.00664034	Cm03G00668|Cm03G00074|Cm12G00026|Cm01G01633|Cm12G00126|Cm07G00845|Cm03G02634|Cm05G02959|Cm11G00694|Cm01G03334|Cm10G01992|Cm05G03065|Cm01G02796|Cm03G00461|Cm05G03081|Cm07G00849|Cm12G00974|Cm09G01564|Cm11G00823|Cm03G02219|Cm07G02031|Cm07G00757|Cm10G01142|Cm11G01524|Cm02G02314|Cm08G02161|Cm05G02984|Cm12G00367|Cm10G01385|Cm05G02960|Cm10G01596|Cm04G02039|Cm06G01733|Cm03G02574|Cm07G00226|Cm03G02217|Cm0…	http://amigo.geneontology.org/amigo/term/GO:0009570
response to jasmonic acid	Gene Ontology	GO:0009753	20	107	0.000179282	0.00686367	Cm02G02432|Cm04G01156|Cm02G02444|Cm10G01118|Cm08G01385|Cm01G00333|Cm02G00575|Cm11G00686|Cm06G01359|Cm11G00694|Cm01G00883|Cm02G03211|Cm10G01112|Cm08G00086|Cm08G02213|Cm05G02658|Cm10G00271|Cm02G00576|Cm11G00695|Cm08G00170	http://amigo.geneontology.org/amigo/term/GO:0009753
auxin polar transport	Gene Ontology	GO:0009926	12	44	0.0001927	0.0072355	Cm12G01590|Cm07G02082|Cm01G04365|Cm07G02080|Cm04G00779|Cm07G02051|Cm02G02873|Cm08G01385|Cm02G01367|Cm10G00126|Cm05G01379|Cm12G01613	http://amigo.geneontology.org/amigo/term/GO:0009926
defense response to oomycetes	Gene Ontology	GO:0002229	15	67	0.000212164	0.00781606	Cm02G02432|Cm10G00795|Cm04G01670|Cm05G00965|Cm02G00309|Cm09G02090|Cm02G02444|Cm10G01946|Cm10G01947|Cm02G03211|Cm03G00285|Cm10G01942|Cm06G00444|Cm10G00782|Cm02G00125	http://amigo.geneontology.org/amigo/term/GO:0002229
cuticle development	Gene Ontology	GO:0042335	9	25	0.000224443	0.00811526	Cm01G00345|Cm05G00220|Cm05G01126|Cm03G01976|Cm08G00337|Cm10G00893|Cm08G02161|Cm05G01379|Cm10G02185	http://amigo.geneontology.org/amigo/term/GO:0042335
hydrolase activity	Gene Ontology	GO:0016787	18	93	0.000254967	0.00905132	Cm08G02377|Cm10G01315|Cm01G04298|Cm01G04176|Cm11G01008|Cm05G00448|Cm09G01562|Cm01G04169|Cm01G04168|Cm01G01753|Cm05G00449|Cm10G01424|Cm01G04175|Cm01G04171|Cm01G04167|Cm03G01123|Cm06G02195|Cm02G02424	http://amigo.geneontology.org/amigo/term/GO:0016787
embryo development ending in seed dormancy	Gene Ontology	GO:0009793	52	436	0.000266028	0.00927534	Cm01G01704|Cm07G00792|Cm03G00010|Cm01G02541|Cm12G00007|Cm11G02113|Cm10G00104|Cm01G00295|Cm03G02618|Cm04G00785|Cm05G00427|Cm09G00284|Cm07G01555|Cm11G00798|Cm01G02796|Cm07G01556|Cm02G02403|Cm07G00322|Cm04G00347|Cm06G00655|Cm08G00242|Cm01G04281|Cm12G00367|Cm07G02058|Cm03G02592|Cm05G02833|Cm04G00415|Cm06G01844|Cm10G01993|Cm06G01905|Cm07G01037|Cm04G00779|Cm09G01591|Cm05G02602|Cm02G02615|Cm02G02873|Cm0…	http://amigo.geneontology.org/amigo/term/GO:0009793
plant-type hypersensitive response	Gene Ontology	GO:0009626	12	46	0.000273086	0.00935439	Cm03G00205|Cm02G01689|Cm02G03092|Cm02G02315|Cm05G02959|Cm04G00898|Cm01G00429|Cm06G01988|Cm05G02960|Cm03G00203|Cm03G00213|Cm10G02179	http://amigo.geneontology.org/amigo/term/GO:0009626
positive regulation of transcription, DNA-templated	Gene Ontology	GO:0045893	37	277	0.000293732	0.00988814	Cm11G02036|Cm08G00352|Cm07G01084|Cm05G01126|Cm07G00878|Cm01G04234|Cm10G00619|Cm10G00618|Cm02G01730|Cm07G00637|Cm01G01541|Cm09G01297|Cm03G01173|Cm06G00659|Cm03G01287|Cm02G02313|Cm03G00879|Cm09G01298|Cm05G00484|Cm06G00756|Cm07G02050|Cm08G00656|Cm09G01097|Cm02G01924|Cm09G01599|Cm02G02652|Cm05G00434|Cm05G01373|Cm11G00780|Cm05G01704|Cm09G01664|Cm02G02345|Cm07G02006|Cm03G00983|Cm05G00212|Cm10G00271|Cm0…	http://amigo.geneontology.org/amigo/term/GO:0045893
AMP binding	Gene Ontology	GO:0016208	6	10	0.000322482	0.0106182	Cm01G00271|Cm02G00731|Cm01G04303|Cm01G04302|Cm08G01907|Cm07G02084	http://amigo.geneontology.org/amigo/term/GO:0016208
basipetal auxin transport	Gene Ontology	GO:0010540	7	15	0.000327316	0.0106182	Cm12G01613|Cm05G02925|Cm07G02051|Cm12G00635|Cm01G00628|Cm01G00629|Cm11G00640	http://amigo.geneontology.org/amigo/term/GO:0010540
ATPase activity	Gene Ontology	GO:0016887	34	248	0.000331733	0.0106182	Cm11G01020|Cm01G00345|Cm08G00337|Cm05G00629|Cm04G02457|Cm07G01549|Cm06G01029|Cm09G01857|Cm04G00895|Cm11G02274|Cm07G00894|Cm06G02195|Cm01G03793|Cm02G02444|Cm07G02054|Cm11G02073|Cm12G01612|Cm12G01613|Cm02G03211|Cm12G01590|Cm04G02447|Cm10G00126|Cm10G01819|Cm02G02432|Cm09G01998|Cm02G02858|Cm07G00885|Cm07G01784|Cm07G01631|Cm10G00893|Cm11G02275|Cm12G01607|Cm12G01606|Cm12G01605	http://amigo.geneontology.org/amigo/term/GO:0016887
plastid	Gene Ontology	GO:0009536	85	823	0.000357904	0.0112711	Cm03G00074|Cm07G00792|Cm09G01904|Cm01G01633|Cm03G00513|Cm02G02806|Cm08G02157|Cm12G00367|Cm08G01908|Cm08G00351|Cm05G02959|Cm11G00694|Cm01G03334|Cm05G03140|Cm10G00450|Cm10G00104|Cm05G02656|Cm03G00813|Cm09G01425|Cm03G00461|Cm12G01818|Cm02G00403|Cm12G00353|Cm09G01564|Cm07G00322|Cm11G00823|Cm07G02031|Cm06G01029|Cm06G02173|Cm11G01524|Cm02G03210|Cm02G02242|Cm05G02984|Cm06G02333|Cm02G02403|Cm05G00264|Cm1…	http://amigo.geneontology.org/amigo/term/GO:0009536
acyl carrier activity	Gene Ontology	GO:0000036	6	11	0.000471294	0.0144914	Cm04G02039|Cm07G02025|Cm03G01155|Cm08G02161|Cm02G02479|Cm02G02475	http://amigo.geneontology.org/amigo/term/GO:0000036
apoplast	Gene Ontology	GO:0048046	36	275	0.000492401	0.0149056	Cm02G01696|Cm10G00796|Cm07G00849|Cm12G00026|Cm07G00347|Cm01G03334|Cm01G03710|Cm01G00247|Cm09G01564|Cm11G00823|Cm10G01270|Cm07G00262|Cm10G01388|Cm09G01157|Cm05G02984|Cm08G02213|Cm04G00554|Cm07G00813|Cm10G02186|Cm10G01992|Cm03G02574|Cm04G02588|Cm10G02146|Cm02G02833|Cm01G04225|Cm06G01752|Cm07G00010|Cm08G01286|Cm08G01908|Cm10G00726|Cm04G00898|Cm08G00657|Cm01G04296|Cm10G01385|Cm12G00434|Cm05G01383	http://amigo.geneontology.org/amigo/term/GO:0048046
response to salicylic acid	Gene Ontology	GO:0009751	18	100	0.000547561	0.0162164	Cm02G02432|Cm04G01156|Cm02G01920|Cm02G02195|Cm10G00368|Cm09G02090|Cm08G00086|Cm02G03211|Cm02G02444|Cm02G02243|Cm10G01112|Cm01G03377|Cm03G00983|Cm10G01118|Cm02G03231|Cm01G03376|Cm09G00523|Cm08G00170	http://amigo.geneontology.org/amigo/term/GO:0009751
calcium ion transmembrane transport	Gene Ontology	GO:0070588	9	29	0.000552314	0.0162164	Cm04G01922|Cm10G01273|Cm10G01274|Cm07G01631|Cm04G02175|Cm11G02275|Cm08G00177|Cm05G03084|Cm02G00136	http://amigo.geneontology.org/amigo/term/GO:0070588
amino acid transport	Gene Ontology	GO:0006865	7	17	0.000592828	0.0167939	Cm01G03648|Cm09G02115|Cm05G03100|Cm01G03647|Cm05G03087|Cm05G03085|Cm02G01344	http://amigo.geneontology.org/amigo/term/GO:0006865
response to oomycetes	Gene Ontology	GO:0002239	8	23	0.000602783	0.0167939	Cm09G02090|Cm03G02212|Cm09G00141|Cm03G02210|Cm10G00207|Cm02G02536|Cm02G02535|Cm02G02541	http://amigo.geneontology.org/amigo/term/GO:0002239
UDP-glycosyltransferase activity	Gene Ontology	GO:0008194	12	51	0.000606388	0.0167939	Cm03G01054|Cm03G01055|Cm03G01056|Cm01G04063|Cm03G01058|Cm11G02072|Cm01G03108|Cm01G02585|Cm10G01377|Cm12G00033|Cm01G03346|Cm01G03347	http://amigo.geneontology.org/amigo/term/GO:0008194
response to hydrogen peroxide	Gene Ontology	GO:0042542	12	51	0.000606388	0.0167939	Cm01G03648|Cm02G02424|Cm10G01079|Cm08G01313|Cm08G02157|Cm12G01977|Cm08G01845|Cm02G02242|Cm01G03647|Cm03G00983|Cm02G01344|Cm01G03122	http://amigo.geneontology.org/amigo/term/GO:0042542
plant-type vacuole membrane	Gene Ontology	GO:0009705	19	111	0.000670832	0.0179944	Cm03G00117|Cm07G01085|Cm12G00364|Cm01G00327|Cm01G03648|Cm05G01694|Cm04G01449|Cm07G00985|Cm07G01792|Cm01G03647|Cm01G00099|Cm08G01385|Cm02G00136|Cm03G00118|Cm02G00382|Cm07G02058|Cm05G03084|Cm08G00098|Cm11G00640	http://amigo.geneontology.org/amigo/term/GO:0009705
circadian rhythm	Gene Ontology	GO:0007623	18	102	0.000671821	0.0179944	Cm05G01126|Cm02G01996|Cm08G00758|Cm07G00370|Cm12G01743|Cm03G00879|Cm01G04473|Cm07G01665|Cm08G02341|Cm10G01807|Cm04G00572|Cm07G01441|Cm02G02652|Cm06G01189|Cm01G00333|Cm05G00262|Cm01G04413|Cm12G00941	http://amigo.geneontology.org/amigo/term/GO:0007623
cellular response to water deprivation	Gene Ontology	GO:0042631	9	30	0.000677383	0.0179944	Cm02G02432|Cm02G03211|Cm12G00975|Cm06G02359|Cm12G00028|Cm02G02444|Cm06G02360|Cm01G02987|Cm02G03252	http://amigo.geneontology.org/amigo/term/GO:0042631
post-embryonic development	Gene Ontology	GO:0009791	9	31	0.00082463	0.0216119	Cm05G03040|Cm01G01821|Cm01G01820|Cm02G02316|Cm08G00242|Cm01G00144|Cm06G02016|Cm06G02017|Cm05G00097	http://amigo.geneontology.org/amigo/term/GO:0009791
RNA-DNA hybrid ribonuclease activity	Gene Ontology	GO:0004523	12	54	0.000935761	0.0240404	Cm05G02956|Cm02G01991|Cm04G02472|Cm03G01163|Cm01G00704|Cm07G01615|Cm06G01391|Cm03G01621|Cm07G00944|Cm02G02725|Cm02G01613|Cm05G00047	http://amigo.geneontology.org/amigo/term/GO:0004523
ion channel activity	Gene Ontology	GO:0005216	7	19	0.00100582	0.0255046	Cm09G01905|Cm09G01907|Cm03G01268|Cm10G00295|Cm10G00306|Cm10G00305|Cm10G00294	http://amigo.geneontology.org/amigo/term/GO:0005216
response to cold	Gene Ontology	GO:0009409	38	310	0.00106332	0.0266172	Cm02G02432|Cm01G03648|Cm12G00026|Cm09G02098|Cm11G01143|Cm11G01142|Cm05G02611|Cm03G02634|Cm01G03647|Cm01G03334|Cm10G01992|Cm10G00457|Cm09G01564|Cm08G00659|Cm02G01908|Cm05G00262|Cm02G03252|Cm02G03211|Cm09G01599|Cm06G01733|Cm05G02609|Cm05G02606|Cm05G02607|Cm10G01843|Cm01G04473|Cm05G00434|Cm02G02444|Cm10G01818|Cm02G00691|Cm01G02222|Cm01G03122|Cm10G01079|Cm05G00220|Cm05G00982|Cm12G00774|Cm05G00219|Cm0…	http://amigo.geneontology.org/amigo/term/GO:0009409
root development	Gene Ontology	GO:0048364	24	166	0.00123054	0.0301019	Cm12G00002|Cm07G01084|Cm04G00898|Cm05G00426|Cm05G00390|Cm11G01706|Cm07G00959|Cm07G02058|Cm02G02917|Cm12G01590|Cm12G01631|Cm04G00779|Cm01G01821|Cm01G01820|Cm02G02873|Cm12G00102|Cm04G00592|Cm11G00640|Cm09G02066|Cm02G02344|Cm07G00960|Cm10G00126|Cm05G00097|Cm04G00542	http://amigo.geneontology.org/amigo/term/GO:0048364
-	Gene Ontology	GO:0008152	6	14	0.00124879	0.0301019	Cm03G00513|Cm03G00813|Cm05G00264|Cm10G02125|Cm05G00260|Cm06G01940	http://amigo.geneontology.org/amigo/term/GO:0008152
aromatic compound biosynthetic process	Gene Ontology	GO:0019438	6	14	0.00124879	0.0301019	Cm03G00513|Cm03G00813|Cm05G00264|Cm10G02125|Cm05G00260|Cm06G01940	http://amigo.geneontology.org/amigo/term/GO:0019438
lignin biosynthetic process	Gene Ontology	GO:0009809	10	41	0.00134371	0.0311354	Cm03G00513|Cm01G04063|Cm10G02056|Cm03G00213|Cm03G00813|Cm05G00264|Cm03G00205|Cm10G02186|Cm05G00260|Cm06G01940	http://amigo.geneontology.org/amigo/term/GO:0009809
plastid-encoded plastid RNA polymerase complex	Gene Ontology	GO:0000427	5	9	0.00134748	0.0311354	Cm04G00929|Cm04G00619|Cm04G00613|Cm09G02068|Cm09G02069	http://amigo.geneontology.org/amigo/term/GO:0000427
regulation of hydrogen peroxide metabolic process	Gene Ontology	GO:0010310	5	9	0.00134748	0.0311354	Cm12G01743|Cm09G01157|Cm05G01126|Cm02G02315|Cm10G01623	http://amigo.geneontology.org/amigo/term/GO:0010310
pollen development	Gene Ontology	GO:0009555	29	219	0.00140714	0.0321339	Cm10G00251|Cm10G00255|Cm10G00254|Cm07G02080|Cm04G00073|Cm03G02632|Cm04G00898|Cm07G01555|Cm07G02082|Cm07G01556|Cm04G01074|Cm03G00461|Cm11G02113|Cm01G01567|Cm07G01792|Cm04G01347|Cm07G02052|Cm12G01472|Cm10G00782|Cm01G01703|Cm05G03131|Cm04G00966|Cm01G00587|Cm07G00607|Cm02G00731|Cm09G01746|Cm03G00073|Cm07G02125|Cm02G00216	http://amigo.geneontology.org/amigo/term/GO:0009555
	Gene Ontology	GO:0009755	8	27	0.00142888	0.0322531	Cm09G01297|Cm05G03132|Cm03G02152|Cm09G01298|Cm05G00484|Cm01G00429|Cm05G00156|Cm03G00203	http://amigo.geneontology.org/amigo/term/GO:0009755
lipase activity	Gene Ontology	GO:0016298	10	42	0.00156904	0.0346164	Cm02G02424|Cm05G01881|Cm05G01880|Cm02G02315|Cm08G00182|Cm10G00208|Cm07G00167|Cm02G03231|Cm01G03622|Cm10G02229	http://amigo.geneontology.org/amigo/term/GO:0016298
auxin-activated signaling pathway	Gene Ontology	GO:0009734	10	42	0.00156904	0.0346164	Cm05G01776|Cm11G02354|Cm02G02242|Cm04G00779|Cm03G02618|Cm04G00307|Cm02G01367|Cm02G01908|Cm07G02058|Cm05G01402	http://amigo.geneontology.org/amigo/term/GO:0009734
stomatal closure	Gene Ontology	GO:0090332	6	15	0.0016538	0.0354118	Cm02G02432|Cm02G03211|Cm02G02444|Cm01G00143|Cm11G00796|Cm10G00457	http://amigo.geneontology.org/amigo/term/GO:0090332
(E)-beta-ocimene synthase activity	Gene Ontology	GO:0034768	4	5	0.0016595	0.0354118	Cm12G00102|Cm02G00575|Cm09G01212|Cm02G00576	http://amigo.geneontology.org/amigo/term/GO:0034768
pollen tube reception	Gene Ontology	GO:0010483	4	5	0.0016595	0.0354118	Cm05G00097|Cm01G01821|Cm01G01820|Cm02G00696	http://amigo.geneontology.org/amigo/term/GO:0010483
cellular response to abscisic acid stimulus	Gene Ontology	GO:0071215	8	28	0.00173472	0.0366168	Cm06G01320|Cm04G02593|Cm06G01932|Cm06G02359|Cm07G02059|Cm02G00382|Cm04G01918|Cm06G02360	http://amigo.geneontology.org/amigo/term/GO:0071215
protein self-association	Gene Ontology	GO:0043621	14	76	0.00179193	0.0374198	Cm10G01283|Cm03G01174|Cm07G02050|Cm01G01513|Cm04G00929|Cm08G01686|Cm12G00974|Cm09G02068|Cm09G02069|Cm02G03080|Cm01G01512|Cm04G01918|Cm10G02185|Cm03G00212	http://amigo.geneontology.org/amigo/term/GO:0043621
vacuole	Gene Ontology	GO:0005773	62	598	0.00192588	0.0397913	Cm04G00115|Cm01G01637|Cm07G02084|Cm10G02197|Cm10G00255|Cm10G00254|Cm10G02192|Cm01G02476|Cm12G00452|Cm06G01815|Cm10G02196|Cm01G03647|Cm06G01029|Cm07G00718|Cm11G00695|Cm11G01703|Cm10G00457|Cm05G02656|Cm12G00007|Cm02G00382|Cm05G01771|Cm02G00621|Cm12G02062|Cm01G04161|Cm07G00877|Cm02G00136|Cm02G01824|Cm10G00251|Cm02G03210|Cm02G01729|Cm02G00420|Cm02G01295|Cm01G01703|Cm02G00216|Cm12G00548|Cm01G00550|Cm1…	http://amigo.geneontology.org/amigo/term/GO:0005773
transferase activity, transferring glycosyl groups	Gene Ontology	GO:0016757	46	412	0.00195593	0.0399891	Cm02G01697|Cm02G02805|Cm11G02035|Cm01G04063|Cm11G02072|Cm05G02916|Cm05G02917|Cm02G00151|Cm06G01047|Cm02G00074|Cm04G00583|Cm01G03347|Cm02G02491|Cm08G01403|Cm03G01054|Cm03G01055|Cm03G01056|Cm03G01058|Cm07G02072|Cm11G01523|Cm11G01522|Cm07G02077|Cm07G01901|Cm08G01276|Cm12G00033|Cm06G02359|Cm01G04077|Cm11G00243|Cm02G02380|Cm01G02922|Cm01G02921|Cm01G03108|Cm12G00286|Cm08G01287|Cm01G03346|Cm01G04412|Cm1…	http://amigo.geneontology.org/amigo/term/GO:0016757
defense response	Gene Ontology	GO:0006952	29	226	0.00214556	0.0422139	Cm06G01976|Cm02G00309|Cm05G02959|Cm10G01946|Cm10G00618|Cm10G01944|Cm03G00285|Cm10G01942|Cm10G01943|Cm01G03811|Cm10G00782|Cm05G02960|Cm11G01696|Cm04G01670|Cm02G02508|Cm11G01950|Cm02G03092|Cm05G03054|Cm06G00444|Cm05G03094|Cm02G00125|Cm01G01557|Cm10G00619|Cm05G00965|Cm05G00964|Cm10G01947|Cm02G02362|Cm10G01119|Cm05G00212	http://amigo.geneontology.org/amigo/term/GO:0006952
RNA polymerase II transcription regulator complex	Gene Ontology	GO:0090575	6	16	0.00215123	0.0422139	Cm06G00562|Cm12G01884|Cm11G00417|Cm07G00637|Cm05G02398|Cm05G02399	http://amigo.geneontology.org/amigo/term/GO:0090575
calcium transmembrane transporter activity, phosphorylative mechanism	Gene Ontology	GO:0005388	6	16	0.00215123	0.0422139	Cm04G01922|Cm10G01273|Cm10G01274|Cm07G01631|Cm04G02175|Cm11G02275	http://amigo.geneontology.org/amigo/term/GO:0005388
plant organ development	Gene Ontology	GO:0099402	6	16	0.00215123	0.0422139	Cm01G01704|Cm12G01743|Cm03G01009|Cm11G02336|Cm01G02806|Cm08G00098	http://amigo.geneontology.org/amigo/term/GO:0099402
photomorphogenesis	Gene Ontology	GO:0009640	12	61	0.00230676	0.0448153	Cm05G03137|Cm02G00464|Cm01G01703|Cm01G01568|Cm12G01743|Cm06G00846|Cm06G01814|Cm02G00152|Cm07G02050|Cm05G00392|Cm10G01807|Cm06G00808	http://amigo.geneontology.org/amigo/term/GO:0009640
flower development	Gene Ontology	GO:0009908	16	97	0.00239851	0.0458607	Cm05G01126|Cm09G01563|Cm04G00779|Cm05G00269|Cm11G00686|Cm05G00434|Cm11G00694|Cm11G00695|Cm05G00268|Cm11G00925|Cm10G00790|Cm07G00558|Cm04G00530|Cm01G02178|Cm04G00535|Cm04G00534	http://amigo.geneontology.org/amigo/term/GO:0009908
transmembrane receptor protein serine/threonine kinase activity	Gene Ontology	GO:0004675	11	53	0.00240754	0.0458607	Cm10G00795|Cm04G01670|Cm05G00965|Cm02G00309|Cm10G01946|Cm10G01947|Cm03G00285|Cm10G01942|Cm06G00444|Cm10G00782|Cm02G00125	http://amigo.geneontology.org/amigo/term/GO:0004675
transmembrane receptor protein kinase activity	Gene Ontology	GO:0019199	4	6	0.00262526	0.0481299	Cm06G01932|Cm01G00429|Cm03G00203|Cm09G01644	http://amigo.geneontology.org/amigo/term/GO:0019199
intercellular transport	Gene Ontology	GO:0010496	4	6	0.00262526	0.0481299	Cm02G02432|Cm02G03211|Cm02G02444|Cm07G01784	http://amigo.geneontology.org/amigo/term/GO:0010496
gene silencing by miRNA	Gene Ontology	GO:0035195	4	6	0.00262526	0.0481299	Cm01G02806|Cm03G01009|Cm04G02036|Cm07G00849	http://amigo.geneontology.org/amigo/term/GO:0035195
abscisic acid transport	Gene Ontology	GO:0080168	4	6	0.00262526	0.0481299	Cm02G02432|Cm02G03211|Cm02G02444|Cm07G01784	http://amigo.geneontology.org/amigo/term/GO:0080168
cotyledon vascular tissue pattern formation	Gene Ontology	GO:0010588	6	17	0.00275361	0.0500133	Cm01G00345|Cm08G00337|Cm04G00779|Cm02G01727|Cm06G01913|Cm10G00893	http://amigo.geneontology.org/amigo/term/GO:0010588
response to light stimulus	Gene Ontology	GO:0009416	26	199	0.00283536	0.0510233	Cm01G04232|Cm01G03648|Cm07G00849|Cm12G01743|Cm08G00138|Cm05G02611|Cm01G03647|Cm05G01379|Cm02G01344|Cm09G01563|Cm07G02050|Cm04G00929|Cm05G00080|Cm02G03252|Cm05G00220|Cm06G01733|Cm02G02652|Cm05G02606|Cm05G02607|Cm02G01863|Cm01G04413|Cm12G01956|Cm09G02068|Cm09G02069|Cm08G02161|Cm04G00541	http://amigo.geneontology.org/amigo/term/GO:0009416
regulation of circadian rhythm	Gene Ontology	GO:0042752	8	31	0.00297044	0.0529234	Cm06G01733|Cm02G02345|Cm08G00758|Cm12G01743|Cm04G00572|Cm04G00600|Cm05G00262|Cm07G00370	http://amigo.geneontology.org/amigo/term/GO:0042752
monooxygenase activity	Gene Ontology	GO:0004497	13	72	0.00299515	0.0529234	Cm12G01630|Cm10G02147|Cm03G00045|Cm11G01213|Cm10G02175|Cm01G04103|Cm05G01310|Cm07G01570|Cm12G00377|Cm05G00046|Cm02G00259|Cm10G01386|Cm01G04102	http://amigo.geneontology.org/amigo/term/GO:0004497
chloroplast nucleoid	Gene Ontology	GO:0042644	9	39	0.00318085	0.0557005	Cm12G00974|Cm06G00659|Cm04G00929|Cm09G02068|Cm09G02069|Cm05G02959|Cm12G00043|Cm05G03081|Cm05G02960	http://amigo.geneontology.org/amigo/term/GO:0042644
transcription regulatory region sequence-specific DNA binding	Gene Ontology	GO:0000976	49	460	0.00335922	0.0583012	Cm04G01073|Cm06G00846|Cm01G02819|Cm09G02109|Cm01G04234|Cm10G00619|Cm10G00618|Cm05G00426|Cm11G00795|Cm10G00962|Cm02G02496|Cm10G00961|Cm01G01541|Cm09G01565|Cm07G02032|Cm02G01515|Cm08G02157|Cm03G01262|Cm05G00177|Cm08G00200|Cm11G02306|Cm03G01010|Cm12G01471|Cm05G00262|Cm03G01562|Cm02G01924|Cm05G01491|Cm12G01631|Cm09G01596|Cm09G01595|Cm05G00434|Cm09G01606|Cm10G01623|Cm05G01704|Cm05G00212|Cm03G01593|Cm0…	http://amigo.geneontology.org/amigo/term/GO:0000976
carotenoid biosynthetic process	Gene Ontology	GO:0016117	6	18	0.00347387	0.0597598	Cm11G01918|Cm12G00974|Cm11G01021|Cm11G00312|Cm08G01259|Cm04G00754	http://amigo.geneontology.org/amigo/term/GO:0016117
aminoacyl-tRNA editing activity	Gene Ontology	GO:0002161	5	12	0.00354128	0.0598645	Cm09G00237|Cm10G01910|Cm09G01519|Cm02G01867|Cm09G01591	http://amigo.geneontology.org/amigo/term/GO:0002161
potassium ion homeostasis	Gene Ontology	GO:0055075	5	12	0.00354128	0.0598645	Cm05G00219|Cm01G00295|Cm06G01390|Cm12G01048|Cm03G02017	http://amigo.geneontology.org/amigo/term/GO:0055075
phospholipase C activity	Gene Ontology	GO:0004629	4	7	0.00391625	0.0650764	Cm05G01125|Cm07G01796|Cm07G00960|Cm07G00959	http://amigo.geneontology.org/amigo/term/GO:0004629
cellular response to iron ion starvation	Gene Ontology	GO:0010106	4	7	0.00391625	0.0650764	Cm05G02399|Cm05G02398|Cm11G00417|Cm06G00824	http://amigo.geneontology.org/amigo/term/GO:0010106
rRNA binding	Gene Ontology	GO:0019843	7	26	0.00439987	0.0721911	Cm12G01979|Cm11G00993|Cm12G00974|Cm04G00424|Cm10G00256|Cm05G02320|Cm11G00416	http://amigo.geneontology.org/amigo/term/GO:0019843
seed germination	Gene Ontology	GO:0009845	13	76	0.00449462	0.0731312	Cm06G01120|Cm02G02342|Cm06G01320|Cm02G00382|Cm08G01312|Cm10G01097|Cm12G01968|Cm09G01098|Cm01G02585|Cm01G04328|Cm05G00178|Cm06G00390|Cm05G00177	http://amigo.geneontology.org/amigo/term/GO:0009845
intracellular anatomical structure	Gene Ontology	GO:0005622	18	124	0.00454099	0.073275	Cm07G00792|Cm06G01733|Cm02G02344|Cm03G02574|Cm11G01257|Cm06G02027|Cm01G03791|Cm04G02561|Cm02G02616|Cm10G02196|Cm01G00099|Cm08G00962|Cm10G02197|Cm10G00225|Cm02G02170|Cm08G01524|Cm09G00391|Cm07G01553	http://amigo.geneontology.org/amigo/term/GO:0005622
beta-amyrin synthase activity	Gene Ontology	GO:0042300	5	13	0.00464617	0.0737532	Cm10G00251|Cm10G00255|Cm02G00258|Cm10G00254|Cm02G00261	http://amigo.geneontology.org/amigo/term/GO:0042300
ceramide biosynthetic process	Gene Ontology	GO:0046513	5	13	0.00464617	0.0737532	Cm09G00274|Cm01G04281|Cm07G01358|Cm01G01703|Cm06G01085	http://amigo.geneontology.org/amigo/term/GO:0046513
pyridoxal phosphate binding	Gene Ontology	GO:0030170	15	96	0.00504392	0.0791024	Cm09G01383|Cm02G02525|Cm02G02344|Cm01G01703|Cm03G01269|Cm04G01450|Cm04G00779|Cm03G02678|Cm04G02167|Cm01G02987|Cm01G04281|Cm01G03334|Cm06G01433|Cm01G02796|Cm12G01910	http://amigo.geneontology.org/amigo/term/GO:0030170
gametophyte development	Gene Ontology	GO:0048229	6	20	0.00532105	0.080366	Cm07G00960|Cm07G00959|Cm11G00811|Cm06G00398|Cm07G02058|Cm10G02185	http://amigo.geneontology.org/amigo/term/GO:0048229
regulation of programmed cell death	Gene Ontology	GO:0043067	6	20	0.00532105	0.080366	Cm01G01703|Cm02G01864|Cm01G04281|Cm10G00781|Cm03G00623|Cm12G00007	http://amigo.geneontology.org/amigo/term/GO:0043067
identical protein binding	Gene Ontology	GO:0042802	23	178	0.00539056	0.080366	Cm10G00795|Cm01G00448|Cm03G00010|Cm12G01743|Cm10G01097|Cm06G01814|Cm09G00427|Cm07G01555|Cm07G01556|Cm07G01550|Cm01G02793|Cm12G01968|Cm09G02159|Cm01G01567|Cm07G02134|Cm01G03376|Cm04G00756|Cm04G00755|Cm02G02616|Cm04G01918|Cm10G00727|Cm02G02344|Cm02G02474	http://amigo.geneontology.org/amigo/term/GO:0042802
copper ion binding	Gene Ontology	GO:0005507	22	168	0.00557168	0.080366	Cm09G01900|Cm07G00849|Cm10G02055|Cm10G02057|Cm10G02056|Cm10G00457|Cm12G01589|Cm01G01566|Cm11G00764|Cm10G02146|Cm09G01216|Cm01G03710|Cm04G02589|Cm11G01077|Cm04G02036|Cm01G02680|Cm01G02686|Cm02G02344|Cm01G02677|Cm01G02675|Cm01G02674|Cm01G02678	http://amigo.geneontology.org/amigo/term/GO:0005507
auxin homeostasis	Gene Ontology	GO:0010252	8	35	0.00557308	0.080366	Cm05G01776|Cm12G01590|Cm07G02082|Cm07G02080|Cm02G01441|Cm04G00307|Cm11G01706|Cm10G00126	http://amigo.geneontology.org/amigo/term/GO:0010252
phosphatidylinositol binding	Gene Ontology	GO:0035091	8	35	0.00557308	0.080366	Cm01G00693|Cm02G00569|Cm07G01177|Cm03G01539|Cm02G00571|Cm02G02312|Cm02G00464|Cm11G01706	http://amigo.geneontology.org/amigo/term/GO:0035091
xylem development	Gene Ontology	GO:0010089	8	35	0.00557308	0.080366	Cm01G01679|Cm12G01631|Cm07G01167|Cm01G00616|Cm05G00484|Cm07G01084|Cm02G02327|Cm10G00781	http://amigo.geneontology.org/amigo/term/GO:0010089
glycerol-3-phosphate 2-O-acyltransferase activity	Gene Ontology	GO:0090447	4	8	0.00557726	0.080366	Cm05G00064|Cm04G00530|Cm04G00535|Cm04G00534	http://amigo.geneontology.org/amigo/term/GO:0090447
regulation of auxin mediated signaling pathway	Gene Ontology	GO:0010928	5	14	0.00597545	0.0830102	Cm10G01389|Cm03G00317|Cm03G00328|Cm07G01730|Cm01G03792	http://amigo.geneontology.org/amigo/term/GO:0010928
triterpenoid biosynthetic process	Gene Ontology	GO:0016104	5	14	0.00597545	0.0830102	Cm10G00251|Cm10G00255|Cm02G00258|Cm10G00254|Cm02G00261	http://amigo.geneontology.org/amigo/term/GO:0016104
response to herbivore	Gene Ontology	GO:0080027	5	14	0.00597545	0.0830102	Cm05G02431|Cm10G01118|Cm10G01112|Cm02G00575|Cm02G00576	http://amigo.geneontology.org/amigo/term/GO:0080027
lanosterol synthase activity	Gene Ontology	GO:0000250	5	14	0.00597545	0.0830102	Cm10G00251|Cm10G00255|Cm02G00258|Cm10G00254|Cm02G00261	http://amigo.geneontology.org/amigo/term/GO:0000250
chloroplast organization	Gene Ontology	GO:0009658	19	138	0.00599459	0.0830102	Cm07G00792|Cm07G00322|Cm01G02541|Cm04G00347|Cm09G02068|Cm06G01028|Cm01G04233|Cm12G00028|Cm12G00974|Cm10G01063|Cm02G02615|Cm11G02408|Cm04G00929|Cm10G00454|Cm10G02114|Cm02G02724|Cm09G02069|Cm01G04413|Cm10G01374	http://amigo.geneontology.org/amigo/term/GO:0009658
aspartic-type endopeptidase activity	Gene Ontology	GO:0004190	9	44	0.0063007	0.0857084	Cm05G00957|Cm03G01133|Cm03G01132|Cm03G02214|Cm07G02013|Cm07G02085|Cm09G01157|Cm09G00430|Cm09G00429	http://amigo.geneontology.org/amigo/term/GO:0004190
regulation of root development	Gene Ontology	GO:2000280	8	36	0.00643492	0.0857084	Cm12G00002|Cm02G01696|Cm02G01984|Cm01G00295|Cm11G02310|Cm04G00898|Cm11G02306|Cm02G03242	http://amigo.geneontology.org/amigo/term/GO:2000280
3-oxo-lignoceronyl-CoA synthase activity	Gene Ontology	GO:0102338	6	21	0.00647477	0.0857084	Cm05G00220|Cm05G02606|Cm05G02607|Cm05G02611|Cm05G02610|Cm09G01848	http://amigo.geneontology.org/amigo/term/GO:0102338
very-long-chain 3-ketoacyl-CoA synthase activity	Gene Ontology	GO:0102756	6	21	0.00647477	0.0857084	Cm05G00220|Cm05G02606|Cm05G02607|Cm05G02611|Cm05G02610|Cm09G01848	http://amigo.geneontology.org/amigo/term/GO:0102756
3-oxo-arachidoyl-CoA synthase activity	Gene Ontology	GO:0102336	6	21	0.00647477	0.0857084	Cm05G00220|Cm05G02606|Cm05G02607|Cm05G02611|Cm05G02610|Cm09G01848	http://amigo.geneontology.org/amigo/term/GO:0102336
3-oxo-cerotoyl-CoA synthase activity	Gene Ontology	GO:0102337	6	21	0.00647477	0.0857084	Cm05G00220|Cm05G02606|Cm05G02607|Cm05G02611|Cm05G02610|Cm09G01848	http://amigo.geneontology.org/amigo/term/GO:0102337
vegetative to reproductive phase transition of meristem	Gene Ontology	GO:0010228	16	110	0.00706839	0.0929362	Cm07G01159|Cm01G01704|Cm06G01320|Cm02G02345|Cm05G01491|Cm11G02219|Cm06G00655|Cm12G00967|Cm10G00003|Cm07G00719|Cm09G01565|Cm10G01807|Cm05G00268|Cm05G00068|Cm06G00756|Cm08G00671	http://amigo.geneontology.org/amigo/term/GO:0010228
positive gravitropism	Gene Ontology	GO:0009958	8	37	0.00739399	0.0962451	Cm05G01694|Cm01G03792|Cm03G00317|Cm04G00779|Cm02G01367|Cm03G00328|Cm11G01706|Cm04G00541	http://amigo.geneontology.org/amigo/term/GO:0009958
flavonol biosynthetic process	Gene Ontology	GO:0051555	5	15	0.00755101	0.0969857	Cm03G00813|Cm03G00513|Cm05G00264|Cm05G00260|Cm06G01940	http://amigo.geneontology.org/amigo/term/GO:0051555
response to heat	Gene Ontology	GO:0009408	20	152	0.00759848	0.0969857	Cm02G02432|Cm02G03211|Cm07G02104|Cm08G02372|Cm03G02574|Cm02G02532|Cm07G00979|Cm06G00765|Cm02G01908|Cm11G00686|Cm09G02068|Cm09G02069|Cm11G00694|Cm11G00695|Cm02G02444|Cm12G02103|Cm12G00774|Cm07G01549|Cm05G02658|Cm04G00929	http://amigo.geneontology.org/amigo/term/GO:0009408
phloem development	Gene Ontology	GO:0010088	4	9	0.00764957	0.0969857	Cm01G01513|Cm02G03080|Cm08G01686|Cm01G01512	http://amigo.geneontology.org/amigo/term/GO:0010088
retromer complex	Gene Ontology	GO:0030904	4	9	0.00764957	0.0969857	Cm01G03791|Cm11G01706|Cm06G00807|Cm08G00185	http://amigo.geneontology.org/amigo/term/GO:0030904
O-methyltransferase activity	Gene Ontology	GO:0008171	6	22	0.00779971	0.0982512	Cm03G00513|Cm03G00813|Cm05G00264|Cm10G02125|Cm05G00260|Cm06G01940	http://amigo.geneontology.org/amigo/term/GO:0008171
zinc ion binding	Gene Ontology	GO:0008270	54	545	0.0081252	0.101695	Cm05G01126|Cm01G00767|Cm03G02618|Cm02G00152|Cm06G01913|Cm10G00001|Cm10G01807|Cm09G00521|Cm05G03082|Cm07G00348|Cm08G02250|Cm05G02036|Cm12G01922|Cm01G04365|Cm08G02524|Cm08G02258|Cm02G02239|Cm03G01190|Cm10G02186|Cm03G00213|Cm11G01079|Cm02G02652|Cm03G02219|Cm03G02217|Cm03G02216|Cm01G01239|Cm02G01727|Cm09G01861|Cm10G00955|Cm11G00780|Cm11G00015|Cm02G00691|Cm01G04413|Cm11G00764|Cm08G02182|Cm01G03122|Cm0…	http://amigo.geneontology.org/amigo/term/GO:0008270
proteolysis	Gene Ontology	GO:0006508	19	143	0.00833458	0.103651	Cm05G00617|Cm05G00957|Cm07G00822|Cm02G02767|Cm01G04365|Cm01G02858|Cm01G00599|Cm03G02214|Cm01G04296|Cm01G00333|Cm10G02176|Cm01G04079|Cm04G00422|Cm09G01998|Cm07G00928|Cm07G00813|Cm01G02542|Cm09G00185|Cm05G01820	http://amigo.geneontology.org/amigo/term/GO:0006508
protein autophosphorylation	Gene Ontology	GO:0046777	21	165	0.00879832	0.108726	Cm03G00480|Cm12G01968|Cm01G04218|Cm03G01539|Cm05G00097|Cm09G02061|Cm06G01932|Cm12G01743|Cm08G00139|Cm01G01820|Cm03G00483|Cm02G00442|Cm04G01347|Cm06G01062|Cm08G00659|Cm02G02334|Cm10G01097|Cm05G00079|Cm03G00465|Cm01G01821|Cm09G01644	http://amigo.geneontology.org/amigo/term/GO:0046777
response to auxin	Gene Ontology	GO:0009733	28	242	0.0089292	0.109501	Cm06G00846|Cm10G01843|Cm02G02809|Cm04G00898|Cm02G01367|Cm11G01216|Cm07G00637|Cm08G00242|Cm04G00307|Cm12G01613|Cm01G02178|Cm04G01156|Cm01G01704|Cm02G02616|Cm10G00384|Cm01G04473|Cm08G01385|Cm07G01565|Cm01G04413|Cm09G02089|Cm11G02090|Cm07G00607|Cm02G01441|Cm07G01178|Cm09G01534|Cm02G02474|Cm06G01188|Cm10G00046	http://amigo.geneontology.org/amigo/term/GO:0009733
response to oxidative stress	Gene Ontology	GO:0006979	31	276	0.00897316	0.109501	Cm01G03648|Cm09G02098|Cm07G00849|Cm10G01097|Cm01G03647|Cm02G00785|Cm07G00558|Cm04G00584|Cm12G01968|Cm02G02239|Cm07G01794|Cm08G00409|Cm06G02334|Cm06G02333|Cm11G00925|Cm08G01845|Cm02G03252|Cm02G02424|Cm03G02219|Cm04G01612|Cm03G02217|Cm03G02216|Cm02G01866|Cm03G01192|Cm04G02036|Cm08G01385|Cm10G01818|Cm12G01977|Cm12G00774|Cm06G02344|Cm06G02343	http://amigo.geneontology.org/amigo/term/GO:0006979
trichome differentiation	Gene Ontology	GO:0010026	6	23	0.00930906	0.10983	Cm07G02125|Cm05G00177|Cm01G00038|Cm07G01565|Cm05G00314|Cm09G02089	http://amigo.geneontology.org/amigo/term/GO:0010026
flavonoid biosynthetic process	Gene Ontology	GO:0009813	6	23	0.00930906	0.10983	Cm09G01746|Cm09G02090|Cm02G02809|Cm08G01385|Cm01G02585|Cm06G01188	http://amigo.geneontology.org/amigo/term/GO:0009813
regulation of secondary cell wall biogenesis	Gene Ontology	GO:2000652	6	23	0.00930906	0.10983	Cm01G01541|Cm02G01924|Cm12G01743|Cm10G00619|Cm10G00618|Cm05G00212	http://amigo.geneontology.org/amigo/term/GO:2000652
defense response by callose deposition in cell wall	Gene Ontology	GO:0052544	5	16	0.00939389	0.10983	Cm11G00694|Cm05G02658|Cm11G00695|Cm11G00686|Cm04G00583	http://amigo.geneontology.org/amigo/term/GO:0052544
cutin biosynthetic process	Gene Ontology	GO:0010143	5	16	0.00939389	0.10983	Cm05G00064|Cm04G00530|Cm02G02344|Cm04G00535|Cm04G00534	http://amigo.geneontology.org/amigo/term/GO:0010143
response to nitrate	Gene Ontology	GO:0010167	5	16	0.00939389	0.10983	Cm09G01564|Cm12G00635|Cm01G04413|Cm03G02017|Cm10G01385	http://amigo.geneontology.org/amigo/term/GO:0010167
auxin efflux transmembrane transporter activity	Gene Ontology	GO:0010329	5	16	0.00939389	0.10983	Cm10G00126|Cm12G01590|Cm12G01613|Cm07G02082|Cm07G02080	http://amigo.geneontology.org/amigo/term/GO:0010329
stomatal movement	Gene Ontology	GO:0010118	7	31	0.00982204	0.113813	Cm12G01743|Cm01G01821|Cm01G01820|Cm12G00028|Cm02G01908|Cm05G00097|Cm12G00364	http://amigo.geneontology.org/amigo/term/GO:0010118
negative regulation of flower development	Gene Ontology	GO:0009910	9	48	0.0101672	0.114454	Cm06G01120|Cm08G00664|Cm07G00719|Cm08G02480|Cm10G00522|Cm10G00962|Cm10G00961|Cm01G04413|Cm02G01236	http://amigo.geneontology.org/amigo/term/GO:0009910
regulation of root morphogenesis	Gene Ontology	GO:2000067	4	10	0.0101704	0.114454	Cm12G00002|Cm11G02036|Cm01G00295|Cm07G00878	http://amigo.geneontology.org/amigo/term/GO:2000067
negative regulation of cell growth	Gene Ontology	GO:0030308	4	10	0.0101704	0.114454	Cm04G00898|Cm01G01821|Cm01G01820|Cm05G00097	http://amigo.geneontology.org/amigo/term/GO:0030308
fatty acid elongase activity	Gene Ontology	GO:0009922	4	10	0.0101704	0.114454	Cm05G02607|Cm05G00220|Cm05G02611|Cm05G02610	http://amigo.geneontology.org/amigo/term/GO:0009922
cytosolic small ribosomal subunit	Gene Ontology	GO:0022627	15	105	0.0102557	0.114753	Cm10G00450|Cm02G02806|Cm06G01320|Cm04G00424|Cm02G03210|Cm01G01751|Cm10G02063|Cm05G02959|Cm11G00016|Cm06G02156|Cm11G00992|Cm12G00101|Cm07G01581|Cm11G00993|Cm05G02960	http://amigo.geneontology.org/amigo/term/GO:0022627
response to wounding	Gene Ontology	GO:0009611	24	202	0.0111764	0.123524	Cm01G00345|Cm08G00337|Cm01G00295|Cm05G02610|Cm01G00883|Cm02G00576|Cm01G03377|Cm03G01269|Cm01G02032|Cm01G03525|Cm01G03526|Cm08G02213|Cm04G01156|Cm11G02417|Cm10G00016|Cm05G01663|Cm08G01385|Cm02G00575|Cm06G01359|Cm10G00893|Cm05G00219|Cm10G01112|Cm10G01118|Cm12G00433	http://amigo.geneontology.org/amigo/term/GO:0009611
stromule	Gene Ontology	GO:0010319	7	32	0.0113208	0.123524	Cm01G03648|Cm12G00026|Cm10G01992|Cm09G01564|Cm01G03647|Cm01G03334|Cm02G00691	http://amigo.geneontology.org/amigo/term/GO:0010319
regulation of flower development	Gene Ontology	GO:0009909	12	77	0.011603	0.123524	Cm05G01121|Cm09G01571|Cm10G00954|Cm07G02006|Cm01G04473|Cm02G00152|Cm10G01515|Cm01G03108|Cm03G01562|Cm09G01166|Cm08G00671|Cm09G01164	http://amigo.geneontology.org/amigo/term/GO:0009909
negative regulation of response to water deprivation	Gene Ontology	GO:0080148	3	5	0.0116723	0.123524	Cm06G00397|Cm03G02634|Cm01G01498	http://amigo.geneontology.org/amigo/term/GO:0080148
sesquiterpenoid biosynthetic process	Gene Ontology	GO:0016106	3	5	0.0116723	0.123524	Cm05G02431|Cm02G00575|Cm02G00576	http://amigo.geneontology.org/amigo/term/GO:0016106
cellular response to osmotic stress	Gene Ontology	GO:0071470	3	5	0.0116723	0.123524	Cm05G00271|Cm08G02157|Cm09G02109	http://amigo.geneontology.org/amigo/term/GO:0071470
macroautophagy	Gene Ontology	GO:0016236	3	5	0.0116723	0.123524	Cm11G02073|Cm01G00250|Cm07G00894	http://amigo.geneontology.org/amigo/term/GO:0016236
amino acid homeostasis	Gene Ontology	GO:0080144	3	5	0.0116723	0.123524	Cm01G03648|Cm09G02115|Cm01G03647	http://amigo.geneontology.org/amigo/term/GO:0080144
anthocyanin accumulation in tissues in response to UV light	Gene Ontology	GO:0043481	3	5	0.0116723	0.123524	Cm08G02480|Cm05G00390|Cm04G00754	http://amigo.geneontology.org/amigo/term/GO:0043481
catalase activity	Gene Ontology	GO:0004096	3	5	0.0116723	0.123524	Cm01G03648|Cm02G01344|Cm01G03647	http://amigo.geneontology.org/amigo/term/GO:0004096
chloroplast envelope	Gene Ontology	GO:0009941	49	496	0.0117759	0.123948	Cm12G00245|Cm12G00026|Cm01G01633|Cm03G00074|Cm06G01991|Cm12G00028|Cm07G00792|Cm05G02959|Cm10G00256|Cm01G03334|Cm01G00247|Cm02G01344|Cm05G03081|Cm11G01918|Cm06G00995|Cm07G00322|Cm02G00216|Cm07G02031|Cm07G00757|Cm08G01314|Cm11G01524|Cm04G01073|Cm02G02314|Cm08G01259|Cm08G02161|Cm02G02403|Cm05G00080|Cm05G02960|Cm11G00466|Cm10G01992|Cm03G02574|Cm02G02616|Cm09G01564|Cm03G02634|Cm08G00962|Cm02G00691|Cm0…	http://amigo.geneontology.org/amigo/term/GO:0009941
protein folding	Gene Ontology	GO:0006457	16	118	0.0124757	0.13061	Cm02G01918|Cm05G00475|Cm06G01988|Cm12G00007|Cm03G02574|Cm09G01998|Cm01G04370|Cm02G01480|Cm07G02074|Cm11G00508|Cm05G03140|Cm05G02984|Cm07G01549|Cm10G01595|Cm07G01787|Cm07G01131	http://amigo.geneontology.org/amigo/term/GO:0006457
oxidoreductase activity, acting on paired donors, with incorporation or reduction of molecular oxygen	Gene Ontology	GO:0016705	20	161	0.0129675	0.13501	Cm11G01213|Cm05G00206|Cm12G01630|Cm10G02147|Cm07G00980|Cm03G00045|Cm08G02345|Cm09G00972|Cm08G00338|Cm11G00312|Cm06G00399|Cm10G02175|Cm01G02988|Cm11G00519|Cm07G01570|Cm06G01030|Cm05G00046|Cm02G00259|Cm01G00149|Cm05G01310	http://amigo.geneontology.org/amigo/term/GO:0016705
cinnamyl-alcohol dehydrogenase activity	Gene Ontology	GO:0045551	4	11	0.0131725	0.13501	Cm03G00205|Cm10G02186|Cm03G00213|Cm05G02436	http://amigo.geneontology.org/amigo/term/GO:0045551
extracellular exosome	Gene Ontology	GO:0070062	4	11	0.0131725	0.13501	Cm05G00600|Cm02G02501|Cm01G02687|Cm12G01589	http://amigo.geneontology.org/amigo/term/GO:0070062
cellular response to sulfate starvation	Gene Ontology	GO:0009970	4	11	0.0131725	0.13501	Cm01G03648|Cm01G02987|Cm02G01344|Cm01G03647	http://amigo.geneontology.org/amigo/term/GO:0009970
scopolin beta-glucosidase activity	Gene Ontology	GO:0102483	8	42	0.0138753	0.140735	Cm03G02677|Cm07G00388|Cm07G02140|Cm01G01572|Cm02G00256|Cm07G00396|Cm07G00397|Cm07G00389	http://amigo.geneontology.org/amigo/term/GO:0102483
chlorophyll biosynthetic process	Gene Ontology	GO:0015995	8	42	0.0138753	0.140735	Cm01G00448|Cm11G00701|Cm12G01956|Cm11G00024|Cm05G03065|Cm09G00427|Cm12G00434|Cm04G00754	http://amigo.geneontology.org/amigo/term/GO:0015995
integral component of membrane	Gene Ontology	GO:0016021	19	152	0.0143629	0.144928	Cm10G00064|Cm11G00730|Cm05G02092|Cm01G03793|Cm12G01612|Cm02G02140|Cm06G01029|Cm07G00864|Cm04G00895|Cm07G00322|Cm10G01819|Cm05G00391|Cm12G01607|Cm12G01606|Cm12G01605|Cm12G01613|Cm11G02153|Cm06G02027|Cm12G01798	http://amigo.geneontology.org/amigo/term/GO:0016021
response to gibberellin	Gene Ontology	GO:0009739	11	70	0.0145282	0.145842	Cm06G01120|Cm06G01320|Cm09G01563|Cm02G01441|Cm06G00846|Cm01G01754|Cm05G00434|Cm10G01388|Cm01G04328|Cm01G04413|Cm01G04225	http://amigo.geneontology.org/amigo/term/GO:0009739
lateral root development	Gene Ontology	GO:0048527	9	52	0.0155927	0.154353	Cm01G02518|Cm02G01441|Cm10G00384|Cm12G00028|Cm04G00898|Cm07G02059|Cm12G00635|Cm06G00804|Cm01G04327	http://amigo.geneontology.org/amigo/term/GO:0048527
lipid metabolic process	Gene Ontology	GO:0006629	12	81	0.0161133	0.154353	Cm04G00115|Cm03G01191|Cm09G01993|Cm05G01881|Cm05G01880|Cm02G02315|Cm01G01837|Cm10G02229|Cm10G01142|Cm09G01994|Cm09G00352|Cm05G01820	http://amigo.geneontology.org/amigo/term/GO:0006629
acetyl-CoA carboxylase activity	Gene Ontology	GO:0003989	3	6	0.0166787	0.154353	Cm03G00074|Cm10G00239|Cm07G02031	http://amigo.geneontology.org/amigo/term/GO:0003989
export from cell	Gene Ontology	GO:0140352	3	6	0.0166787	0.154353	Cm10G00126|Cm12G01590|Cm07G01784	http://amigo.geneontology.org/amigo/term/GO:0140352
carotene biosynthetic process	Gene Ontology	GO:0016120	3	6	0.0166787	0.154353	Cm08G01259|Cm11G00701|Cm11G00312	http://amigo.geneontology.org/amigo/term/GO:0016120
stem vascular tissue pattern formation	Gene Ontology	GO:0010222	3	6	0.0166787	0.154353	Cm10G00893|Cm01G00345|Cm08G00337	http://amigo.geneontology.org/amigo/term/GO:0010222
VCP-NPL4-UFD1 AAA ATPase complex	Gene Ontology	GO:0034098	3	6	0.0166787	0.154353	Cm11G02073|Cm10G01817|Cm07G00894	http://amigo.geneontology.org/amigo/term/GO:0034098
nuclear dicing body	Gene Ontology	GO:0010445	3	6	0.0166787	0.154353	Cm09G01610|Cm03G01188|Cm05G00268	http://amigo.geneontology.org/amigo/term/GO:0010445
radial pattern formation	Gene Ontology	GO:0009956	3	6	0.0166787	0.154353	Cm07G02051|Cm12G00305|Cm01G02101	http://amigo.geneontology.org/amigo/term/GO:0009956
epidermal cell fate specification	Gene Ontology	GO:0009957	3	6	0.0166787	0.154353	Cm05G00314|Cm07G01565|Cm09G02089	http://amigo.geneontology.org/amigo/term/GO:0009957
floral organ development	Gene Ontology	GO:0048437	4	12	0.0166839	0.154353	Cm07G01796|Cm09G01565|Cm12G01472|Cm05G01125	http://amigo.geneontology.org/amigo/term/GO:0048437
2-alkenal reductase [NAD(P)+] activity	Gene Ontology	GO:0032440	4	12	0.0166839	0.154353	Cm06G02344|Cm06G02334|Cm06G02333|Cm06G02343	http://amigo.geneontology.org/amigo/term/GO:0032440
regulation of phenylpropanoid metabolic process	Gene Ontology	GO:2000762	4	12	0.0166839	0.154353	Cm01G01541|Cm02G02490|Cm01G03342|Cm08G00200	http://amigo.geneontology.org/amigo/term/GO:2000762
endoplasmic reticulum exit site	Gene Ontology	GO:0070971	4	12	0.0166839	0.154353	Cm03G00317|Cm03G01660|Cm03G00328|Cm10G00001	http://amigo.geneontology.org/amigo/term/GO:0070971
positive regulation of circadian rhythm	Gene Ontology	GO:0042753	4	12	0.0166839	0.154353	Cm05G01121|Cm03G00879|Cm07G01441|Cm02G01996	http://amigo.geneontology.org/amigo/term/GO:0042753
response to iron ion	Gene Ontology	GO:0010039	5	19	0.0167199	0.154353	Cm07G00849|Cm01G04103|Cm01G04102|Cm04G02036|Cm01G02982	http://amigo.geneontology.org/amigo/term/GO:0010039
calcium ion binding	Gene Ontology	GO:0005509	26	234	0.0175085	0.160495	Cm12G00245|Cm01G00327|Cm05G03109|Cm11G01257|Cm01G04218|Cm10G00457|Cm03G01588|Cm03G01587|Cm09G00523|Cm05G00187|Cm06G01988|Cm07G00040|Cm06G00227|Cm11G02112|Cm10G01388|Cm06G02352|Cm01G03525|Cm01G03526|Cm04G00308|Cm03G00373|Cm02G02521|Cm01G04225|Cm09G01991|Cm02G02342|Cm06G00804|Cm04G00467	http://amigo.geneontology.org/amigo/term/GO:0005509
RNA polymerase II transcription regulatory region sequence-specific DNA binding	Gene Ontology	GO:0000977	16	124	0.0183292	0.167233	Cm10G00962|Cm09G01565|Cm05G01126|Cm02G01515|Cm06G00562|Cm12G01884|Cm05G00434|Cm03G01262|Cm11G02335|Cm11G00417|Cm07G01583|Cm09G01571|Cm10G00961|Cm05G02398|Cm05G02399|Cm03G01593	http://amigo.geneontology.org/amigo/term/GO:0000977
biosynthetic process	Gene Ontology	GO:0009058	8	45	0.0193431	0.175254	Cm09G01383|Cm06G00768|Cm10G00531|Cm02G02525|Cm08G00086|Cm01G03334|Cm01G04281|Cm12G01910	http://amigo.geneontology.org/amigo/term/GO:0009058
leaf development	Gene Ontology	GO:0048366	16	125	0.0194811	0.17569	Cm09G02066|Cm01G02518|Cm09G01563|Cm02G01441|Cm04G00779|Cm02G01727|Cm10G00384|Cm08G02395|Cm06G01913|Cm07G02125|Cm05G00269|Cm07G01076|Cm01G04077|Cm05G01383|Cm05G00215|Cm04G00754	http://amigo.geneontology.org/amigo/term/GO:0048366
defense response to insect	Gene Ontology	GO:0002213	5	20	0.0198186	0.176693	Cm11G00694|Cm11G00695|Cm05G01881|Cm11G00686|Cm05G01880	http://amigo.geneontology.org/amigo/term/GO:0002213
red, far-red light phototransduction	Gene Ontology	GO:0009585	5	20	0.0198186	0.176693	Cm07G02006|Cm03G00879|Cm02G02242|Cm01G04473|Cm06G01814	http://amigo.geneontology.org/amigo/term/GO:0009585
catalytic activity	Gene Ontology	GO:0003824	11	74	0.0202729	0.179475	Cm01G00271|Cm09G01383|Cm09G00219|Cm01G04303|Cm01G04302|Cm03G01155|Cm12G00599|Cm04G00508|Cm01G04281|Cm12G01910|Cm05G02436	http://amigo.geneontology.org/amigo/term/GO:0003824
ubiquitin-protein transferase activity	Gene Ontology	GO:0004842	27	249	0.0203144	0.179475	Cm10G01969|Cm04G01073|Cm01G01498|Cm06G00558|Cm07G01553|Cm03G00623|Cm08G01313|Cm07G01792|Cm07G02059|Cm05G00301|Cm05G00303|Cm05G00302|Cm04G00415|Cm11G02417|Cm02G01689|Cm03G02213|Cm05G03110|Cm07G01445|Cm03G01184|Cm01G02806|Cm09G01849|Cm03G01009|Cm06G00849|Cm06G00589|Cm04G02560|Cm08G02182|Cm06G00397	http://amigo.geneontology.org/amigo/term/GO:0004842
proteasome core complex, alpha-subunit complex	Gene Ontology	GO:0019773	4	13	0.0207278	0.181892	Cm11G00694|Cm11G00695|Cm11G00686|Cm03G00407	http://amigo.geneontology.org/amigo/term/GO:0019773
methylation	Gene Ontology	GO:0032259	8	46	0.0214656	0.186281	Cm03G00513|Cm05G01408|Cm08G00964|Cm03G00813|Cm05G00264|Cm10G02125|Cm05G00260|Cm06G01940	http://amigo.geneontology.org/amigo/term/GO:0032259
abscisic acid-activated signaling pathway	Gene Ontology	GO:0009738	13	95	0.0214664	0.186281	Cm02G02432|Cm08G00352|Cm02G02342|Cm06G01733|Cm07G00220|Cm07G01784|Cm05G00982|Cm01G04234|Cm02G03211|Cm02G02444|Cm08G00659|Cm12G00967|Cm07G00090	http://amigo.geneontology.org/amigo/term/GO:0009738
ubiquitinyl hydrolase activity	Gene Ontology	GO:0101005	3	7	0.0227016	0.192108	Cm10G01622|Cm01G04057|Cm01G03343	http://amigo.geneontology.org/amigo/term/GO:0101005
phosphatidylinositol phospholipase C activity	Gene Ontology	GO:0004435	3	7	0.0227016	0.192108	Cm07G01796|Cm07G01795|Cm05G01125	http://amigo.geneontology.org/amigo/term/GO:0004435
sphingosine biosynthetic process	Gene Ontology	GO:0046512	3	7	0.0227016	0.192108	Cm02G00382|Cm01G01703|Cm01G04281	http://amigo.geneontology.org/amigo/term/GO:0046512
CAAX-box protein processing	Gene Ontology	GO:0071586	3	7	0.0227016	0.192108	Cm03G01281|Cm07G02127|Cm04G00407	http://amigo.geneontology.org/amigo/term/GO:0071586
NAD(P)H dehydrogenase (quinone) activity	Gene Ontology	GO:0003955	3	7	0.0227016	0.192108	Cm03G02217|Cm03G02216|Cm03G02219	http://amigo.geneontology.org/amigo/term/GO:0003955
response to cytokinin	Gene Ontology	GO:0009735	9	56	0.0228894	0.192108	Cm05G01776|Cm06G00846|Cm02G02917|Cm02G00420|Cm04G00572|Cm01G04413|Cm12G01613|Cm10G00271|Cm02G02327	http://amigo.geneontology.org/amigo/term/GO:0009735
leaf vascular tissue pattern formation	Gene Ontology	GO:0010305	6	29	0.022925	0.192108	Cm12G00305|Cm02G01727|Cm06G01913|Cm07G02051|Cm02G02873|Cm05G01402	http://amigo.geneontology.org/amigo/term/GO:0010305
trichome branching	Gene Ontology	GO:0010091	6	29	0.022925	0.192108	Cm10G01969|Cm07G02006|Cm01G00038|Cm05G00187|Cm01G00144|Cm05G00314	http://amigo.geneontology.org/amigo/term/GO:0010091
seed coat development	Gene Ontology	GO:0010214	5	21	0.0232704	0.192932	Cm08G01908|Cm01G02585|Cm05G00177|Cm03G01593|Cm12G01631	http://amigo.geneontology.org/amigo/term/GO:0010214
microsporogenesis	Gene Ontology	GO:0009556	5	21	0.0232704	0.192932	Cm07G02058|Cm07G01796|Cm05G01125|Cm10G00526|Cm09G01644	http://amigo.geneontology.org/amigo/term/GO:0009556
embryo sac development	Gene Ontology	GO:0009553	11	76	0.0237036	0.194412	Cm01G00587|Cm02G00731|Cm06G01905|Cm05G01125|Cm05G02320|Cm03G02486|Cm12G01472|Cm07G01796|Cm07G01555|Cm07G02058|Cm07G01556	http://amigo.geneontology.org/amigo/term/GO:0009553
systemic acquired resistance	Gene Ontology	GO:0009627	8	47	0.0237476	0.194412	Cm10G00796|Cm02G02833|Cm02G02315|Cm08G02161|Cm10G01119|Cm02G03231|Cm10G00727|Cm10G02179	http://amigo.geneontology.org/amigo/term/GO:0009627
S-adenosylmethionine-dependent methyltransferase activity	Gene Ontology	GO:0008757	8	47	0.0237476	0.194412	Cm03G00513|Cm08G00964|Cm05G00391|Cm03G00813|Cm05G00264|Cm10G02125|Cm05G00260|Cm06G01940	http://amigo.geneontology.org/amigo/term/GO:0008757
multicellular organism development	Gene Ontology	GO:0007275	9	57	0.0250407	0.204142	Cm05G03137|Cm10G02147|Cm06G00846|Cm12G00358|Cm10G02175|Cm01G00628|Cm01G00629|Cm03G01562|Cm12G00377	http://amigo.geneontology.org/amigo/term/GO:0007275
phospholipid biosynthetic process	Gene Ontology	GO:0008654	4	14	0.0253225	0.204307	Cm10G00126|Cm12G01590|Cm01G00327|Cm08G00242	http://amigo.geneontology.org/amigo/term/GO:0008654
early endosome	Gene Ontology	GO:0005769	4	14	0.0253225	0.204307	Cm02G02547|Cm05G00610|Cm07G02058|Cm10G00355	http://amigo.geneontology.org/amigo/term/GO:0005769
extracellular space	Gene Ontology	GO:0005615	13	98	0.0262637	0.210595	Cm03G02548|Cm02G02280|Cm01G00599|Cm01G04296|Cm04G02036|Cm04G00898|Cm07G00262|Cm10G01112|Cm10G01119|Cm10G01118|Cm02G03231|Cm04G00014|Cm07G00849	http://amigo.geneontology.org/amigo/term/GO:0005615
lipid droplet	Gene Ontology	GO:0005811	5	22	0.0270876	0.215432	Cm10G00251|Cm10G00255|Cm02G00258|Cm10G00254|Cm02G00261	http://amigo.geneontology.org/amigo/term/GO:0005811
suberin biosynthetic process	Gene Ontology	GO:0010345	5	22	0.0270876	0.215432	Cm10G00893|Cm01G00345|Cm08G00337|Cm05G02610|Cm11G02274	http://amigo.geneontology.org/amigo/term/GO:0010345
leaf senescence	Gene Ontology	GO:0010150	13	99	0.0280253	0.221985	Cm01G01679|Cm09G01571|Cm02G01803|Cm02G01441|Cm03G01144|Cm09G02090|Cm01G00333|Cm02G01596|Cm03G00983|Cm02G01602|Cm08G00170|Cm03G02017|Cm02G03252	http://amigo.geneontology.org/amigo/term/GO:0010150
ATP binding	Gene Ontology	GO:0005524	59	653	0.0286348	0.222953	Cm02G02771|Cm02G02770|Cm01G02541|Cm02G00327|Cm06G01932|Cm12G01743|Cm09G01998|Cm05G02637|Cm07G01242|Cm03G00423|Cm07G00249|Cm10G02114|Cm05G00079|Cm07G01664|Cm03G00465|Cm02G00665|Cm05G02377|Cm12G00708|Cm07G01908|Cm08G02525|Cm02G00621|Cm05G01695|Cm02G00623|Cm02G00622|Cm02G00625|Cm02G01989|Cm02G00626|Cm01G04284|Cm04G01344|Cm12G01472|Cm12G00386|Cm02G02403|Cm04G00754|Cm09G02066|Cm01G03682|Cm10G01992|Cm0…	http://amigo.geneontology.org/amigo/term/GO:0005524
cobalt ion binding	Gene Ontology	GO:0050897	8	49	0.0288111	0.222953	Cm01G03648|Cm07G02025|Cm08G02258|Cm01G03647|Cm10G01375|Cm04G00567|Cm11G00764|Cm02G01344	http://amigo.geneontology.org/amigo/term/GO:0050897
regulation of transcription by RNA polymerase II	Gene Ontology	GO:0006357	15	121	0.0290257	0.222953	Cm07G01159|Cm05G03135|Cm02G02766|Cm05G02609|Cm02G01688|Cm08G02395|Cm06G00562|Cm12G01884|Cm12G02103|Cm08G02557|Cm02G02679|Cm11G00417|Cm12G02104|Cm05G02398|Cm05G02399	http://amigo.geneontology.org/amigo/term/GO:0006357
translation	Gene Ontology	GO:0006412	27	258	0.0291198	0.222953	Cm11G00993|Cm02G02806|Cm08G00351|Cm01G01633|Cm02G03210|Cm01G01751|Cm05G02959|Cm10G00450|Cm09G00284|Cm05G03081|Cm04G00424|Cm07G01798|Cm10G00256|Cm11G00992|Cm05G02960|Cm01G03169|Cm10G02063|Cm11G00016|Cm12G00101|Cm12G01979|Cm06G00215|Cm03G00133|Cm07G00884|Cm07G01916|Cm01G03922|Cm03G00132|Cm07G01581	http://amigo.geneontology.org/amigo/term/GO:0006412
transcription coactivator activity	Gene Ontology	GO:0003713	7	40	0.0297021	0.222953	Cm02G02766|Cm07G02006|Cm05G01373|Cm02G02195|Cm02G02243|Cm01G03373|Cm05G00215	http://amigo.geneontology.org/amigo/term/GO:0003713
peptide receptor activity	Gene Ontology	GO:0001653	3	8	0.0297461	0.222953	Cm12G01968|Cm10G01097|Cm06G01359	http://amigo.geneontology.org/amigo/term/GO:0001653
endoplasmic reticulum-plasma membrane tethering	Gene Ontology	GO:0061817	3	8	0.0297461	0.222953	Cm04G02040|Cm08G02160|Cm01G04269	http://amigo.geneontology.org/amigo/term/GO:0061817
protein modification by small protein removal	Gene Ontology	GO:0070646	3	8	0.0297461	0.222953	Cm10G01622|Cm01G04057|Cm01G03343	http://amigo.geneontology.org/amigo/term/GO:0070646
peptide binding	Gene Ontology	GO:0042277	3	8	0.0297461	0.222953	Cm12G01968|Cm10G01097|Cm01G04365	http://amigo.geneontology.org/amigo/term/GO:0042277
extracellular ATP signaling	Gene Ontology	GO:0106167	3	8	0.0297461	0.222953	Cm10G00619|Cm10G00618|Cm05G00212	http://amigo.geneontology.org/amigo/term/GO:0106167
arabinan catabolic process	Gene Ontology	GO:0031222	3	8	0.0297461	0.222953	Cm10G00796|Cm02G02833|Cm08G01908	http://amigo.geneontology.org/amigo/term/GO:0031222
endoplasmic reticulum membrane organization	Gene Ontology	GO:0090158	3	8	0.0297461	0.222953	Cm04G02040|Cm08G02160|Cm01G04269	http://amigo.geneontology.org/amigo/term/GO:0090158
anatomical structure development	Gene Ontology	GO:0048856	3	8	0.0297461	0.222953	Cm02G02496|Cm07G00323|Cm12G00358	http://amigo.geneontology.org/amigo/term/GO:0048856
phosphorylation	Gene Ontology	GO:0016310	23	212	0.0301716	0.223743	Cm02G02771|Cm02G02770|Cm02G00327|Cm01G03333|Cm07G00249|Cm01G02818|Cm02G00382|Cm06G01469|Cm05G01695|Cm07G01900|Cm01G04284|Cm02G02761|Cm02G02741|Cm03G02152|Cm01G00248|Cm02G00257|Cm05G01378|Cm08G01283|Cm07G01158|Cm01G02042|Cm10G01408|Cm07G00761|Cm02G02327	http://amigo.geneontology.org/amigo/term/GO:0016310
response to karrikin	Gene Ontology	GO:0080167	14	111	0.0304445	0.223743	Cm01G01557|Cm05G01121|Cm01G00326|Cm04G02457|Cm06G02359|Cm02G02202|Cm02G01367|Cm07G02063|Cm05G00064|Cm09G02319|Cm06G02360|Cm03G00212|Cm01G02980|Cm11G00640	http://amigo.geneontology.org/amigo/term/GO:0080167
phosphatidylinositol-mediated signaling	Gene Ontology	GO:0048015	4	15	0.0304818	0.223743	Cm07G01796|Cm07G01795|Cm06G01733|Cm05G01125	http://amigo.geneontology.org/amigo/term/GO:0048015
transferase activity, transferring acyl groups	Gene Ontology	GO:0016746	4	15	0.0304818	0.223743	Cm08G00182|Cm10G02229|Cm01G03622|Cm11G00828	http://amigo.geneontology.org/amigo/term/GO:0016746
plant organ morphogenesis	Gene Ontology	GO:1905392	4	15	0.0304818	0.223743	Cm03G02631|Cm07G02040|Cm01G02101|Cm11G02219	http://amigo.geneontology.org/amigo/term/GO:1905392
ubiquitin protein ligase binding	Gene Ontology	GO:0031625	8	50	0.0316024	0.2311	Cm04G00415|Cm06G01932|Cm04G00308|Cm04G02561|Cm02G02334|Cm07G01549|Cm03G00714|Cm09G01849	http://amigo.geneontology.org/amigo/term/GO:0031625
heme binding	Gene Ontology	GO:0020037	35	357	0.0320452	0.233463	Cm01G03648|Cm09G02098|Cm07G00980|Cm09G00972|Cm08G00338|Cm02G02809|Cm11G01213|Cm10G02175|Cm11G00519|Cm07G01570|Cm07G00558|Cm06G01030|Cm02G01344|Cm10G01386|Cm11G01918|Cm01G02988|Cm11G00925|Cm09G00020|Cm10G01385|Cm01G00149|Cm05G00206|Cm12G01630|Cm10G02147|Cm02G01866|Cm12G00377|Cm01G03647|Cm05G00046|Cm02G00259|Cm08G02345|Cm03G00045|Cm06G00399|Cm01G04103|Cm01G04102|Cm06G01188|Cm05G01310	http://amigo.geneontology.org/amigo/term/GO:0020037
phragmoplast	Gene Ontology	GO:0009524	9	60	0.0323474	0.234789	Cm04G01492|Cm02G01149|Cm03G01174|Cm03G02096|Cm01G01567|Cm01G01547|Cm08G00962|Cm02G02698|Cm01G01239	http://amigo.geneontology.org/amigo/term/GO:0009524
sterol metabolic process	Gene Ontology	GO:0016125	7	41	0.0329089	0.23798	Cm10G02147|Cm10G02175|Cm01G02585|Cm05G00046|Cm02G00259|Cm10G01386|Cm12G00377	http://amigo.geneontology.org/amigo/term/GO:0016125
cellular response to nitrogen starvation	Gene Ontology	GO:0006995	6	32	0.0331424	0.238344	Cm02G01696|Cm02G01803|Cm01G03648|Cm01G03647|Cm04G00898|Cm02G01344	http://amigo.geneontology.org/amigo/term/GO:0006995
response to desiccation	Gene Ontology	GO:0009269	5	24	0.035858	0.252044	Cm06G02410|Cm10G00057|Cm03G02548|Cm05G02369|Cm09G02098	http://amigo.geneontology.org/amigo/term/GO:0009269
terpene synthase activity	Gene Ontology	GO:0010333	5	24	0.035858	0.252044	Cm12G00102|Cm02G00570|Cm02G00575|Cm09G01212|Cm02G00576	http://amigo.geneontology.org/amigo/term/GO:0010333
nitrate transport	Gene Ontology	GO:0015706	4	16	0.0362144	0.252044	Cm04G00511|Cm11G02341|Cm12G00635|Cm03G02017	http://amigo.geneontology.org/amigo/term/GO:0015706
stomatal complex development	Gene Ontology	GO:0010374	4	16	0.0362144	0.252044	Cm10G00619|Cm10G00618|Cm07G01324|Cm05G00212	http://amigo.geneontology.org/amigo/term/GO:0010374
translation elongation factor activity	Gene Ontology	GO:0003746	4	16	0.0362144	0.252044	Cm08G02258|Cm07G00525|Cm11G01262|Cm01G00616	http://amigo.geneontology.org/amigo/term/GO:0003746
ATPase-coupled cation transmembrane transporter activity	Gene Ontology	GO:0019829	4	16	0.0362144	0.252044	Cm04G02175|Cm04G01922|Cm10G01273|Cm10G01274	http://amigo.geneontology.org/amigo/term/GO:0019829
response to mannitol	Gene Ontology	GO:0010555	4	16	0.0362144	0.252044	Cm12G00002|Cm09G01668|Cm05G00219|Cm02G02345	http://amigo.geneontology.org/amigo/term/GO:0010555
ubiquinone biosynthetic process	Gene Ontology	GO:0006744	4	16	0.0362144	0.252044	Cm05G01408|Cm11G00312|Cm12G00029|Cm04G00785	http://amigo.geneontology.org/amigo/term/GO:0006744
SNARE binding	Gene Ontology	GO:0000149	7	42	0.0363383	0.252044	Cm11G00730|Cm02G02140|Cm10G00001|Cm07G00864|Cm02G02501|Cm11G02153|Cm01G02687	http://amigo.geneontology.org/amigo/term/GO:0000149
spindle	Gene Ontology	GO:0005819	7	42	0.0363383	0.252044	Cm04G01492|Cm02G01149|Cm03G02096|Cm07G01037|Cm01G03792|Cm01G01547|Cm04G00308	http://amigo.geneontology.org/amigo/term/GO:0005819
L-aspartate:2-oxoglutarate aminotransferase activity	Gene Ontology	GO:0004069	3	9	0.0378024	0.252862	Cm01G03334|Cm01G02796|Cm12G01910	http://amigo.geneontology.org/amigo/term/GO:0004069
circadian regulation of gene expression	Gene Ontology	GO:0032922	3	9	0.0378024	0.252862	Cm01G01821|Cm01G01820|Cm05G00097	http://amigo.geneontology.org/amigo/term/GO:0032922
glutamate catabolic process	Gene Ontology	GO:0006538	3	9	0.0378024	0.252862	Cm06G01433|Cm11G00764|Cm04G01450	http://amigo.geneontology.org/amigo/term/GO:0006538
photoperiodism	Gene Ontology	GO:0009648	3	9	0.0378024	0.252862	Cm01G03648|Cm05G01121|Cm01G03647	http://amigo.geneontology.org/amigo/term/GO:0009648
regulation of leaf senescence	Gene Ontology	GO:1900055	3	9	0.0378024	0.252862	Cm12G00386|Cm07G02032|Cm08G00671	http://amigo.geneontology.org/amigo/term/GO:1900055
maintenance of floral meristem identity	Gene Ontology	GO:0010076	3	9	0.0378024	0.252862	Cm07G01159|Cm10G00962|Cm10G00961	http://amigo.geneontology.org/amigo/term/GO:0010076
cation:cation antiporter activity	Gene Ontology	GO:0015491	3	9	0.0378024	0.252862	Cm04G02174|Cm11G00700|Cm05G03084	http://amigo.geneontology.org/amigo/term/GO:0015491
cell fate commitment	Gene Ontology	GO:0045165	3	9	0.0378024	0.252862	Cm07G01565|Cm03G01562|Cm09G02089	http://amigo.geneontology.org/amigo/term/GO:0045165
regulation of catalytic activity	Gene Ontology	GO:0050790	3	9	0.0378024	0.252862	Cm07G02084|Cm02G00731|Cm01G02793	http://amigo.geneontology.org/amigo/term/GO:0050790
intracellular protein transport	Gene Ontology	GO:0006886	19	171	0.0378808	0.252862	Cm11G00730|Cm12G00353|Cm05G00610|Cm08G01408|Cm11G02153|Cm08G00185|Cm07G00985|Cm01G00447|Cm07G00864|Cm01G03791|Cm10G00001|Cm10G02170|Cm02G01295|Cm06G00807|Cm08G01322|Cm02G02547|Cm07G00804|Cm09G01211|Cm09G00350	http://amigo.geneontology.org/amigo/term/GO:0006886
transcription factor binding	Gene Ontology	GO:0008134	16	138	0.0399406	0.265162	Cm06G00686|Cm09G01565|Cm09G01571|Cm02G01515|Cm06G00562|Cm12G01884|Cm05G00434|Cm07G00260|Cm03G01262|Cm11G00417|Cm07G00637|Cm10G00962|Cm10G00961|Cm05G02398|Cm05G02399|Cm03G01593	http://amigo.geneontology.org/amigo/term/GO:0008134
defense response to bacterium, incompatible interaction	Gene Ontology	GO:0009816	7	43	0.0399951	0.265162	Cm10G00368|Cm11G00686|Cm12G01977|Cm11G00694|Cm11G00695|Cm03G00983|Cm10G00727	http://amigo.geneontology.org/amigo/term/GO:0009816
trans-Golgi network	Gene Ontology	GO:0005802	26	255	0.0406019	0.268275	Cm10G00355|Cm02G02805|Cm01G02340|Cm12G01984|Cm11G01257|Cm05G02916|Cm05G02917|Cm07G00864|Cm05G00391|Cm02G00074|Cm05G01832|Cm08G02274|Cm08G01276|Cm07G02058|Cm05G02832|Cm02G00148|Cm02G02616|Cm01G02922|Cm01G02921|Cm07G01358|Cm10G01624|Cm07G01178|Cm06G01108|Cm08G01524|Cm01G00506|Cm04G00542	http://amigo.geneontology.org/amigo/term/GO:0005802
proteasomal ubiquitin-independent protein catabolic process	Gene Ontology	GO:0010499	5	25	0.0408264	0.268849	Cm11G00694|Cm11G00695|Cm05G03102|Cm11G00686|Cm03G00407	http://amigo.geneontology.org/amigo/term/GO:0010499
Golgi membrane	Gene Ontology	GO:0000139	8	53	0.0410678	0.269529	Cm02G02524|Cm01G02477|Cm12G00023|Cm02G01142|Cm02G02140|Cm06G01815|Cm10G02170|Cm05G00391	http://amigo.geneontology.org/amigo/term/GO:0000139
response to absence of light	Gene Ontology	GO:0009646	6	34	0.0413684	0.270593	Cm02G01441|Cm12G01743|Cm07G02050|Cm05G00392|Cm11G00764|Cm02G03252	http://amigo.geneontology.org/amigo/term/GO:0009646
trehalose-phosphatase activity	Gene Ontology	GO:0004805	4	17	0.0425252	0.276768	Cm02G01697|Cm09G01901|Cm12G00286|Cm01G00017	http://amigo.geneontology.org/amigo/term/GO:0004805
host cell nucleus	Gene Ontology	GO:0042025	17	151	0.043317	0.280985	Cm11G01697|Cm07G00912|Cm04G01073|Cm01G01239|Cm07G01627|Cm02G00325|Cm09G01652|Cm02G01688|Cm12G02104|Cm09G01518|Cm08G02395|Cm12G02103|Cm08G02557|Cm02G02679|Cm01G00383|Cm01G02989|Cm02G00444	http://amigo.geneontology.org/amigo/term/GO:0042025
P-body	Gene Ontology	GO:0000932	7	44	0.0438834	0.283717	Cm11G01696|Cm07G01627|Cm05G03040|Cm01G04296|Cm10G00071|Cm02G01603|Cm12G00433	http://amigo.geneontology.org/amigo/term/GO:0000932
hyperosmotic salinity response	Gene Ontology	GO:0042538	8	54	0.0445994	0.287341	Cm03G00668|Cm09G02098|Cm10G00071|Cm01G02542|Cm07G01794|Cm10G00454|Cm01G00628|Cm01G00629	http://amigo.geneontology.org/amigo/term/GO:0042538
response to chitin	Gene Ontology	GO:0010200	15	129	0.0447383	0.287341	Cm02G01802|Cm01G02476|Cm07G00846|Cm11G02310|Cm11G02306|Cm02G00152|Cm10G01389|Cm07G01445|Cm12G01471|Cm03G00983|Cm01G02220|Cm01G02222|Cm09G01097|Cm01G03377|Cm01G03376	http://amigo.geneontology.org/amigo/term/GO:0010200
mannan synthase activity	Gene Ontology	GO:0051753	5	26	0.0461907	0.289465	Cm02G00074|Cm05G02916|Cm05G02917|Cm01G02921|Cm01G02922	http://amigo.geneontology.org/amigo/term/GO:0051753
heme biosynthetic process	Gene Ontology	GO:0006783	3	10	0.0468482	0.289465	Cm12G00434|Cm12G01956|Cm09G00427	http://amigo.geneontology.org/amigo/term/GO:0006783
phylloquinone biosynthetic process	Gene Ontology	GO:0042372	3	10	0.0468482	0.289465	Cm02G02657|Cm06G00768|Cm05G01408	http://amigo.geneontology.org/amigo/term/GO:0042372
sinapyl alcohol dehydrogenase activity	Gene Ontology	GO:0052747	3	10	0.0468482	0.289465	Cm03G00205|Cm10G02186|Cm03G00213	http://amigo.geneontology.org/amigo/term/GO:0052747
alcohol dehydrogenase (NAD+) activity	Gene Ontology	GO:0004022	3	10	0.0468482	0.289465	Cm03G02485|Cm01G03122|Cm10G01079	http://amigo.geneontology.org/amigo/term/GO:0004022
response to iron ion starvation	Gene Ontology	GO:1990641	3	10	0.0468482	0.289465	Cm10G00126|Cm07G02140|Cm12G01590	http://amigo.geneontology.org/amigo/term/GO:1990641
alditol:NADP+ 1-oxidoreductase activity	Gene Ontology	GO:0004032	3	10	0.0468482	0.289465	Cm11G01143|Cm11G01142|Cm04G01398	http://amigo.geneontology.org/amigo/term/GO:0004032
microtubule nucleation	Gene Ontology	GO:0007020	3	10	0.0468482	0.289465	Cm05G01863|Cm04G01492|Cm07G01032	http://amigo.geneontology.org/amigo/term/GO:0007020
shoot system morphogenesis	Gene Ontology	GO:0010016	3	10	0.0468482	0.289465	Cm06G02360|Cm05G01379|Cm06G02359	http://amigo.geneontology.org/amigo/term/GO:0010016
sulfur compound metabolic process	Gene Ontology	GO:0006790	3	10	0.0468482	0.289465	Cm12G00599|Cm06G01733|Cm09G00219	http://amigo.geneontology.org/amigo/term/GO:0006790
red light signaling pathway	Gene Ontology	GO:0010161	3	10	0.0468482	0.289465	Cm06G01814|Cm04G00572|Cm09G00427	http://amigo.geneontology.org/amigo/term/GO:0010161
actin filament organization	Gene Ontology	GO:0007015	7	45	0.0480071	0.29569	Cm01G04056|Cm01G03792|Cm04G01821|Cm01G00144|Cm10G00225|Cm07G00915|Cm05G00177	http://amigo.geneontology.org/amigo/term/GO:0007015
vacuolar membrane	Gene Ontology	GO:0005774	40	434	0.0493761	0.299632	Cm11G00993|Cm01G01637|Cm12G01047|Cm10G02197|Cm05G01771|Cm05G02636|Cm04G00073|Cm01G01755|Cm10G02196|Cm01G03647|Cm06G01029|Cm04G00872|Cm09G01857|Cm05G02656|Cm10G01595|Cm01G01544|Cm05G02984|Cm04G00623|Cm02G00216|Cm01G04369|Cm06G01615|Cm08G00026|Cm10G01819|Cm07G01549|Cm01G04411|Cm12G01818|Cm04G01919|Cm02G02858|Cm09G02066|Cm01G00099|Cm09G01746|Cm07G01576|Cm01G03648|Cm04G01449|Cm06G00760|Cm07G01631|Cm0…	http://amigo.geneontology.org/amigo/term/GO:0005774
transferase activity, transferring acyl groups other than amino-acyl groups	Gene Ontology	GO:0016747	10	76	0.0494042	0.299632	Cm06G01928|Cm03G02576|Cm03G02575|Cm04G01828|Cm04G00943|Cm12G00202|Cm01G04268|Cm05G01822|Cm08G00672|Cm08G01333	http://amigo.geneontology.org/amigo/term/GO:0016747
negative regulation of cell population proliferation	Gene Ontology	GO:0008285	4	18	0.0494143	0.299632	Cm11G02036|Cm09G02066|Cm01G04079|Cm07G00878	http://amigo.geneontology.org/amigo/term/GO:0008285
TBP-class protein binding	Gene Ontology	GO:0017025	4	18	0.0494143	0.299632	Cm07G00260|Cm10G00948|Cm06G02195|Cm06G00686	http://amigo.geneontology.org/amigo/term/GO:0017025
regulation of abscisic acid-activated signaling pathway	Gene Ontology	GO:0009787	4	18	0.0494143	0.299632	Cm03G00176|Cm03G00177|Cm03G00172|Cm04G00541	http://amigo.geneontology.org/amigo/term/GO:0009787
regulation of jasmonic acid mediated signaling pathway	Gene Ontology	GO:2000022	6	36	0.0507757	0.306934	Cm04G01156|Cm03G00176|Cm03G00177|Cm03G00172|Cm03G00983|Cm10G00727	http://amigo.geneontology.org/amigo/term/GO:2000022
cellulose synthase (UDP-forming) activity	Gene Ontology	GO:0016760	5	27	0.0519538	0.311265	Cm04G00073|Cm05G02916|Cm05G02917|Cm01G02921|Cm01G02922	http://amigo.geneontology.org/amigo/term/GO:0016760
protein targeting to membrane	Gene Ontology	GO:0006612	5	27	0.0519538	0.311265	Cm05G00600|Cm03G00880|Cm11G02153|Cm05G00217|Cm08G00098	http://amigo.geneontology.org/amigo/term/GO:0006612
innate immune response	Gene Ontology	GO:0045087	8	56	0.0522463	0.311265	Cm05G02377|Cm12G01968|Cm10G01097|Cm10G00355|Cm06G01933|Cm07G01178|Cm05G02378|Cm06G01359	http://amigo.geneontology.org/amigo/term/GO:0045087
response to glucose	Gene Ontology	GO:0009749	7	46	0.052369	0.311265	Cm12G00002|Cm06G01320|Cm08G00103|Cm08G00243|Cm01G00333|Cm08G02481|Cm02G01908	http://amigo.geneontology.org/amigo/term/GO:0009749
serine-type carboxypeptidase activity	Gene Ontology	GO:0004185	7	46	0.052369	0.311265	Cm01G04161|Cm07G00928|Cm01G00599|Cm01G00550|Cm10G02176|Cm04G00422|Cm09G00185	http://amigo.geneontology.org/amigo/term/GO:0004185
response to bacterium	Gene Ontology	GO:0009617	13	110	0.0534071	0.316471	Cm12G00002|Cm07G02140|Cm09G02090|Cm12G00029|Cm02G01726|Cm10G01112|Cm04G00468|Cm03G00983|Cm07G01549|Cm10G01118|Cm12G01818|Cm03G00205|Cm03G00213	http://amigo.geneontology.org/amigo/term/GO:0009617
endosome	Gene Ontology	GO:0005768	26	263	0.0536922	0.317198	Cm10G00795|Cm02G02805|Cm12G01984|Cm11G01257|Cm05G00391|Cm07G00985|Cm11G01703|Cm11G01706|Cm02G00074|Cm05G01832|Cm08G02274|Cm07G01167|Cm07G01792|Cm08G01276|Cm02G02547|Cm05G02832|Cm02G00148|Cm05G00610|Cm02G02616|Cm10G01624|Cm04G00592|Cm07G01178|Cm06G01108|Cm06G00807|Cm01G00506|Cm04G00542	http://amigo.geneontology.org/amigo/term/GO:0005768
cellular calcium ion homeostasis	Gene Ontology	GO:0006874	6	37	0.0559307	0.320568	Cm01G04232|Cm07G01631|Cm02G01863|Cm11G02275|Cm05G03084|Cm02G00136	http://amigo.geneontology.org/amigo/term/GO:0006874
magnesium ion binding	Gene Ontology	GO:0000287	13	111	0.0563042	0.320568	Cm11G01022|Cm05G03123|Cm10G01076|Cm02G00570|Cm02G00575|Cm09G01564|Cm02G00576|Cm10G01142|Cm11G00518|Cm05G02431|Cm12G00102|Cm04G00542|Cm09G01212	http://amigo.geneontology.org/amigo/term/GO:0000287
chloroplast RNA processing	Gene Ontology	GO:0031425	3	11	0.0568512	0.320568	Cm01G00914|Cm03G01162|Cm11G00701	http://amigo.geneontology.org/amigo/term/GO:0031425
removal of superoxide radicals	Gene Ontology	GO:0019430	3	11	0.0568512	0.320568	Cm04G02047|Cm07G00849|Cm04G02036	http://amigo.geneontology.org/amigo/term/GO:0019430
acceptance of pollen	Gene Ontology	GO:0060321	3	11	0.0568512	0.320568	Cm05G00600|Cm02G02501|Cm01G02687	http://amigo.geneontology.org/amigo/term/GO:0060321
regulation of embryonic development	Gene Ontology	GO:0045995	3	11	0.0568512	0.320568	Cm04G01347|Cm01G01704|Cm04G00754	http://amigo.geneontology.org/amigo/term/GO:0045995
Casparian strip	Gene Ontology	GO:0048226	3	11	0.0568512	0.320568	Cm11G02036|Cm07G00878|Cm01G00295	http://amigo.geneontology.org/amigo/term/GO:0048226
DNA topological change	Gene Ontology	GO:0006265	3	11	0.0568512	0.320568	Cm11G00874|Cm03G01622|Cm08G01257	http://amigo.geneontology.org/amigo/term/GO:0006265
intracellular transport	Gene Ontology	GO:0046907	3	11	0.0568512	0.320568	Cm04G02040|Cm08G02160|Cm01G04269	http://amigo.geneontology.org/amigo/term/GO:0046907
triglyceride biosynthetic process	Gene Ontology	GO:0019432	4	19	0.0568783	0.320568	Cm03G01191|Cm05G01537|Cm06G00218|Cm10G02185	http://amigo.geneontology.org/amigo/term/GO:0019432
very long-chain fatty acid biosynthetic process	Gene Ontology	GO:0042761	4	19	0.0568783	0.320568	Cm09G00274|Cm09G00020|Cm08G01333|Cm06G01085	http://amigo.geneontology.org/amigo/term/GO:0042761
phospholipid catabolic process	Gene Ontology	GO:0009395	4	19	0.0568783	0.320568	Cm12G00245|Cm02G02342|Cm07G00960|Cm07G00959	http://amigo.geneontology.org/amigo/term/GO:0009395
oligopeptide transport	Gene Ontology	GO:0006857	4	19	0.0568783	0.320568	Cm01G00883|Cm03G02619|Cm11G01114|Cm12G00635	http://amigo.geneontology.org/amigo/term/GO:0006857
negative regulation of translation	Gene Ontology	GO:0017148	4	19	0.0568783	0.320568	Cm07G02072|Cm07G01627|Cm06G01814|Cm06G00756	http://amigo.geneontology.org/amigo/term/GO:0017148
cytokinesis by cell plate formation	Gene Ontology	GO:0000911	7	47	0.0569716	0.320568	Cm05G01863|Cm02G01149|Cm03G02618|Cm01G00333|Cm11G00508|Cm08G00962|Cm05G00268	http://amigo.geneontology.org/amigo/term/GO:0000911
response to UV	Gene Ontology	GO:0009411	5	28	0.0581168	0.326072	Cm02G02172|Cm03G00461|Cm06G01188|Cm02G02809|Cm02G02242	http://amigo.geneontology.org/amigo/term/GO:0009411
intracellular membrane-bounded organelle	Gene Ontology	GO:0043231	22	218	0.0606435	0.338549	Cm12G00353|Cm04G01922|Cm01G00099|Cm11G01706|Cm07G00970|Cm03G01054|Cm03G01055|Cm03G01056|Cm03G01058|Cm01G03792|Cm10G01273|Cm10G01274|Cm09G00020|Cm11G02412|Cm01G04056|Cm12G00548|Cm09G01861|Cm04G02175|Cm02G00382|Cm02G00390|Cm01G00039|Cm06G00807	http://amigo.geneontology.org/amigo/term/GO:0043231
beta-glucosidase activity	Gene Ontology	GO:0008422	8	58	0.0606874	0.338549	Cm03G02677|Cm07G00388|Cm07G02140|Cm01G01572|Cm02G00256|Cm07G00396|Cm07G00397|Cm07G00389	http://amigo.geneontology.org/amigo/term/GO:0008422
metal ion transport	Gene Ontology	GO:0030001	6	38	0.0613889	0.340034	Cm07G00122|Cm10G00790|Cm07G00324|Cm11G02290|Cm01G04411|Cm02G00136	http://amigo.geneontology.org/amigo/term/GO:0030001
cyclin-dependent protein serine/threonine kinase regulator activity	Gene Ontology	GO:0016538	6	38	0.0613889	0.340034	Cm05G02717|Cm02G01688|Cm02G00444|Cm08G02395|Cm07G00912|Cm02G02679	http://amigo.geneontology.org/amigo/term/GO:0016538
seed development	Gene Ontology	GO:0048316	9	69	0.062735	0.344038	Cm05G00206|Cm12G00007|Cm11G02113|Cm03G01593|Cm10G01818|Cm01G02988|Cm12G01472|Cm04G02047|Cm01G02982	http://amigo.geneontology.org/amigo/term/GO:0048316
secretory vesicle	Gene Ontology	GO:0099503	16	148	0.0638361	0.344038	Cm10G02196|Cm10G02197|Cm10G01098|Cm12G00007|Cm05G00629|Cm04G02588|Cm10G02146|Cm07G00010|Cm01G04296|Cm07G00877|Cm06G01752|Cm01G03710|Cm07G01549|Cm10G01119|Cm07G01552|Cm05G01820	http://amigo.geneontology.org/amigo/term/GO:0099503
phosphorelay signal transduction system	Gene Ontology	GO:0000160	5	29	0.064679	0.344038	Cm07G00761|Cm06G01189|Cm04G00572|Cm07G01665|Cm02G02327	http://amigo.geneontology.org/amigo/term/GO:0000160
ribosome binding	Gene Ontology	GO:0043022	5	29	0.064679	0.344038	Cm06G02352|Cm06G02156|Cm07G01076|Cm06G01320|Cm01G00616	http://amigo.geneontology.org/amigo/term/GO:0043022
glucosinolate biosynthetic process	Gene Ontology	GO:0019761	5	29	0.064679	0.344038	Cm11G00694|Cm04G00583|Cm02G02454|Cm11G00686|Cm11G00695	http://amigo.geneontology.org/amigo/term/GO:0019761
cell death	Gene Ontology	GO:0008219	5	29	0.064679	0.344038	Cm01G03648|Cm10G00795|Cm10G00271|Cm01G03647|Cm10G00368	http://amigo.geneontology.org/amigo/term/GO:0008219
water transport	Gene Ontology	GO:0006833	4	20	0.06491	0.344038	Cm11G02136|Cm01G00295|Cm05G00675|Cm05G00674	http://amigo.geneontology.org/amigo/term/GO:0006833
polysaccharide binding	Gene Ontology	GO:0030247	6	39	0.0671511	0.344038	Cm03G00373|Cm02G02521|Cm11G02112|Cm06G00804|Cm07G00249|Cm09G00523	http://amigo.geneontology.org/amigo/term/GO:0030247
alpha-L-arabinofuranosidase activity	Gene Ontology	GO:0046556	3	12	0.0677709	0.344038	Cm10G00796|Cm02G02833|Cm08G01908	http://amigo.geneontology.org/amigo/term/GO:0046556
vernalization response	Gene Ontology	GO:0010048	3	12	0.0677709	0.344038	Cm10G01515|Cm09G01166|Cm09G01164	http://amigo.geneontology.org/amigo/term/GO:0010048
phospholipid metabolic process	Gene Ontology	GO:0006644	3	12	0.0677709	0.344038	Cm02G01148|Cm07G00220|Cm07G00221	http://amigo.geneontology.org/amigo/term/GO:0006644
response to aluminum ion	Gene Ontology	GO:0010044	3	12	0.0677709	0.344038	Cm07G00846|Cm12G00006|Cm06G01029	http://amigo.geneontology.org/amigo/term/GO:0010044
COP9 signalosome	Gene Ontology	GO:0008180	3	12	0.0677709	0.344038	Cm05G03137|Cm05G00392|Cm01G01568	http://amigo.geneontology.org/amigo/term/GO:0008180
2-oxoglutarate-dependent dioxygenase activity	Gene Ontology	GO:0016706	3	12	0.0677709	0.344038	Cm02G02454|Cm11G01717|Cm07G00370	http://amigo.geneontology.org/amigo/term/GO:0016706
primary miRNA processing	Gene Ontology	GO:0031053	3	12	0.0677709	0.344038	Cm09G01610|Cm03G01188|Cm05G00268	http://amigo.geneontology.org/amigo/term/GO:0031053
cell population proliferation	Gene Ontology	GO:0008283	3	12	0.0677709	0.344038	Cm07G00790|Cm07G02058|Cm05G00215	http://amigo.geneontology.org/amigo/term/GO:0008283
megasporogenesis	Gene Ontology	GO:0009554	3	12	0.0677709	0.344038	Cm07G02058|Cm08G00743|Cm12G00305	http://amigo.geneontology.org/amigo/term/GO:0009554
protein deneddylation	Gene Ontology	GO:0000338	3	12	0.0677709	0.344038	Cm05G03137|Cm05G00392|Cm01G01568	http://amigo.geneontology.org/amigo/term/GO:0000338
xylan 1,4-beta-xylosidase activity	Gene Ontology	GO:0009044	3	12	0.0677709	0.344038	Cm10G00796|Cm02G02833|Cm08G01908	http://amigo.geneontology.org/amigo/term/GO:0009044
regulation of mitotic cell cycle	Gene Ontology	GO:0007346	3	12	0.0677709	0.344038	Cm04G00966|Cm04G02560|Cm09G01748	http://amigo.geneontology.org/amigo/term/GO:0007346
cellular response to light intensity	Gene Ontology	GO:0071484	2	5	0.0700411	0.344038	Cm07G00849|Cm04G02036	http://amigo.geneontology.org/amigo/term/GO:0071484
transport of virus in multicellular host	Gene Ontology	GO:0046739	2	5	0.0700411	0.344038	Cm08G01687|Cm06G00491	http://amigo.geneontology.org/amigo/term/GO:0046739
mRNA pseudouridine synthesis	Gene Ontology	GO:1990481	2	5	0.0700411	0.344038	Cm01G02657|Cm02G00432	http://amigo.geneontology.org/amigo/term/GO:1990481
indolebutyric acid metabolic process	Gene Ontology	GO:0080024	2	5	0.0700411	0.344038	Cm06G02360|Cm06G02359	http://amigo.geneontology.org/amigo/term/GO:0080024
deadenylation-dependent decapping of nuclear-transcribed mRNA	Gene Ontology	GO:0000290	2	5	0.0700411	0.344038	Cm11G01696|Cm10G00071	http://amigo.geneontology.org/amigo/term/GO:0000290
detection of bacterium	Gene Ontology	GO:0016045	2	5	0.0700411	0.344038	Cm01G00429|Cm03G00203	http://amigo.geneontology.org/amigo/term/GO:0016045
proton-transporting V-type ATPase, V1 domain	Gene Ontology	GO:0033180	2	5	0.0700411	0.344038	Cm04G01919|Cm02G00216	http://amigo.geneontology.org/amigo/term/GO:0033180
cellular response to glucose starvation	Gene Ontology	GO:0042149	2	5	0.0700411	0.344038	Cm07G02084|Cm02G00731	http://amigo.geneontology.org/amigo/term/GO:0042149
EKC/KEOPS complex	Gene Ontology	GO:0000408	2	5	0.0700411	0.344038	Cm02G02280|Cm06G01927	http://amigo.geneontology.org/amigo/term/GO:0000408
positive regulation of auxin biosynthetic process	Gene Ontology	GO:0010601	2	5	0.0700411	0.344038	Cm07G01796|Cm05G01125	http://amigo.geneontology.org/amigo/term/GO:0010601
RNA cap binding	Gene Ontology	GO:0000339	2	5	0.0700411	0.344038	Cm02G01603|Cm10G00071	http://amigo.geneontology.org/amigo/term/GO:0000339
guanylate cyclase activity	Gene Ontology	GO:0004383	2	5	0.0700411	0.344038	Cm01G02477|Cm06G01359	http://amigo.geneontology.org/amigo/term/GO:0004383
DNA topoisomerase type I (single strand cut, ATP-independent) activity	Gene Ontology	GO:0003917	2	5	0.0700411	0.344038	Cm11G00874|Cm08G01257	http://amigo.geneontology.org/amigo/term/GO:0003917
positive regulation of defense response	Gene Ontology	GO:0031349	2	5	0.0700411	0.344038	Cm07G02006|Cm07G02140	http://amigo.geneontology.org/amigo/term/GO:0031349
adenylylsulfatase activity	Gene Ontology	GO:0047627	2	5	0.0700411	0.344038	Cm12G00599|Cm09G00219	http://amigo.geneontology.org/amigo/term/GO:0047627
Rab guanyl-nucleotide exchange factor activity	Gene Ontology	GO:0017112	2	5	0.0700411	0.344038	Cm06G01165|Cm10G00015	http://amigo.geneontology.org/amigo/term/GO:0017112
chlorophyll metabolic process	Gene Ontology	GO:0015994	2	5	0.0700411	0.344038	Cm07G02104|Cm07G01794	http://amigo.geneontology.org/amigo/term/GO:0015994
regulation of jasmonic acid biosynthetic process	Gene Ontology	GO:0080141	2	5	0.0700411	0.344038	Cm07G02058|Cm06G01733	http://amigo.geneontology.org/amigo/term/GO:0080141
AMP-activated protein kinase activity	Gene Ontology	GO:0004679	2	5	0.0700411	0.344038	Cm07G02084|Cm02G00731	http://amigo.geneontology.org/amigo/term/GO:0004679
Golgi organization	Gene Ontology	GO:0007030	5	30	0.071638	0.350999	Cm10G00001|Cm03G01660|Cm02G00216|Cm01G02477|Cm08G02558	http://amigo.geneontology.org/amigo/term/GO:0007030
thylakoid membrane organization	Gene Ontology	GO:0010027	6	40	0.0732169	0.357837	Cm10G00251|Cm10G01992|Cm10G00255|Cm10G00254|Cm12G00367|Cm07G01550	http://amigo.geneontology.org/amigo/term/GO:0010027
response to sucrose	Gene Ontology	GO:0009744	8	61	0.0748658	0.364527	Cm12G00002|Cm10G01079|Cm03G01191|Cm09G01518|Cm08G00243|Cm08G02481|Cm12G00433|Cm01G03122	http://amigo.geneontology.org/amigo/term/GO:0009744
plant-type cell wall	Gene Ontology	GO:0009505	18	176	0.0761259	0.369741	Cm03G01199|Cm04G00898|Cm10G00796|Cm09G02098|Cm04G02588|Cm02G01866|Cm12G01634|Cm02G02833|Cm07G00718|Cm11G00243|Cm09G02319|Cm05G01190|Cm12G00600|Cm07G00010|Cm07G00636|Cm08G01908|Cm07G00388|Cm07G01552	http://amigo.geneontology.org/amigo/term/GO:0009505
unfolded protein binding	Gene Ontology	GO:0051082	11	95	0.0792208	0.373982	Cm06G01988|Cm03G02574|Cm09G01998|Cm02G01480|Cm07G02074|Cm02G01918|Cm05G03140|Cm05G02984|Cm07G01549|Cm07G01787|Cm07G01131	http://amigo.geneontology.org/amigo/term/GO:0051082
voltage-gated potassium channel activity	Gene Ontology	GO:0005249	3	13	0.0795602	0.373982	Cm06G01390|Cm04G00756|Cm04G00755	http://amigo.geneontology.org/amigo/term/GO:0005249
RNA polymerase II general transcription initiation factor activity	Gene Ontology	GO:0016251	3	13	0.0795602	0.373982	Cm10G00948|Cm12G01797|Cm01G03373	http://amigo.geneontology.org/amigo/term/GO:0016251
ER-associated misfolded protein catabolic process	Gene Ontology	GO:0071712	3	13	0.0795602	0.373982	Cm11G02073|Cm10G01817|Cm07G00894	http://amigo.geneontology.org/amigo/term/GO:0071712
negative regulation of photomorphogenesis	Gene Ontology	GO:0010100	3	13	0.0795602	0.373982	Cm04G00541|Cm10G01807|Cm09G00427	http://amigo.geneontology.org/amigo/term/GO:0010100
L-phenylalanine biosynthetic process	Gene Ontology	GO:0009094	3	13	0.0795602	0.373982	Cm01G01541|Cm01G02796|Cm07G00789	http://amigo.geneontology.org/amigo/term/GO:0009094
anion transmembrane transport	Gene Ontology	GO:0098656	3	13	0.0795602	0.373982	Cm12G01818|Cm04G00308|Cm04G00468	http://amigo.geneontology.org/amigo/term/GO:0098656
nucleus organization	Gene Ontology	GO:0006997	3	13	0.0795602	0.373982	Cm05G03128|Cm07G00323|Cm03G01174	http://amigo.geneontology.org/amigo/term/GO:0006997
mitochondrial small ribosomal subunit	Gene Ontology	GO:0005763	3	13	0.0795602	0.373982	Cm05G02960|Cm07G01798|Cm05G02959	http://amigo.geneontology.org/amigo/term/GO:0005763
tRNA aminoacylation for protein translation	Gene Ontology	GO:0006418	3	13	0.0795602	0.373982	Cm10G01910|Cm09G01591|Cm09G00237	http://amigo.geneontology.org/amigo/term/GO:0006418
cellulose biosynthetic process	Gene Ontology	GO:0030244	6	41	0.0795849	0.373982	Cm07G02072|Cm05G02916|Cm05G02917|Cm01G02921|Cm01G02922|Cm01G02585	http://amigo.geneontology.org/amigo/term/GO:0030244
regulation of alternative mRNA splicing, via spliceosome	Gene Ontology	GO:0000381	6	41	0.0795849	0.373982	Cm03G01188|Cm10G00532|Cm09G01610|Cm01G00155|Cm11G01224|Cm05G00188	http://amigo.geneontology.org/amigo/term/GO:0000381
starch biosynthetic process	Gene Ontology	GO:0019252	4	22	0.0826312	0.380962	Cm09G01564|Cm10G00278|Cm10G00070|Cm04G00754	http://amigo.geneontology.org/amigo/term/GO:0019252
positive regulation of defense response to bacterium	Gene Ontology	GO:1900426	4	22	0.0826312	0.380962	Cm12G01743|Cm05G00271|Cm09G02109|Cm02G01726	http://amigo.geneontology.org/amigo/term/GO:1900426
phototropism	Gene Ontology	GO:0009638	4	22	0.0826312	0.380962	Cm12G01743|Cm02G02474|Cm06G01814|Cm05G02925	http://amigo.geneontology.org/amigo/term/GO:0009638
response to temperature stimulus	Gene Ontology	GO:0009266	4	22	0.0826312	0.380962	Cm10G00962|Cm10G00961|Cm07G01665|Cm07G01549	http://amigo.geneontology.org/amigo/term/GO:0009266
zinc ion transmembrane transport	Gene Ontology	GO:0071577	4	22	0.0826312	0.380962	Cm01G04411|Cm05G02831|Cm07G00324|Cm08G00185	http://amigo.geneontology.org/amigo/term/GO:0071577
peptidase activity	Gene Ontology	GO:0008233	4	22	0.0826312	0.380962	Cm01G04079|Cm10G00189|Cm01G04296|Cm01G00333	http://amigo.geneontology.org/amigo/term/GO:0008233
trehalose biosynthetic process	Gene Ontology	GO:0005992	4	22	0.0826312	0.380962	Cm02G01697|Cm09G01901|Cm12G00286|Cm01G00017	http://amigo.geneontology.org/amigo/term/GO:0005992
microtubule cytoskeleton organization	Gene Ontology	GO:0000226	6	42	0.0862529	0.384084	Cm04G01492|Cm02G01149|Cm06G00227|Cm03G02096|Cm01G01547|Cm11G00508	http://amigo.geneontology.org/amigo/term/GO:0000226
phosphatase activity	Gene Ontology	GO:0016791	6	42	0.0862529	0.384084	Cm06G00676|Cm05G00982|Cm05G00064|Cm04G00530|Cm04G00535|Cm04G00534	http://amigo.geneontology.org/amigo/term/GO:0016791
response to far red light	Gene Ontology	GO:0010218	6	42	0.0862529	0.384084	Cm07G02006|Cm12G01743|Cm06G01814|Cm07G02050|Cm03G00879|Cm08G01289	http://amigo.geneontology.org/amigo/term/GO:0010218
glucosinolate catabolic process	Gene Ontology	GO:0019762	5	32	0.0867287	0.384084	Cm07G00396|Cm03G02677|Cm07G00388|Cm07G00389|Cm01G00333	http://amigo.geneontology.org/amigo/term/GO:0019762
vesicle-mediated transport	Gene Ontology	GO:0016192	15	144	0.0886605	0.384084	Cm10G00355|Cm11G00730|Cm12G00353|Cm06G00491|Cm03G00317|Cm01G00447|Cm11G02075|Cm05G01191|Cm08G01687|Cm03G00328|Cm10G02170|Cm05G02986|Cm01G00333|Cm09G01211|Cm03G00485	http://amigo.geneontology.org/amigo/term/GO:0016192
-	Gene Ontology	GO:0001174	2	6	0.0894974	0.384084	Cm07G00260|Cm06G00686	http://amigo.geneontology.org/amigo/term/GO:0001174
DNA topoisomerase activity	Gene Ontology	GO:0003916	2	6	0.0894974	0.384084	Cm03G01622|Cm08G01257	http://amigo.geneontology.org/amigo/term/GO:0003916
leucine catabolic process	Gene Ontology	GO:0006552	2	6	0.0894974	0.384084	Cm07G01242|Cm10G01375	http://amigo.geneontology.org/amigo/term/GO:0006552
snRNA binding	Gene Ontology	GO:0017069	2	6	0.0894974	0.384084	Cm06G01857|Cm08G01323	http://amigo.geneontology.org/amigo/term/GO:0017069
acyl-[acyl-carrier-protein] hydrolase activity	Gene Ontology	GO:0016297	2	6	0.0894974	0.384084	Cm02G02475|Cm02G02479	http://amigo.geneontology.org/amigo/term/GO:0016297
cellular response to sucrose stimulus	Gene Ontology	GO:0071329	2	6	0.0894974	0.384084	Cm07G00849|Cm04G02036	http://amigo.geneontology.org/amigo/term/GO:0071329
actin monomer binding	Gene Ontology	GO:0003785	2	6	0.0894974	0.384084	Cm02G02698|Cm01G02518	http://amigo.geneontology.org/amigo/term/GO:0003785
regulation of carbohydrate metabolic process	Gene Ontology	GO:0006109	2	6	0.0894974	0.384084	Cm03G01191|Cm02G02616	http://amigo.geneontology.org/amigo/term/GO:0006109
polar nucleus	Gene Ontology	GO:0043078	2	6	0.0894974	0.384084	Cm02G01515|Cm03G01262	http://amigo.geneontology.org/amigo/term/GO:0043078
mRNA cap binding complex	Gene Ontology	GO:0005845	2	6	0.0894974	0.384084	Cm02G01603|Cm01G02989	http://amigo.geneontology.org/amigo/term/GO:0005845
calcium:cation antiporter activity	Gene Ontology	GO:0015368	2	6	0.0894974	0.384084	Cm05G03084|Cm02G00136	http://amigo.geneontology.org/amigo/term/GO:0015368
cellular response to UV-B	Gene Ontology	GO:0071493	2	6	0.0894974	0.384084	Cm07G00849|Cm04G02036	http://amigo.geneontology.org/amigo/term/GO:0071493
-	Gene Ontology	GO:0000979	2	6	0.0894974	0.384084	Cm07G00260|Cm06G00686	http://amigo.geneontology.org/amigo/term/GO:0000979
-	Gene Ontology	GO:0001139	2	6	0.0894974	0.384084	Cm07G00260|Cm06G00686	http://amigo.geneontology.org/amigo/term/GO:0001139
response to toxic substance	Gene Ontology	GO:0009636	2	6	0.0894974	0.384084	Cm04G00034|Cm01G04063	http://amigo.geneontology.org/amigo/term/GO:0009636
phosphatidylinositol biosynthetic process	Gene Ontology	GO:0006661	2	6	0.0894974	0.384084	Cm10G00126|Cm12G01590	http://amigo.geneontology.org/amigo/term/GO:0006661
cell wall pectin metabolic process	Gene Ontology	GO:0052546	2	6	0.0894974	0.384084	Cm01G02577|Cm05G00391	http://amigo.geneontology.org/amigo/term/GO:0052546
myosin complex	Gene Ontology	GO:0016459	2	6	0.0894974	0.384084	Cm05G00177|Cm04G01821	http://amigo.geneontology.org/amigo/term/GO:0016459
endosome to lysosome transport	Gene Ontology	GO:0008333	2	6	0.0894974	0.384084	Cm06G00807|Cm11G01706	http://amigo.geneontology.org/amigo/term/GO:0008333
glutamate decarboxylase activity	Gene Ontology	GO:0004351	2	6	0.0894974	0.384084	Cm06G01433|Cm04G01450	http://amigo.geneontology.org/amigo/term/GO:0004351
peroxisome	Gene Ontology	GO:0005777	27	292	0.0894975	0.384084	Cm01G00271|Cm01G03648|Cm12G01983|Cm01G00326|Cm12G00029|Cm01G03647|Cm02G00404|Cm07G01550|Cm09G02159|Cm03G02219|Cm07G00757|Cm02G01344|Cm12G00132|Cm02G02657|Cm08G01907|Cm10G01087|Cm10G00016|Cm01G04303|Cm01G04302|Cm03G02217|Cm03G02216|Cm08G02396|Cm09G00358|Cm09G01383|Cm06G01319|Cm09G00219|Cm12G00599	http://amigo.geneontology.org/amigo/term/GO:0005777
proteasome complex	Gene Ontology	GO:0000502	7	53	0.0897015	0.384084	Cm10G01993|Cm06G02195|Cm07G02071|Cm11G00686|Cm03G00407|Cm11G00694|Cm11G00695	http://amigo.geneontology.org/amigo/term/GO:0000502
phloem or xylem histogenesis	Gene Ontology	GO:0010087	7	53	0.0897015	0.384084	Cm01G04275|Cm12G01631|Cm04G00779|Cm02G01727|Cm06G01913|Cm10G01389|Cm09G01097	http://amigo.geneontology.org/amigo/term/GO:0010087
lateral root formation	Gene Ontology	GO:0010311	7	53	0.0897015	0.384084	Cm09G01297|Cm11G00030|Cm10G00384|Cm09G01298|Cm05G00484|Cm07G01668|Cm03G00212	http://amigo.geneontology.org/amigo/term/GO:0010311
chromosome segregation	Gene Ontology	GO:0007059	3	14	0.0921671	0.386691	Cm01G00587|Cm07G01037|Cm03G01622	http://amigo.geneontology.org/amigo/term/GO:0007059
peptidyl-L-cysteine S-palmitoylation	Gene Ontology	GO:0018230	3	14	0.0921671	0.386691	Cm03G00880|Cm05G00217|Cm08G00098	http://amigo.geneontology.org/amigo/term/GO:0018230
response to gamma radiation	Gene Ontology	GO:0010332	3	14	0.0921671	0.386691	Cm07G00912|Cm12G00006|Cm08G00758	http://amigo.geneontology.org/amigo/term/GO:0010332
transport	Gene Ontology	GO:0006810	3	14	0.0921671	0.386691	Cm11G01256|Cm10G00064|Cm05G02832	http://amigo.geneontology.org/amigo/term/GO:0006810
response to copper ion	Gene Ontology	GO:0046688	3	14	0.0921671	0.386691	Cm10G02056|Cm07G00849|Cm04G02036	http://amigo.geneontology.org/amigo/term/GO:0046688
maintenance of root meristem identity	Gene Ontology	GO:0010078	3	14	0.0921671	0.386691	Cm04G00779|Cm07G01084|Cm08G02372	http://amigo.geneontology.org/amigo/term/GO:0010078
regulation of chlorophyll biosynthetic process	Gene Ontology	GO:0010380	3	14	0.0921671	0.386691	Cm02G02917|Cm01G04413|Cm04G00541	http://amigo.geneontology.org/amigo/term/GO:0010380
alcohol dehydrogenase (NADP+) activity	Gene Ontology	GO:0008106	3	14	0.0921671	0.386691	Cm11G01143|Cm11G01142|Cm04G01398	http://amigo.geneontology.org/amigo/term/GO:0008106
UDP-glucosyltransferase activity	Gene Ontology	GO:0035251	4	23	0.092291	0.386691	Cm06G02360|Cm06G02359|Cm10G01377|Cm01G04063	http://amigo.geneontology.org/amigo/term/GO:0035251
O-acetyltransferase activity	Gene Ontology	GO:0016413	6	43	0.0932178	0.388905	Cm08G02341|Cm01G02228|Cm03G02363|Cm12G00941|Cm05G01181|Cm01G02231	http://amigo.geneontology.org/amigo/term/GO:0016413
endopeptidase activity	Gene Ontology	GO:0004175	6	43	0.0932178	0.388905	Cm01G02542|Cm11G00686|Cm03G00407|Cm11G00694|Cm11G00695|Cm05G01820	http://amigo.geneontology.org/amigo/term/GO:0004175
sequence-specific DNA binding	Gene Ontology	GO:0043565	42	487	0.0945888	0.393784	Cm08G00352|Cm03G01262|Cm10G00619|Cm10G00618|Cm05G00426|Cm06G01159|Cm06G01158|Cm10G00962|Cm10G00961|Cm01G02819|Cm01G03376|Cm09G01565|Cm07G00637|Cm01G00613|Cm02G01515|Cm12G01967|Cm06G00756|Cm03G01010|Cm12G01471|Cm05G00269|Cm08G00656|Cm08G01845|Cm10G00384|Cm12G01469|Cm05G00434|Cm05G03099|Cm10G01623|Cm05G01704|Cm09G01571|Cm03G01593|Cm06G01121|Cm12G01952|Cm11G00744|Cm02G02344|Cm09G01747|Cm10G00777|Cm0…	http://amigo.geneontology.org/amigo/term/GO:0043565
lysosome	Gene Ontology	GO:0005764	5	33	0.0948479	0.394022	Cm04G00898|Cm03G02548|Cm01G04296|Cm07G00877|Cm02G02280	http://amigo.geneontology.org/amigo/term/GO:0005764
regulation of defense response	Gene Ontology	GO:0031347	7	54	0.0960058	0.397564	Cm04G01156|Cm09G02109|Cm02G01726|Cm03G00983|Cm05G00271|Cm01G03377|Cm01G03376	http://amigo.geneontology.org/amigo/term/GO:0031347
cell division	Gene Ontology	GO:0051301	10	88	0.0993381	0.410492	Cm01G04275|Cm07G02125|Cm07G02072|Cm03G02213|Cm01G00144|Cm10G01389|Cm08G00659|Cm07G02058|Cm09G01097|Cm05G00215	http://amigo.geneontology.org/amigo/term/GO:0051301
oxidoreductase activity, acting on the CH-OH group of donors, NAD or NADP as acceptor	Gene Ontology	GO:0016616	6	44	0.100475	0.412572	Cm03G02485|Cm11G02336|Cm03G00205|Cm10G02186|Cm03G00213|Cm05G02436	http://amigo.geneontology.org/amigo/term/GO:0016616
gravitropism	Gene Ontology	GO:0009630	6	44	0.100475	0.412572	Cm12G00002|Cm05G01694|Cm06G01814|Cm02G02474|Cm12G01613|Cm11G00640	http://amigo.geneontology.org/amigo/term/GO:0009630
kinase binding	Gene Ontology	GO:0019900	6	44	0.100475	0.412572	Cm01G01704|Cm03G01191|Cm02G00153|Cm05G00982|Cm08G00243|Cm04G01918	http://amigo.geneontology.org/amigo/term/GO:0019900
aging	Gene Ontology	GO:0007568	4	24	0.102459	0.414616	Cm06G00390|Cm05G01379|Cm09G00391|Cm04G00754	http://amigo.geneontology.org/amigo/term/GO:0007568
regulation of cell division	Gene Ontology	GO:0051302	4	24	0.102459	0.414616	Cm07G00637|Cm04G01347|Cm01G00295|Cm03G01593	http://amigo.geneontology.org/amigo/term/GO:0051302
iron ion homeostasis	Gene Ontology	GO:0055072	4	24	0.102459	0.414616	Cm05G02399|Cm05G02398|Cm11G00417|Cm06G00824	http://amigo.geneontology.org/amigo/term/GO:0055072
enzyme regulator activity	Gene Ontology	GO:0030234	4	24	0.102459	0.414616	Cm11G01696|Cm10G01993|Cm06G00227|Cm01G00333	http://amigo.geneontology.org/amigo/term/GO:0030234
phosphate ion transmembrane transporter activity	Gene Ontology	GO:0015114	4	24	0.102459	0.414616	Cm04G00308|Cm08G01585|Cm08G01584|Cm08G01524	http://amigo.geneontology.org/amigo/term/GO:0015114
proteasome core complex	Gene Ontology	GO:0005839	4	24	0.102459	0.414616	Cm11G00694|Cm11G00695|Cm11G00686|Cm03G00407	http://amigo.geneontology.org/amigo/term/GO:0005839
cell surface receptor signaling pathway	Gene Ontology	GO:0007166	5	34	0.103339	0.415764	Cm03G00373|Cm11G02112|Cm06G00804|Cm09G00523|Cm02G02521	http://amigo.geneontology.org/amigo/term/GO:0007166
chloroplast rRNA processing	Gene Ontology	GO:1901259	3	15	0.105536	0.415764	Cm06G02411|Cm01G04233|Cm03G02634	http://amigo.geneontology.org/amigo/term/GO:1901259
ATPase-coupled xenobiotic transmembrane transporter activity	Gene Ontology	GO:0008559	3	15	0.105536	0.415764	Cm09G01857|Cm12G01613|Cm02G02858	http://amigo.geneontology.org/amigo/term/GO:0008559
protoporphyrinogen IX biosynthetic process	Gene Ontology	GO:0006782	3	15	0.105536	0.415764	Cm12G00434|Cm05G03065|Cm12G01956	http://amigo.geneontology.org/amigo/term/GO:0006782
sister chromatid cohesion	Gene Ontology	GO:0007062	3	15	0.105536	0.415764	Cm08G01310|Cm07G01037|Cm03G02632	http://amigo.geneontology.org/amigo/term/GO:0007062
auxin efflux	Gene Ontology	GO:0010315	3	15	0.105536	0.415764	Cm12G01613|Cm07G02082|Cm07G02080	http://amigo.geneontology.org/amigo/term/GO:0010315
protein-cysteine S-palmitoyltransferase activity	Gene Ontology	GO:0019706	3	15	0.105536	0.415764	Cm03G00880|Cm05G00217|Cm08G00098	http://amigo.geneontology.org/amigo/term/GO:0019706
positive regulation of transcription by RNA polymerase II	Gene Ontology	GO:0045944	15	149	0.107863	0.415764	Cm09G01565|Cm09G01571|Cm08G02372|Cm07G02006|Cm02G01515|Cm03G01262|Cm05G00434|Cm10G00581|Cm11G02335|Cm03G01593|Cm10G00962|Cm07G00637|Cm07G01583|Cm10G00961|Cm05G00215	http://amigo.geneontology.org/amigo/term/GO:0045944
photoperiodism, flowering	Gene Ontology	GO:0048573	6	45	0.108021	0.415764	Cm06G01733|Cm01G04473|Cm04G00898|Cm05G01121|Cm12G00635|Cm02G01236	http://amigo.geneontology.org/amigo/term/GO:0048573
plant-type vacuole	Gene Ontology	GO:0000325	6	45	0.108021	0.415764	Cm02G00216|Cm04G01449|Cm06G01029|Cm04G00898|Cm09G01857|Cm02G02858	http://amigo.geneontology.org/amigo/term/GO:0000325
negative regulation of abscisic acid-activated signaling pathway	Gene Ontology	GO:0009788	6	45	0.108021	0.415764	Cm08G00352|Cm01G01821|Cm01G01820|Cm05G00982|Cm12G01967|Cm05G00097	http://amigo.geneontology.org/amigo/term/GO:0009788
L-gulonolactone oxidase activity	Gene Ontology	GO:0050105	2	7	0.110303	0.415764	Cm05G00226|Cm05G00227	http://amigo.geneontology.org/amigo/term/GO:0050105
calcium:proton antiporter activity	Gene Ontology	GO:0015369	2	7	0.110303	0.415764	Cm05G03084|Cm02G00136	http://amigo.geneontology.org/amigo/term/GO:0015369
HAUS complex	Gene Ontology	GO:0070652	2	7	0.110303	0.415764	Cm02G01911|Cm01G01547	http://amigo.geneontology.org/amigo/term/GO:0070652
polysome	Gene Ontology	GO:0005844	2	7	0.110303	0.415764	Cm07G01730|Cm08G00170	http://amigo.geneontology.org/amigo/term/GO:0005844
myo-inositol hexakisphosphate biosynthetic process	Gene Ontology	GO:0010264	2	7	0.110303	0.415764	Cm07G01788|Cm08G00242	http://amigo.geneontology.org/amigo/term/GO:0010264
seed oilbody biogenesis	Gene Ontology	GO:0010344	2	7	0.110303	0.415764	Cm09G01098|Cm10G02185	http://amigo.geneontology.org/amigo/term/GO:0010344
anthocyanin-containing compound metabolic process	Gene Ontology	GO:0046283	2	7	0.110303	0.415764	Cm12G01743|Cm06G01988	http://amigo.geneontology.org/amigo/term/GO:0046283
virus induced gene silencing	Gene Ontology	GO:0009616	2	7	0.110303	0.415764	Cm03G00460|Cm05G00268	http://amigo.geneontology.org/amigo/term/GO:0009616
protease binding	Gene Ontology	GO:0002020	2	7	0.110303	0.415764	Cm02G00216|Cm01G03084	http://amigo.geneontology.org/amigo/term/GO:0002020
carbon-sulfur lyase activity	Gene Ontology	GO:0016846	2	7	0.110303	0.415764	Cm04G00779|Cm01G02987	http://amigo.geneontology.org/amigo/term/GO:0016846
CTP biosynthetic process	Gene Ontology	GO:0006241	2	7	0.110303	0.415764	Cm03G00010|Cm02G02242	http://amigo.geneontology.org/amigo/term/GO:0006241
deadenylation-independent decapping of nuclear-transcribed mRNA	Gene Ontology	GO:0031087	2	7	0.110303	0.415764	Cm11G01696|Cm05G03040	http://amigo.geneontology.org/amigo/term/GO:0031087
transmembrane receptor protein serine/threonine kinase binding	Gene Ontology	GO:0070696	2	7	0.110303	0.415764	Cm07G02059|Cm06G00589	http://amigo.geneontology.org/amigo/term/GO:0070696
positive regulation of fatty acid biosynthetic process	Gene Ontology	GO:0045723	2	7	0.110303	0.415764	Cm02G02195|Cm02G02243	http://amigo.geneontology.org/amigo/term/GO:0045723
polyamine transport	Gene Ontology	GO:0015846	2	7	0.110303	0.415764	Cm10G01271|Cm05G00629	http://amigo.geneontology.org/amigo/term/GO:0015846
spindle pole	Gene Ontology	GO:0000922	2	7	0.110303	0.415764	Cm02G01149|Cm07G01032	http://amigo.geneontology.org/amigo/term/GO:0000922
protein localization involved in auxin polar transport	Gene Ontology	GO:1901703	2	7	0.110303	0.415764	Cm04G00542|Cm01G03084	http://amigo.geneontology.org/amigo/term/GO:1901703
peptidyl-threonine phosphorylation	Gene Ontology	GO:0018107	2	7	0.110303	0.415764	Cm01G03682|Cm08G00758	http://amigo.geneontology.org/amigo/term/GO:0018107
S-adenosyl-L-methionine transmembrane transporter activity	Gene Ontology	GO:0000095	2	7	0.110303	0.415764	Cm06G00995|Cm12G01544	http://amigo.geneontology.org/amigo/term/GO:0000095
nucleotide-activated protein kinase complex	Gene Ontology	GO:0031588	2	7	0.110303	0.415764	Cm07G02084|Cm02G00731	http://amigo.geneontology.org/amigo/term/GO:0031588
prefoldin complex	Gene Ontology	GO:0016272	2	7	0.110303	0.415764	Cm05G03140|Cm02G01480	http://amigo.geneontology.org/amigo/term/GO:0016272
cellular lipid metabolic process	Gene Ontology	GO:0044255	2	7	0.110303	0.415764	Cm01G02986|Cm12G01974	http://amigo.geneontology.org/amigo/term/GO:0044255
integral component of plasma membrane	Gene Ontology	GO:0005887	11	102	0.111515	0.419523	Cm07G00221|Cm07G01556|Cm07G00220|Cm05G02092|Cm05G02636|Cm07G01358|Cm08G00177|Cm10G00789|Cm07G01555|Cm05G03093|Cm03G00212	http://amigo.geneontology.org/amigo/term/GO:0005887
zinc ion transmembrane transporter activity	Gene Ontology	GO:0005385	4	25	0.113116	0.422695	Cm01G04411|Cm05G02831|Cm07G00324|Cm08G00185	http://amigo.geneontology.org/amigo/term/GO:0005385
response to other organism	Gene Ontology	GO:0051707	4	25	0.113116	0.422695	Cm10G00271|Cm02G01148|Cm10G01377|Cm10G02179	http://amigo.geneontology.org/amigo/term/GO:0051707
SCF ubiquitin ligase complex	Gene Ontology	GO:0019005	8	68	0.115046	0.429088	Cm04G00415|Cm10G00797|Cm11G02113|Cm03G01184|Cm01G04328|Cm10G02115|Cm05G01379|Cm10G00046	http://amigo.geneontology.org/amigo/term/GO:0019005
regulation of seed germination	Gene Ontology	GO:0010029	6	46	0.115849	0.430438	Cm02G01577|Cm12G00967|Cm03G02634|Cm07G02050|Cm09G00427|Cm01G04413	http://amigo.geneontology.org/amigo/term/GO:0010029
nutrient reservoir activity	Gene Ontology	GO:0045735	6	46	0.115849	0.430438	Cm03G01164|Cm03G01165|Cm03G01166|Cm06G00677|Cm04G02593|Cm10G00125	http://amigo.geneontology.org/amigo/term/GO:0045735
nitrate transmembrane transporter activity	Gene Ontology	GO:0015112	3	16	0.119609	0.43939	Cm04G01449|Cm12G00635|Cm03G02017	http://amigo.geneontology.org/amigo/term/GO:0015112
negative regulation of gibberellic acid mediated signaling pathway	Gene Ontology	GO:0009938	3	16	0.119609	0.43939	Cm02G02253|Cm01G04413|Cm01G04328	http://amigo.geneontology.org/amigo/term/GO:0009938
xylan catabolic process	Gene Ontology	GO:0045493	3	16	0.119609	0.43939	Cm10G00796|Cm02G02833|Cm08G01908	http://amigo.geneontology.org/amigo/term/GO:0045493
Rho guanyl-nucleotide exchange factor activity	Gene Ontology	GO:0005089	3	16	0.119609	0.43939	Cm12G00201|Cm03G00328|Cm03G00317	http://amigo.geneontology.org/amigo/term/GO:0005089
regulation of leaf morphogenesis	Gene Ontology	GO:1901371	3	16	0.119609	0.43939	Cm04G00898|Cm12G01743|Cm05G00269	http://amigo.geneontology.org/amigo/term/GO:1901371
small GTPase mediated signal transduction	Gene Ontology	GO:0007264	3	16	0.119609	0.43939	Cm01G03792|Cm03G00328|Cm03G00317	http://amigo.geneontology.org/amigo/term/GO:0007264
methyl indole-3-acetate esterase activity	Gene Ontology	GO:0080030	5	36	0.121396	0.444283	Cm08G02377|Cm10G01424|Cm05G00448|Cm11G01008|Cm05G00449	http://amigo.geneontology.org/amigo/term/GO:0080030
actin binding	Gene Ontology	GO:0003779	5	36	0.121396	0.444283	Cm01G03378|Cm12G01047|Cm07G00985|Cm04G00571|Cm07G00915	http://amigo.geneontology.org/amigo/term/GO:0003779
endomembrane system	Gene Ontology	GO:0012505	12	116	0.122307	0.446782	Cm11G00730|Cm05G00610|Cm11G02153|Cm07G01167|Cm07G01794|Cm07G00864|Cm11G00828|Cm02G02547|Cm03G02725|Cm12G00364|Cm09G00350|Cm02G00136	http://amigo.geneontology.org/amigo/term/GO:0012505
brassinosteroid mediated signaling pathway	Gene Ontology	GO:0009742	7	58	0.123574	0.448794	Cm09G02066|Cm10G00795|Cm10G02192|Cm01G00599|Cm12G00378|Cm06G01061|Cm05G01402	http://amigo.geneontology.org/amigo/term/GO:0009742
tRNA binding	Gene Ontology	GO:0000049	4	26	0.124237	0.448794	Cm11G00030|Cm06G02156|Cm09G01519|Cm04G00390	http://amigo.geneontology.org/amigo/term/GO:0000049
wax biosynthetic process	Gene Ontology	GO:0010025	4	26	0.124237	0.448794	Cm03G01976|Cm05G00220|Cm08G01333|Cm04G00754	http://amigo.geneontology.org/amigo/term/GO:0010025
red or far-red light signaling pathway	Gene Ontology	GO:0010017	4	26	0.124237	0.448794	Cm07G01665|Cm05G01121|Cm03G00879|Cm02G00152	http://amigo.geneontology.org/amigo/term/GO:0010017
regulation of root meristem growth	Gene Ontology	GO:0010082	4	26	0.124237	0.448794	Cm02G02917|Cm08G00659|Cm04G00014|Cm07G01178	http://amigo.geneontology.org/amigo/term/GO:0010082
Golgi trans cisterna	Gene Ontology	GO:0000138	9	81	0.124782	0.449478	Cm02G02805|Cm08G01403|Cm12G01984|Cm01G04174|Cm04G00073|Cm05G01191|Cm08G01276|Cm05G00391|Cm01G00506	http://amigo.geneontology.org/amigo/term/GO:0000138
transmembrane transporter activity	Gene Ontology	GO:0022857	26	293	0.129025	0.449478	Cm03G00117|Cm06G00694|Cm06G00695|Cm05G01771|Cm04G02457|Cm03G02619|Cm03G00118|Cm01G00099|Cm01G00883|Cm02G01344|Cm07G02014|Cm07G02054|Cm12G00367|Cm11G01114|Cm03G02097|Cm08G00026|Cm06G01108|Cm10G01953|Cm05G00416|Cm07G00788|Cm10G01583|Cm05G01860|Cm09G01746|Cm07G00885|Cm06G01029|Cm02G00577	http://amigo.geneontology.org/amigo/term/GO:0022857
iron ion binding	Gene Ontology	GO:0005506	27	306	0.129356	0.449478	Cm03G01976|Cm09G00972|Cm08G00338|Cm02G02809|Cm11G01213|Cm10G02175|Cm11G00519|Cm07G01570|Cm06G01030|Cm10G01386|Cm11G01918|Cm01G02988|Cm07G00980|Cm03G00045|Cm01G00149|Cm05G00206|Cm12G01630|Cm10G02147|Cm05G01310|Cm05G00046|Cm02G00259|Cm08G02345|Cm06G00399|Cm01G04103|Cm01G04102|Cm06G01188|Cm12G00377	http://amigo.geneontology.org/amigo/term/GO:0005506
negative regulation of transcription by RNA polymerase II	Gene Ontology	GO:0000122	5	37	0.130939	0.449478	Cm07G00637|Cm01G01239|Cm04G00564|Cm02G01920|Cm02G01441	http://amigo.geneontology.org/amigo/term/GO:0000122
isopentenyl diphosphate biosynthetic process, methylerythritol 4-phosphate pathway	Gene Ontology	GO:0019288	2	8	0.132203	0.449478	Cm01G00448|Cm02G03263	http://amigo.geneontology.org/amigo/term/GO:0019288
male gamete generation	Gene Ontology	GO:0048232	2	8	0.132203	0.449478	Cm11G00758|Cm10G00001	http://amigo.geneontology.org/amigo/term/GO:0048232
abaxial cell fate specification	Gene Ontology	GO:0010158	2	8	0.132203	0.449478	Cm01G02101|Cm03G01562	http://amigo.geneontology.org/amigo/term/GO:0010158
plastid small ribosomal subunit	Gene Ontology	GO:0000312	2	8	0.132203	0.449478	Cm05G02960|Cm05G02959	http://amigo.geneontology.org/amigo/term/GO:0000312
chromocenter	Gene Ontology	GO:0010369	2	8	0.132203	0.449478	Cm04G00966|Cm03G02213	http://amigo.geneontology.org/amigo/term/GO:0010369
developmental process involved in reproduction	Gene Ontology	GO:0003006	2	8	0.132203	0.449478	Cm02G00731|Cm01G02982	http://amigo.geneontology.org/amigo/term/GO:0003006
exosome (RNase complex)	Gene Ontology	GO:0000178	2	8	0.132203	0.449478	Cm01G00150|Cm11G02408	http://amigo.geneontology.org/amigo/term/GO:0000178
glycerol-3-phosphate O-acyltransferase activity	Gene Ontology	GO:0004366	2	8	0.132203	0.449478	Cm05G00064|Cm10G02185	http://amigo.geneontology.org/amigo/term/GO:0004366
meiotic DNA double-strand break formation	Gene Ontology	GO:0042138	2	8	0.132203	0.449478	Cm01G00587|Cm12G01472	http://amigo.geneontology.org/amigo/term/GO:0042138
xanthophyll biosynthetic process	Gene Ontology	GO:0016123	2	8	0.132203	0.449478	Cm11G00701|Cm11G00312	http://amigo.geneontology.org/amigo/term/GO:0016123
microtubule minus-end binding	Gene Ontology	GO:0051011	2	8	0.132203	0.449478	Cm02G01911|Cm01G01547	http://amigo.geneontology.org/amigo/term/GO:0051011
extrinsic component of plasma membrane	Gene Ontology	GO:0019897	2	8	0.132203	0.449478	Cm05G02960|Cm05G02959	http://amigo.geneontology.org/amigo/term/GO:0019897
sn-1-glycerol-3-phosphate C16:0-DCA-CoA acyl transferase activity	Gene Ontology	GO:0102420	2	8	0.132203	0.449478	Cm05G00064|Cm10G02185	http://amigo.geneontology.org/amigo/term/GO:0102420
transcription preinitiation complex	Gene Ontology	GO:0097550	2	8	0.132203	0.449478	Cm07G00260|Cm06G00686	http://amigo.geneontology.org/amigo/term/GO:0097550
cellular response to hydrogen peroxide	Gene Ontology	GO:0070301	2	8	0.132203	0.449478	Cm06G02360|Cm06G02359	http://amigo.geneontology.org/amigo/term/GO:0070301
alcohol dehydrogenase activity, zinc-dependent	Gene Ontology	GO:0004024	2	8	0.132203	0.449478	Cm01G03122|Cm10G01079	http://amigo.geneontology.org/amigo/term/GO:0004024
protein targeting	Gene Ontology	GO:0006605	2	8	0.132203	0.449478	Cm02G02403|Cm01G00600	http://amigo.geneontology.org/amigo/term/GO:0006605
adaxial/abaxial axis specification	Gene Ontology	GO:0009943	2	8	0.132203	0.449478	Cm07G02143|Cm01G02101	http://amigo.geneontology.org/amigo/term/GO:0009943
endosomal transport	Gene Ontology	GO:0016197	2	8	0.132203	0.449478	Cm04G00592|Cm07G00985	http://amigo.geneontology.org/amigo/term/GO:0016197
glutamate metabolic process	Gene Ontology	GO:0006536	2	8	0.132203	0.449478	Cm01G03334|Cm06G01433	http://amigo.geneontology.org/amigo/term/GO:0006536
S-(hydroxymethyl)glutathione dehydrogenase activity	Gene Ontology	GO:0051903	2	8	0.132203	0.449478	Cm01G03122|Cm10G01079	http://amigo.geneontology.org/amigo/term/GO:0051903
D-arabinono-1,4-lactone oxidase activity	Gene Ontology	GO:0003885	2	8	0.132203	0.449478	Cm05G00226|Cm05G00227	http://amigo.geneontology.org/amigo/term/GO:0003885
phosphatidylinositol-4,5-bisphosphate binding	Gene Ontology	GO:0005546	2	8	0.132203	0.449478	Cm02G02342|Cm10G00457	http://amigo.geneontology.org/amigo/term/GO:0005546
photosystem I reaction center	Gene Ontology	GO:0009538	2	8	0.132203	0.449478	Cm07G02067|Cm09G00469	http://amigo.geneontology.org/amigo/term/GO:0009538
maintenance of seed dormancy	Gene Ontology	GO:0010231	2	8	0.132203	0.449478	Cm05G02369|Cm08G02372	http://amigo.geneontology.org/amigo/term/GO:0010231
regulation of cell shape	Gene Ontology	GO:0008360	3	17	0.134325	0.449478	Cm01G03792|Cm03G00328|Cm03G00317	http://amigo.geneontology.org/amigo/term/GO:0008360
meristem structural organization	Gene Ontology	GO:0009933	3	17	0.134325	0.449478	Cm07G02051|Cm12G00305|Cm03G01562	http://amigo.geneontology.org/amigo/term/GO:0009933
nuclear body	Gene Ontology	GO:0016604	3	17	0.134325	0.449478	Cm12G01743|Cm06G01814|Cm07G02050	http://amigo.geneontology.org/amigo/term/GO:0016604
potassium:proton antiporter activity	Gene Ontology	GO:0015386	3	17	0.134325	0.449478	Cm10G01063|Cm12G01048|Cm03G02017	http://amigo.geneontology.org/amigo/term/GO:0015386
microfilament motor activity	Gene Ontology	GO:0000146	3	17	0.134325	0.449478	Cm01G00144|Cm05G00177|Cm04G01821	http://amigo.geneontology.org/amigo/term/GO:0000146
cytokinin metabolic process	Gene Ontology	GO:0009690	3	17	0.134325	0.449478	Cm06G00397|Cm01G01498|Cm01G03923	http://amigo.geneontology.org/amigo/term/GO:0009690
double-stranded RNA binding	Gene Ontology	GO:0003725	3	17	0.134325	0.449478	Cm10G01283|Cm04G00390|Cm05G00268	http://amigo.geneontology.org/amigo/term/GO:0003725
actin-dependent ATPase activity	Gene Ontology	GO:0030898	3	17	0.134325	0.449478	Cm01G00144|Cm05G00177|Cm04G01821	http://amigo.geneontology.org/amigo/term/GO:0030898
root morphogenesis	Gene Ontology	GO:0010015	3	17	0.134325	0.449478	Cm10G00790|Cm07G01917|Cm12G00305	http://amigo.geneontology.org/amigo/term/GO:0010015
vesicle transport along actin filament	Gene Ontology	GO:0030050	3	17	0.134325	0.449478	Cm01G00144|Cm05G00177|Cm04G01821	http://amigo.geneontology.org/amigo/term/GO:0030050
RNA catabolic process	Gene Ontology	GO:0006401	3	17	0.134325	0.449478	Cm06G01733|Cm09G00391|Cm11G00701	http://amigo.geneontology.org/amigo/term/GO:0006401
SCF-dependent proteasomal ubiquitin-dependent protein catabolic process	Gene Ontology	GO:0031146	8	71	0.135218	0.451317	Cm10G00797|Cm11G02113|Cm10G02115|Cm05G00609|Cm03G01184|Cm01G04328|Cm04G01548|Cm05G01379	http://amigo.geneontology.org/amigo/term/GO:0031146
megagametogenesis	Gene Ontology	GO:0009561	4	27	0.135799	0.451317	Cm03G02138|Cm03G02632|Cm04G00308|Cm01G01547	http://amigo.geneontology.org/amigo/term/GO:0009561
vesicle fusion	Gene Ontology	GO:0006906	4	27	0.135799	0.451317	Cm02G02140|Cm11G00730|Cm11G02153|Cm07G00864	http://amigo.geneontology.org/amigo/term/GO:0006906
plant-type primary cell wall biogenesis	Gene Ontology	GO:0009833	4	27	0.135799	0.451317	Cm05G02916|Cm05G02917|Cm01G02921|Cm01G02922	http://amigo.geneontology.org/amigo/term/GO:0009833
mRNA binding	Gene Ontology	GO:0003729	68	855	0.13656	0.453073	Cm11G00993|Cm01G04274|Cm06G01857|Cm01G01633|Cm02G02806|Cm01G01751|Cm01G04233|Cm05G03040|Cm03G02634|Cm05G02959|Cm10G01992|Cm09G00284|Cm11G00466|Cm07G01730|Cm05G03081|Cm04G00424|Cm06G01320|Cm07G01798|Cm07G02072|Cm11G01524|Cm02G03210|Cm06G02156|Cm11G00016|Cm10G00225|Cm04G01639|Cm11G00992|Cm01G02035|Cm08G01257|Cm05G02984|Cm11G01696|Cm02G01729|Cm04G01779|Cm08G01323|Cm02G01864|Cm10G02063|Cm11G02136|Cm0…	http://amigo.geneontology.org/amigo/term/GO:0003729
protein ubiquitination	Gene Ontology	GO:0016567	40	479	0.137007	0.453784	Cm10G01969|Cm04G01073|Cm10G00797|Cm05G01126|Cm11G02113|Cm05G01776|Cm05G00609|Cm02G00153|Cm03G01184|Cm06G00558|Cm02G01689|Cm10G00252|Cm05G01379|Cm12G00975|Cm07G01792|Cm01G04328|Cm07G02059|Cm09G01217|Cm05G00301|Cm05G00303|Cm05G00302|Cm04G00415|Cm03G02213|Cm02G00464|Cm11G02380|Cm02G02832|Cm07G01445|Cm06G00873|Cm07G01549|Cm01G02806|Cm10G00727|Cm03G01009|Cm06G00849|Cm06G00589|Cm04G00308|Cm04G02560|Cm0…	http://amigo.geneontology.org/amigo/term/GO:0016567
cellular response to phosphate starvation	Gene Ontology	GO:0016036	8	72	0.142316	0.470571	Cm01G03648|Cm01G00768|Cm07G01917|Cm11G00701|Cm01G03647|Cm08G00242|Cm08G01524|Cm02G01344	http://amigo.geneontology.org/amigo/term/GO:0016036
protein deubiquitination	Gene Ontology	GO:0016579	7	61	0.146607	0.478011	Cm05G00617|Cm02G02767|Cm01G04057|Cm02G02779|Cm05G02369|Cm10G01622|Cm01G03343	http://amigo.geneontology.org/amigo/term/GO:0016579
leaf morphogenesis	Gene Ontology	GO:0009965	7	61	0.146607	0.478011	Cm05G01776|Cm12G00974|Cm05G03040|Cm06G00756|Cm07G02051|Cm08G00664|Cm08G00671	http://amigo.geneontology.org/amigo/term/GO:0009965
proteasomal protein catabolic process	Gene Ontology	GO:0010498	4	28	0.147777	0.478011	Cm11G00694|Cm11G00695|Cm11G00686|Cm03G00407	http://amigo.geneontology.org/amigo/term/GO:0010498
retrograde transport, endosome to Golgi	Gene Ontology	GO:0042147	4	28	0.147777	0.478011	Cm02G01142|Cm01G03791|Cm06G00807|Cm08G00185	http://amigo.geneontology.org/amigo/term/GO:0042147
defense response, incompatible interaction	Gene Ontology	GO:0009814	4	28	0.147777	0.478011	Cm10G01118|Cm10G01112|Cm02G03092|Cm02G01689	http://amigo.geneontology.org/amigo/term/GO:0009814
regulation of photoperiodism, flowering	Gene Ontology	GO:2000028	4	28	0.147777	0.478011	Cm02G02788|Cm01G04413|Cm01G04473|Cm02G02345	http://amigo.geneontology.org/amigo/term/GO:2000028
ubiquitin-dependent protein catabolic process	Gene Ontology	GO:0006511	26	299	0.149389	0.478011	Cm10G00797|Cm11G02113|Cm11G01257|Cm12G00285|Cm03G01184|Cm11G00694|Cm11G00695|Cm10G02115|Cm07G01553|Cm06G02195|Cm01G01568|Cm07G02071|Cm02G02725|Cm04G00308|Cm05G03137|Cm04G00415|Cm10G01993|Cm11G00686|Cm05G03110|Cm05G01379|Cm10G01817|Cm09G01849|Cm09G01217|Cm04G02560|Cm04G02561|Cm05G02369	http://amigo.geneontology.org/amigo/term/GO:0006511
actin filament-based movement	Gene Ontology	GO:0030048	3	18	0.149625	0.478011	Cm01G00144|Cm05G00177|Cm04G01821	http://amigo.geneontology.org/amigo/term/GO:0030048
DNA-directed DNA polymerase activity	Gene Ontology	GO:0003887	3	18	0.149625	0.478011	Cm10G01196|Cm01G00038|Cm08G00664	http://amigo.geneontology.org/amigo/term/GO:0003887
secondary shoot formation	Gene Ontology	GO:0010223	3	18	0.149625	0.478011	Cm06G01158|Cm07G01159|Cm06G01159	http://amigo.geneontology.org/amigo/term/GO:0010223
motor activity	Gene Ontology	GO:0003774	3	18	0.149625	0.478011	Cm01G00144|Cm05G00177|Cm04G01821	http://amigo.geneontology.org/amigo/term/GO:0003774
metal ion transmembrane transporter activity	Gene Ontology	GO:0046873	3	18	0.149625	0.478011	Cm01G04411|Cm05G02831|Cm07G00324	http://amigo.geneontology.org/amigo/term/GO:0046873
anthocyanin-containing compound biosynthetic process	Gene Ontology	GO:0009718	3	18	0.149625	0.478011	Cm10G00619|Cm10G00618|Cm05G00212	http://amigo.geneontology.org/amigo/term/GO:0009718
proton-transporting ATPase activity, rotational mechanism	Gene Ontology	GO:0046961	3	18	0.149625	0.478011	Cm04G01919|Cm10G01819|Cm02G00216	http://amigo.geneontology.org/amigo/term/GO:0046961
response to light intensity	Gene Ontology	GO:0009642	3	18	0.149625	0.478011	Cm04G00613|Cm04G00619|Cm04G00541	http://amigo.geneontology.org/amigo/term/GO:0009642
L-ascorbic acid biosynthetic process	Gene Ontology	GO:0019853	3	18	0.149625	0.478011	Cm05G02658|Cm05G00226|Cm05G00227	http://amigo.geneontology.org/amigo/term/GO:0019853
nucleolus	Gene Ontology	GO:0005730	33	391	0.150131	0.478011	Cm03G01188|Cm12G01589|Cm07G00845|Cm03G02632|Cm01G01638|Cm10G00003|Cm03G02486|Cm10G00450|Cm11G00416|Cm10G01614|Cm12G01925|Cm08G00758|Cm01G03792|Cm07G00756|Cm04G01347|Cm10G00348|Cm01G02035|Cm05G03135|Cm05G02925|Cm05G00437|Cm05G01373|Cm09G00296|Cm08G01697|Cm02G00432|Cm02G01603|Cm06G00215|Cm02G02345|Cm05G02320|Cm09G01748|Cm07G01076|Cm06G01454|Cm06G00655|Cm04G00673	http://amigo.geneontology.org/amigo/term/GO:0005730
response to fungus	Gene Ontology	GO:0009620	10	97	0.150986	0.478011	Cm08G00029|Cm05G02377|Cm04G00620|Cm10G00016|Cm09G02090|Cm08G02157|Cm08G00086|Cm07G00969|Cm02G00761|Cm02G03231	http://amigo.geneontology.org/amigo/term/GO:0009620
response to hypoxia	Gene Ontology	GO:0001666	5	39	0.15099	0.478011	Cm09G00296|Cm02G03242|Cm02G02315|Cm01G03122|Cm10G01079	http://amigo.geneontology.org/amigo/term/GO:0001666
mRNA processing	Gene Ontology	GO:0006397	5	39	0.15099	0.478011	Cm09G00296|Cm03G02579|Cm10G00071|Cm08G02480|Cm06G00655	http://amigo.geneontology.org/amigo/term/GO:0006397
regulation of cytokinin-activated signaling pathway	Gene Ontology	GO:0080036	2	9	0.154971	0.478011	Cm07G00761|Cm02G02917	http://amigo.geneontology.org/amigo/term/GO:0080036
regulation of meristem development	Gene Ontology	GO:0048509	2	9	0.154971	0.478011	Cm03G01188|Cm06G00846	http://amigo.geneontology.org/amigo/term/GO:0048509
maintenance of inflorescence meristem identity	Gene Ontology	GO:0010077	2	9	0.154971	0.478011	Cm07G01159|Cm05G00434	http://amigo.geneontology.org/amigo/term/GO:0010077
sodium ion transmembrane transporter activity	Gene Ontology	GO:0015081	2	9	0.154971	0.478011	Cm04G02174|Cm12G01048	http://amigo.geneontology.org/amigo/term/GO:0015081
regulation of developmental growth	Gene Ontology	GO:0048638	2	9	0.154971	0.478011	Cm08G02260|Cm11G00811	http://amigo.geneontology.org/amigo/term/GO:0048638
superoxide dismutase activity	Gene Ontology	GO:0004784	2	9	0.154971	0.478011	Cm07G00849|Cm04G02036	http://amigo.geneontology.org/amigo/term/GO:0004784
RNA metabolic process	Gene Ontology	GO:0016070	2	9	0.154971	0.478011	Cm12G00974|Cm10G00071	http://amigo.geneontology.org/amigo/term/GO:0016070
phosphatidate phosphatase activity	Gene Ontology	GO:0008195	2	9	0.154971	0.478011	Cm07G00220|Cm07G00221	http://amigo.geneontology.org/amigo/term/GO:0008195
beta-amylase activity	Gene Ontology	GO:0016161	2	9	0.154971	0.478011	Cm05G00315|Cm08G02154	http://amigo.geneontology.org/amigo/term/GO:0016161
longitudinal axis specification	Gene Ontology	GO:0009942	2	9	0.154971	0.478011	Cm07G02052|Cm05G03131	http://amigo.geneontology.org/amigo/term/GO:0009942
formaldehyde catabolic process	Gene Ontology	GO:0046294	2	9	0.154971	0.478011	Cm01G03122|Cm10G01079	http://amigo.geneontology.org/amigo/term/GO:0046294
positive regulation of response to water deprivation	Gene Ontology	GO:1902584	2	9	0.154971	0.478011	Cm04G00554|Cm05G01379	http://amigo.geneontology.org/amigo/term/GO:1902584
long-chain fatty acid-CoA ligase activity	Gene Ontology	GO:0004467	2	9	0.154971	0.478011	Cm04G01074|Cm08G02396	http://amigo.geneontology.org/amigo/term/GO:0004467
manganese ion transport	Gene Ontology	GO:0006828	2	9	0.154971	0.478011	Cm07G01631|Cm02G00136	http://amigo.geneontology.org/amigo/term/GO:0006828
Golgi stack	Gene Ontology	GO:0005795	2	9	0.154971	0.478011	Cm04G00073|Cm01G00447	http://amigo.geneontology.org/amigo/term/GO:0005795
response to osmotic stress	Gene Ontology	GO:0006970	13	135	0.15831	0.487538	Cm03G00668|Cm02G01696|Cm12G00967|Cm12G00975|Cm10G01079|Cm05G02610|Cm12G01977|Cm04G00898|Cm03G02548|Cm05G01663|Cm02G01908|Cm05G01402|Cm01G03122	http://amigo.geneontology.org/amigo/term/GO:0006970
response to red light	Gene Ontology	GO:0010114	6	51	0.158976	0.488819	Cm05G01121|Cm07G02006|Cm12G01743|Cm07G02050|Cm04G00572|Cm01G04413	http://amigo.geneontology.org/amigo/term/GO:0010114
cellular response to salt stress	Gene Ontology	GO:0071472	4	29	0.160144	0.491252	Cm12G00975|Cm10G00457|Cm07G00849|Cm04G02036	http://amigo.geneontology.org/amigo/term/GO:0071472
chromatin binding	Gene Ontology	GO:0003682	10	99	0.164022	0.500834	Cm07G01037|Cm03G02632|Cm11G02071|Cm03G02213|Cm05G00178|Cm07G01575|Cm11G02335|Cm08G00664|Cm07G01583|Cm02G02664	http://amigo.geneontology.org/amigo/term/GO:0003682
chloroplast RNA modification	Gene Ontology	GO:1900865	3	19	0.165448	0.500834	Cm12G00434|Cm02G01727|Cm06G01913	http://amigo.geneontology.org/amigo/term/GO:1900865
preprophase band	Gene Ontology	GO:0009574	3	19	0.165448	0.500834	Cm04G01492|Cm02G01149|Cm03G02096	http://amigo.geneontology.org/amigo/term/GO:0009574
late endosome to vacuole transport	Gene Ontology	GO:0045324	3	19	0.165448	0.500834	Cm02G02547|Cm04G00592|Cm03G00485	http://amigo.geneontology.org/amigo/term/GO:0045324
phospholipase activity	Gene Ontology	GO:0004620	3	19	0.165448	0.500834	Cm02G00761|Cm02G02342|Cm02G01148	http://amigo.geneontology.org/amigo/term/GO:0004620
terpenoid biosynthetic process	Gene Ontology	GO:0016114	3	19	0.165448	0.500834	Cm12G00102|Cm01G00448|Cm02G00570	http://amigo.geneontology.org/amigo/term/GO:0016114
multivesicular body	Gene Ontology	GO:0005771	3	19	0.165448	0.500834	Cm03G00485|Cm06G00807|Cm11G01706	http://amigo.geneontology.org/amigo/term/GO:0005771
RNA binding	Gene Ontology	GO:0003723	35	423	0.167351	0.50581	Cm01G04274|Cm10G00797|Cm10G00532|Cm01G01751|Cm03G02634|Cm05G02959|Cm09G01610|Cm06G02411|Cm10G00450|Cm03G00460|Cm12G00974|Cm06G00655|Cm06G02172|Cm10G00348|Cm04G01639|Cm08G00165|Cm05G02960|Cm02G03210|Cm10G00071|Cm05G00268|Cm02G01864|Cm01G04474|Cm02G02615|Cm11G00016|Cm09G00296|Cm05G00188|Cm08G01280|Cm10G01283|Cm04G01857|Cm06G01028|Cm01G00150|Cm10G00279|Cm01G02657|Cm09G00391|Cm12G00433	http://amigo.geneontology.org/amigo/term/GO:0003723
nuclear speck	Gene Ontology	GO:0016607	6	52	0.16834	0.508013	Cm03G01188|Cm02G00464|Cm10G00532|Cm09G01610|Cm09G00296|Cm05G00188	http://amigo.geneontology.org/amigo/term/GO:0016607
protein serine/threonine/tyrosine kinase activity	Gene Ontology	GO:0004712	5	41	0.172233	0.516108	Cm10G02114|Cm08G00103|Cm12G00708|Cm02G01989|Cm10G00559	http://amigo.geneontology.org/amigo/term/GO:0004712
response to virus	Gene Ontology	GO:0009615	5	41	0.172233	0.516108	Cm06G00765|Cm02G01603|Cm08G02395|Cm08G00086|Cm07G01549	http://amigo.geneontology.org/amigo/term/GO:0009615
positive regulation of flower development	Gene Ontology	GO:0009911	5	41	0.172233	0.516108	Cm07G02006|Cm05G00434|Cm09G01565|Cm04G01857|Cm04G00754	http://amigo.geneontology.org/amigo/term/GO:0009911
ubiquitin-dependent ERAD pathway	Gene Ontology	GO:0030433	5	41	0.172233	0.516108	Cm11G02073|Cm05G00474|Cm10G01817|Cm07G00894|Cm09G01217	http://amigo.geneontology.org/amigo/term/GO:0030433
FMN binding	Gene Ontology	GO:0010181	4	30	0.172873	0.516108	Cm03G02217|Cm03G02216|Cm10G00016|Cm03G02219	http://amigo.geneontology.org/amigo/term/GO:0010181
multidimensional cell growth	Gene Ontology	GO:0009825	4	30	0.172873	0.516108	Cm07G02125|Cm07G02051|Cm02G00420|Cm01G04281	http://amigo.geneontology.org/amigo/term/GO:0009825
polyubiquitin modification-dependent protein binding	Gene Ontology	GO:0031593	4	30	0.172873	0.516108	Cm07G00894|Cm10G01817|Cm02G00325|Cm11G02073	http://amigo.geneontology.org/amigo/term/GO:0031593
transferase activity, transferring hexosyl groups	Gene Ontology	GO:0016758	2	10	0.178405	0.522634	Cm01G02585|Cm04G02151	http://amigo.geneontology.org/amigo/term/GO:0016758
rRNA catabolic process	Gene Ontology	GO:0016075	2	10	0.178405	0.522634	Cm09G00391|Cm05G00268	http://amigo.geneontology.org/amigo/term/GO:0016075
defense response to other organism	Gene Ontology	GO:0098542	2	10	0.178405	0.522634	Cm01G04103|Cm01G04102	http://amigo.geneontology.org/amigo/term/GO:0098542
negative regulation of cell death	Gene Ontology	GO:0060548	2	10	0.178405	0.522634	Cm07G02134|Cm01G00143	http://amigo.geneontology.org/amigo/term/GO:0060548
stem cell population maintenance	Gene Ontology	GO:0019827	2	10	0.178405	0.522634	Cm02G02873|Cm07G01178	http://amigo.geneontology.org/amigo/term/GO:0019827
acyl-CoA hydrolase activity	Gene Ontology	GO:0047617	2	10	0.178405	0.522634	Cm02G01148|Cm09G00358	http://amigo.geneontology.org/amigo/term/GO:0047617
regulation of protein localization	Gene Ontology	GO:0032880	2	10	0.178405	0.522634	Cm07G01565|Cm09G02089	http://amigo.geneontology.org/amigo/term/GO:0032880
receptor-mediated endocytosis	Gene Ontology	GO:0006898	2	10	0.178405	0.522634	Cm07G00804|Cm01G04056	http://amigo.geneontology.org/amigo/term/GO:0006898
triglyceride lipase activity	Gene Ontology	GO:0004806	2	10	0.178405	0.522634	Cm05G01881|Cm05G01880	http://amigo.geneontology.org/amigo/term/GO:0004806
post-embryonic root development	Gene Ontology	GO:0048528	2	10	0.178405	0.522634	Cm06G01121|Cm11G00744	http://amigo.geneontology.org/amigo/term/GO:0048528
microtubule	Gene Ontology	GO:0005874	7	65	0.180186	0.526071	Cm02G01149|Cm06G01695|Cm03G02096|Cm06G00656|Cm01G00333|Cm04G00563|Cm10G01378	http://amigo.geneontology.org/amigo/term/GO:0005874
response to stress	Gene Ontology	GO:0006950	7	65	0.180186	0.526071	Cm09G02098|Cm02G01866|Cm11G02310|Cm06G00677|Cm11G02306|Cm05G01704|Cm02G03252	http://amigo.geneontology.org/amigo/term/GO:0006950
gynoecium development	Gene Ontology	GO:0048467	3	20	0.181734	0.526071	Cm04G00779|Cm01G00144|Cm08G00656	http://amigo.geneontology.org/amigo/term/GO:0048467
DNA-templated transcription, initiation	Gene Ontology	GO:0006352	3	20	0.181734	0.526071	Cm07G00260|Cm06G00686|Cm12G01797	http://amigo.geneontology.org/amigo/term/GO:0006352
Group II intron splicing	Gene Ontology	GO:0000373	3	20	0.181734	0.526071	Cm06G02172|Cm04G01639|Cm02G02615	http://amigo.geneontology.org/amigo/term/GO:0000373
single-stranded RNA binding	Gene Ontology	GO:0003727	3	20	0.181734	0.526071	Cm10G00348|Cm08G00671|Cm02G02615	http://amigo.geneontology.org/amigo/term/GO:0003727
regulation of unidimensional cell growth	Gene Ontology	GO:0051510	3	20	0.181734	0.526071	Cm04G01347|Cm12G01743|Cm08G00659	http://amigo.geneontology.org/amigo/term/GO:0051510
transcription, DNA-templated	Gene Ontology	GO:0006351	10	102	0.184551	0.53304	Cm09G02066|Cm06G01120|Cm05G01491|Cm11G01697|Cm12G01967|Cm06G00756|Cm06G01061|Cm03G02138|Cm11G00924|Cm02G02496	http://amigo.geneontology.org/amigo/term/GO:0006351
cytosolic ribosome	Gene Ontology	GO:0022626	16	178	0.185568	0.534668	Cm11G00993|Cm06G00215|Cm05G00220|Cm06G01320|Cm01G00247|Cm02G03210|Cm01G01751|Cm04G00073|Cm10G00256|Cm01G03647|Cm01G03648|Cm10G00450|Cm11G00992|Cm12G00101|Cm03G00133|Cm02G01344	http://amigo.geneontology.org/amigo/term/GO:0022626
glucosinolate metabolic process	Gene Ontology	GO:0019760	4	31	0.185936	0.534668	Cm09G01606|Cm03G01010|Cm09G01596|Cm09G01595	http://amigo.geneontology.org/amigo/term/GO:0019760
primary root development	Gene Ontology	GO:0080022	4	31	0.185936	0.534668	Cm04G00779|Cm02G02917|Cm02G02344|Cm07G00323	http://amigo.geneontology.org/amigo/term/GO:0080022
cellular response to hypoxia	Gene Ontology	GO:0071456	18	204	0.186551	0.535649	Cm01G00403|Cm02G01995|Cm06G00227|Cm04G01150|Cm10G01079|Cm03G01851|Cm09G02090|Cm01G03525|Cm08G02481|Cm01G03122|Cm01G03526|Cm07G01549|Cm10G02114|Cm01G00506|Cm07G01664|Cm01G02980|Cm04G00584|Cm10G02179	http://amigo.geneontology.org/amigo/term/GO:0071456
SNARE complex	Gene Ontology	GO:0031201	5	43	0.194543	0.549427	Cm02G02140|Cm11G00730|Cm11G02153|Cm07G00864|Cm11G02075	http://amigo.geneontology.org/amigo/term/GO:0031201
cell differentiation	Gene Ontology	GO:0030154	8	79	0.196798	0.549427	Cm11G02036|Cm01G01541|Cm02G02652|Cm07G00878|Cm12G00358|Cm11G00780|Cm04G00014|Cm05G00177	http://amigo.geneontology.org/amigo/term/GO:0030154
transcription factor TFIID complex	Gene Ontology	GO:0005669	3	21	0.198423	0.549427	Cm10G00948|Cm12G01797|Cm01G03373	http://amigo.geneontology.org/amigo/term/GO:0005669
base-excision repair	Gene Ontology	GO:0006284	3	21	0.198423	0.549427	Cm01G04064|Cm02G02239|Cm06G00594	http://amigo.geneontology.org/amigo/term/GO:0006284
mitochondrial mRNA modification	Gene Ontology	GO:0080156	3	21	0.198423	0.549427	Cm08G02275|Cm04G02594|Cm01G00296	http://amigo.geneontology.org/amigo/term/GO:0080156
anther dehiscence	Gene Ontology	GO:0009901	3	21	0.198423	0.549427	Cm09G01746|Cm02G02934|Cm02G02933	http://amigo.geneontology.org/amigo/term/GO:0009901
protein histidine kinase binding	Gene Ontology	GO:0043424	3	21	0.198423	0.549427	Cm07G00761|Cm06G00760|Cm02G02327	http://amigo.geneontology.org/amigo/term/GO:0043424
regulation of shoot system development	Gene Ontology	GO:0048831	3	21	0.198423	0.549427	Cm06G01158|Cm06G01159|Cm05G00315	http://amigo.geneontology.org/amigo/term/GO:0048831
DNA endoreduplication	Gene Ontology	GO:0042023	3	21	0.198423	0.549427	Cm10G01969|Cm01G01239|Cm06G01454	http://amigo.geneontology.org/amigo/term/GO:0042023
sulfate assimilation	Gene Ontology	GO:0000103	3	21	0.198423	0.549427	Cm06G01733|Cm11G00758|Cm08G01313	http://amigo.geneontology.org/amigo/term/GO:0000103
integral component of Golgi membrane	Gene Ontology	GO:0030173	4	32	0.199304	0.549427	Cm07G02049|Cm08G01276|Cm05G00416|Cm07G01358	http://amigo.geneontology.org/amigo/term/GO:0030173
ribosomal small subunit assembly	Gene Ontology	GO:0000028	4	32	0.199304	0.549427	Cm01G01751|Cm02G03210|Cm11G00993|Cm11G00992	http://amigo.geneontology.org/amigo/term/GO:0000028
cellular amino acid metabolic process	Gene Ontology	GO:0006520	4	32	0.199304	0.549427	Cm01G03334|Cm07G01794|Cm03G01269|Cm12G01910	http://amigo.geneontology.org/amigo/term/GO:0006520
protein transport	Gene Ontology	GO:0015031	4	32	0.199304	0.549427	Cm02G02312|Cm01G03791|Cm03G00485|Cm12G00023	http://amigo.geneontology.org/amigo/term/GO:0015031
cell plate	Gene Ontology	GO:0009504	4	32	0.199304	0.549427	Cm05G03128|Cm01G01567|Cm07G00323|Cm08G00962	http://amigo.geneontology.org/amigo/term/GO:0009504
nonphotochemical quenching	Gene Ontology	GO:0010196	2	11	0.202324	0.549427	Cm04G02544|Cm09G01586	http://amigo.geneontology.org/amigo/term/GO:0010196
protein modification by small protein conjugation	Gene Ontology	GO:0032446	2	11	0.202324	0.549427	Cm05G01776|Cm02G01803	http://amigo.geneontology.org/amigo/term/GO:0032446
mucilage biosynthetic process involved in seed coat development	Gene Ontology	GO:0048354	2	11	0.202324	0.549427	Cm05G00600|Cm05G00177	http://amigo.geneontology.org/amigo/term/GO:0048354
nitrate import	Gene Ontology	GO:1902025	2	11	0.202324	0.549427	Cm04G00898|Cm02G01696	http://amigo.geneontology.org/amigo/term/GO:1902025
positive regulation of cell division	Gene Ontology	GO:0051781	2	11	0.202324	0.549427	Cm03G02618|Cm04G02047	http://amigo.geneontology.org/amigo/term/GO:0051781
histidine biosynthetic process	Gene Ontology	GO:0000105	2	11	0.202324	0.549427	Cm03G00461|Cm03G02678	http://amigo.geneontology.org/amigo/term/GO:0000105
porphyrin-containing compound biosynthetic process	Gene Ontology	GO:0006779	2	11	0.202324	0.549427	Cm12G00434|Cm12G01956	http://amigo.geneontology.org/amigo/term/GO:0006779
phosphatidylinositol-3,4,5-trisphosphate 5-phosphatase activity	Gene Ontology	GO:0034485	2	11	0.202324	0.549427	Cm03G01180|Cm01G02630	http://amigo.geneontology.org/amigo/term/GO:0034485
trehalose metabolism in response to stress	Gene Ontology	GO:0070413	2	11	0.202324	0.549427	Cm02G01697|Cm12G00286	http://amigo.geneontology.org/amigo/term/GO:0070413
hyperosmotic response	Gene Ontology	GO:0006972	2	11	0.202324	0.549427	Cm05G00392|Cm01G02542	http://amigo.geneontology.org/amigo/term/GO:0006972
phosphatidylcholine metabolic process	Gene Ontology	GO:0046470	2	11	0.202324	0.549427	Cm12G00245|Cm02G02342	http://amigo.geneontology.org/amigo/term/GO:0046470
NAD-dependent histone deacetylase activity (H3-K14 specific)	Gene Ontology	GO:0032041	2	11	0.202324	0.549427	Cm06G01167|Cm06G00992	http://amigo.geneontology.org/amigo/term/GO:0032041
DNA topoisomerase type II (double strand cut, ATP-hydrolyzing) activity	Gene Ontology	GO:0003918	2	11	0.202324	0.549427	Cm03G01622|Cm12G01472	http://amigo.geneontology.org/amigo/term/GO:0003918
chaperonin-containing T-complex	Gene Ontology	GO:0005832	2	11	0.202324	0.549427	Cm02G01918|Cm07G01131	http://amigo.geneontology.org/amigo/term/GO:0005832
alpha,alpha-trehalose-phosphate synthase (UDP-forming) activity	Gene Ontology	GO:0003825	2	11	0.202324	0.549427	Cm02G01697|Cm12G00286	http://amigo.geneontology.org/amigo/term/GO:0003825
regulation of anthocyanin biosynthetic process	Gene Ontology	GO:0031540	2	11	0.202324	0.549427	Cm08G01385|Cm04G00541	http://amigo.geneontology.org/amigo/term/GO:0031540
protein localization to endoplasmic reticulum exit site	Gene Ontology	GO:0070973	2	11	0.202324	0.549427	Cm05G02636|Cm03G01660	http://amigo.geneontology.org/amigo/term/GO:0070973
abscisic acid biosynthetic process	Gene Ontology	GO:0009688	2	11	0.202324	0.549427	Cm03G00668|Cm02G01908	http://amigo.geneontology.org/amigo/term/GO:0009688
N-acyltransferase activity	Gene Ontology	GO:0016410	2	11	0.202324	0.549427	Cm09G00274|Cm06G01085	http://amigo.geneontology.org/amigo/term/GO:0016410
seed morphogenesis	Gene Ontology	GO:0048317	2	11	0.202324	0.549427	Cm01G04079|Cm05G00268	http://amigo.geneontology.org/amigo/term/GO:0048317
plant ovule development	Gene Ontology	GO:0048481	5	44	0.206057	0.556853	Cm10G01596|Cm07G01916|Cm01G02101|Cm03G01593|Cm01G04123	http://amigo.geneontology.org/amigo/term/GO:0048481
ribosome	Gene Ontology	GO:0005840	5	44	0.206057	0.556853	Cm01G01751|Cm11G00993|Cm03G00133|Cm07G00884|Cm10G00256	http://amigo.geneontology.org/amigo/term/GO:0005840
exocytosis	Gene Ontology	GO:0006887	5	44	0.206057	0.556853	Cm05G00600|Cm02G02501|Cm11G00730|Cm01G02687|Cm01G00333	http://amigo.geneontology.org/amigo/term/GO:0006887
cytokinin-activated signaling pathway	Gene Ontology	GO:0009736	6	56	0.207938	0.561159	Cm07G00761|Cm02G02917|Cm04G00572|Cm06G01189|Cm01G04413|Cm02G02327	http://amigo.geneontology.org/amigo/term/GO:0009736
phosphorelay response regulator activity	Gene Ontology	GO:0000156	4	33	0.21295	0.572311	Cm02G02917|Cm06G01189|Cm04G00572|Cm07G01665	http://amigo.geneontology.org/amigo/term/GO:0000156
spliceosomal complex	Gene Ontology	GO:0005681	4	33	0.21295	0.572311	Cm09G01610|Cm06G00655|Cm08G01280|Cm05G00188	http://amigo.geneontology.org/amigo/term/GO:0005681
potassium ion transmembrane transport	Gene Ontology	GO:0071805	4	33	0.21295	0.572311	Cm04G02174|Cm06G01390|Cm01G01755|Cm12G01048	http://amigo.geneontology.org/amigo/term/GO:0071805
regulation of meristem structural organization	Gene Ontology	GO:0009934	3	22	0.215458	0.573136	Cm07G02125|Cm05G01379|Cm12G00305	http://amigo.geneontology.org/amigo/term/GO:0009934
mitochondrial outer membrane	Gene Ontology	GO:0005741	3	22	0.215458	0.573136	Cm12G01818|Cm04G00468|Cm12G00386	http://amigo.geneontology.org/amigo/term/GO:0005741
chromatin DNA binding	Gene Ontology	GO:0031490	3	22	0.215458	0.573136	Cm02G02195|Cm02G02243|Cm05G00068	http://amigo.geneontology.org/amigo/term/GO:0031490
potassium ion transmembrane transporter activity	Gene Ontology	GO:0015079	3	22	0.215458	0.573136	Cm04G02174|Cm01G01755|Cm10G01063	http://amigo.geneontology.org/amigo/term/GO:0015079
transporter activity	Gene Ontology	GO:0005215	3	22	0.215458	0.573136	Cm10G00064|Cm02G00577|Cm07G00788	http://amigo.geneontology.org/amigo/term/GO:0005215
ribosome biogenesis	Gene Ontology	GO:0042254	3	22	0.215458	0.573136	Cm12G00974|Cm06G01320|Cm07G01076	http://amigo.geneontology.org/amigo/term/GO:0042254
polarity specification of adaxial/abaxial axis	Gene Ontology	GO:0009944	3	22	0.215458	0.573136	Cm07G02143|Cm01G02101|Cm03G01562	http://amigo.geneontology.org/amigo/term/GO:0009944
root hair elongation	Gene Ontology	GO:0048767	5	45	0.217788	0.575645	Cm05G02369|Cm01G00144|Cm02G01367|Cm10G00225|Cm12G01613	http://amigo.geneontology.org/amigo/term/GO:0048767
hormone activity	Gene Ontology	GO:0005179	5	45	0.217788	0.575645	Cm04G00898|Cm02G01696|Cm08G01286|Cm08G00657|Cm10G00726	http://amigo.geneontology.org/amigo/term/GO:0005179
structural constituent of ribosome	Gene Ontology	GO:0003735	22	263	0.217904	0.575645	Cm11G00993|Cm11G00992|Cm08G00351|Cm01G01633|Cm10G00256|Cm01G01751|Cm05G02959|Cm10G00450|Cm09G00284|Cm05G03081|Cm04G00424|Cm07G01798|Cm05G02960|Cm02G03210|Cm11G00016|Cm12G00101|Cm12G01979|Cm06G00215|Cm07G00884|Cm01G03922|Cm03G00132|Cm03G00133	http://amigo.geneontology.org/amigo/term/GO:0003735
quercetin 3-O-glucosyltransferase activity	Gene Ontology	GO:0080043	6	57	0.218318	0.575645	Cm10G01377|Cm04G00583|Cm12G00033|Cm08G01287|Cm06G02360|Cm06G02359	http://amigo.geneontology.org/amigo/term/GO:0080043
jasmonic acid mediated signaling pathway	Gene Ontology	GO:0009867	6	57	0.218318	0.575645	Cm11G02417|Cm02G01920|Cm07G02006|Cm12G01977|Cm05G00314|Cm12G00433	http://amigo.geneontology.org/amigo/term/GO:0009867
nuclear envelope	Gene Ontology	GO:0005635	6	57	0.218318	0.575645	Cm07G00323|Cm03G01174|Cm05G03128|Cm01G01638|Cm04G00966|Cm10G00797	http://amigo.geneontology.org/amigo/term/GO:0005635
galactolipid biosynthetic process	Gene Ontology	GO:0019375	2	12	0.22657	0.576709	Cm10G01992|Cm01G00768	http://amigo.geneontology.org/amigo/term/GO:0019375
N-acylphosphatidylethanolamine-specific phospholipase D activity	Gene Ontology	GO:0070290	2	12	0.22657	0.576709	Cm12G00245|Cm02G02342	http://amigo.geneontology.org/amigo/term/GO:0070290
cell surface	Gene Ontology	GO:0009986	2	12	0.22657	0.576709	Cm02G01367|Cm05G02984	http://amigo.geneontology.org/amigo/term/GO:0009986
trans-Golgi network membrane	Gene Ontology	GO:0032588	2	12	0.22657	0.576709	Cm06G01815|Cm12G00023	http://amigo.geneontology.org/amigo/term/GO:0032588
Golgi to plasma membrane transport	Gene Ontology	GO:0006893	2	12	0.22657	0.576709	Cm05G00600|Cm04G00542	http://amigo.geneontology.org/amigo/term/GO:0006893
voltage-gated anion channel activity	Gene Ontology	GO:0008308	2	12	0.22657	0.576709	Cm12G01818|Cm04G00468	http://amigo.geneontology.org/amigo/term/GO:0008308
kinetochore	Gene Ontology	GO:0000776	2	12	0.22657	0.576709	Cm04G00966|Cm02G01149	http://amigo.geneontology.org/amigo/term/GO:0000776
malate transport	Gene Ontology	GO:0015743	2	12	0.22657	0.576709	Cm07G01085|Cm12G00364	http://amigo.geneontology.org/amigo/term/GO:0015743
protein-macromolecule adaptor activity	Gene Ontology	GO:0030674	2	12	0.22657	0.576709	Cm12G01982|Cm06G01319	http://amigo.geneontology.org/amigo/term/GO:0030674
histidine phosphotransfer kinase activity	Gene Ontology	GO:0009927	2	12	0.22657	0.576709	Cm07G00761|Cm02G02327	http://amigo.geneontology.org/amigo/term/GO:0009927
protein insertion into mitochondrial outer membrane	Gene Ontology	GO:0045040	2	12	0.22657	0.576709	Cm07G00322|Cm02G02616	http://amigo.geneontology.org/amigo/term/GO:0045040
clathrin-dependent endocytosis	Gene Ontology	GO:0072583	2	12	0.22657	0.576709	Cm07G00804|Cm01G04056	http://amigo.geneontology.org/amigo/term/GO:0072583
secondary active sulfate transmembrane transporter activity	Gene Ontology	GO:0008271	2	12	0.22657	0.576709	Cm10G00789|Cm05G03093	http://amigo.geneontology.org/amigo/term/GO:0008271
sterol transporter activity	Gene Ontology	GO:0015248	2	12	0.22657	0.576709	Cm02G00390|Cm11G02412	http://amigo.geneontology.org/amigo/term/GO:0015248
phospholipase D activity	Gene Ontology	GO:0004630	2	12	0.22657	0.576709	Cm12G00245|Cm02G02342	http://amigo.geneontology.org/amigo/term/GO:0004630
cullin-RING ubiquitin ligase complex	Gene Ontology	GO:0031461	2	12	0.22657	0.576709	Cm04G00415|Cm04G02560	http://amigo.geneontology.org/amigo/term/GO:0031461
response to photooxidative stress	Gene Ontology	GO:0080183	2	12	0.22657	0.576709	Cm07G02032|Cm10G00454	http://amigo.geneontology.org/amigo/term/GO:0080183
entrainment of circadian clock	Gene Ontology	GO:0009649	2	12	0.22657	0.576709	Cm04G01918|Cm05G01121	http://amigo.geneontology.org/amigo/term/GO:0009649
integument development	Gene Ontology	GO:0080060	2	12	0.22657	0.576709	Cm03G01593|Cm01G04123	http://amigo.geneontology.org/amigo/term/GO:0080060
CoA-ligase activity	Gene Ontology	GO:0016405	2	12	0.22657	0.576709	Cm12G00029|Cm04G01074	http://amigo.geneontology.org/amigo/term/GO:0016405
cell fate determination	Gene Ontology	GO:0001709	2	12	0.22657	0.576709	Cm07G00979|Cm07G00323	http://amigo.geneontology.org/amigo/term/GO:0001709
nitrate assimilation	Gene Ontology	GO:0042128	2	12	0.22657	0.576709	Cm10G01385|Cm03G02017	http://amigo.geneontology.org/amigo/term/GO:0042128
response to brassinosteroid	Gene Ontology	GO:0009741	4	34	0.226844	0.576709	Cm01G01821|Cm01G01820|Cm05G00097|Cm06G00846	http://amigo.geneontology.org/amigo/term/GO:0009741
trichome morphogenesis	Gene Ontology	GO:0010090	4	34	0.226844	0.576709	Cm07G00637|Cm01G00144|Cm08G02395|Cm05G00177	http://amigo.geneontology.org/amigo/term/GO:0010090
small-subunit processome	Gene Ontology	GO:0032040	5	46	0.229719	0.582881	Cm09G01585|Cm03G00591|Cm11G00416|Cm03G00323|Cm05G02320	http://amigo.geneontology.org/amigo/term/GO:0032040
regulation of salicylic acid mediated signaling pathway	Gene Ontology	GO:2000031	3	23	0.232783	0.58533	Cm03G00176|Cm03G00177|Cm03G00172	http://amigo.geneontology.org/amigo/term/GO:2000031
anaphase-promoting complex	Gene Ontology	GO:0005680	3	23	0.232783	0.58533	Cm04G00308|Cm04G02560|Cm02G00153	http://amigo.geneontology.org/amigo/term/GO:0005680
negative regulation of seed germination	Gene Ontology	GO:0010187	3	23	0.232783	0.58533	Cm01G04413|Cm05G01379|Cm09G00427	http://amigo.geneontology.org/amigo/term/GO:0010187
response to freezing	Gene Ontology	GO:0050826	3	23	0.232783	0.58533	Cm02G02400|Cm09G01098|Cm06G01733	http://amigo.geneontology.org/amigo/term/GO:0050826
GPI anchor biosynthetic process	Gene Ontology	GO:0006506	3	23	0.232783	0.58533	Cm04G01346|Cm08G00963|Cm07G02072	http://amigo.geneontology.org/amigo/term/GO:0006506
regulation of gene expression	Gene Ontology	GO:0010468	12	135	0.238125	0.597993	Cm07G00323|Cm04G00619|Cm04G01857|Cm02G01996|Cm04G00613|Cm07G01178|Cm07G00090|Cm07G01441|Cm07G01668|Cm01G04413|Cm08G00656|Cm05G00177	http://amigo.geneontology.org/amigo/term/GO:0010468
nucleic acid binding	Gene Ontology	GO:0003676	18	214	0.239098	0.599664	Cm05G02956|Cm02G01991|Cm04G02472|Cm03G01163|Cm07G02041|Cm05G02036|Cm07G00944|Cm01G00703|Cm07G01615|Cm06G01391|Cm03G01621|Cm08G00222|Cm12G01809|Cm01G02795|Cm02G02725|Cm02G01613|Cm05G00047|Cm01G00704	http://amigo.geneontology.org/amigo/term/GO:0003676
nucleoplasm	Gene Ontology	GO:0005654	8	85	0.249207	0.611452	Cm02G00325|Cm07G02143|Cm10G01515|Cm09G00296|Cm04G00966|Cm10G00348|Cm09G01166|Cm09G01164	http://amigo.geneontology.org/amigo/term/GO:0005654
DNA-binding transcription factor activity, RNA polymerase II-specific	Gene Ontology	GO:0000981	15	176	0.24934	0.611452	Cm08G00352|Cm09G01565|Cm05G01126|Cm02G01515|Cm03G01262|Cm05G00434|Cm11G01078|Cm05G00390|Cm10G00962|Cm07G00637|Cm09G01571|Cm02G02496|Cm06G00756|Cm10G00961|Cm03G01593	http://amigo.geneontology.org/amigo/term/GO:0000981
hydrogen peroxide catabolic process	Gene Ontology	GO:0042744	3	24	0.250345	0.611452	Cm01G03648|Cm02G01344|Cm01G03647	http://amigo.geneontology.org/amigo/term/GO:0042744
salicylic acid mediated signaling pathway	Gene Ontology	GO:0009863	3	24	0.250345	0.611452	Cm12G00433|Cm02G01920|Cm08G01276	http://amigo.geneontology.org/amigo/term/GO:0009863
phosphatidylinositol-4,5-bisphosphate 5-phosphatase activity	Gene Ontology	GO:0004439	2	13	0.251	0.611452	Cm03G01180|Cm01G02630	http://amigo.geneontology.org/amigo/term/GO:0004439
histone methylation	Gene Ontology	GO:0016571	2	13	0.251	0.611452	Cm08G00671|Cm02G01236	http://amigo.geneontology.org/amigo/term/GO:0016571
zinc ion transport	Gene Ontology	GO:0006829	2	13	0.251	0.611452	Cm01G04411|Cm08G00185	http://amigo.geneontology.org/amigo/term/GO:0006829
protein-containing complex	Gene Ontology	GO:0032991	2	13	0.251	0.611452	Cm07G00985|Cm05G02984	http://amigo.geneontology.org/amigo/term/GO:0032991
mitotic spindle organization	Gene Ontology	GO:0007052	2	13	0.251	0.611452	Cm02G01149|Cm01G04282	http://amigo.geneontology.org/amigo/term/GO:0007052
protein kinase regulator activity	Gene Ontology	GO:0019887	2	13	0.251	0.611452	Cm07G02084|Cm02G00731	http://amigo.geneontology.org/amigo/term/GO:0019887
male meiotic nuclear division	Gene Ontology	GO:0007140	2	13	0.251	0.611452	Cm01G00587|Cm09G00374	http://amigo.geneontology.org/amigo/term/GO:0007140
root hair initiation	Gene Ontology	GO:0048766	2	13	0.251	0.611452	Cm02G01367|Cm06G01454	http://amigo.geneontology.org/amigo/term/GO:0048766
proteasome regulatory particle, lid subcomplex	Gene Ontology	GO:0008541	2	13	0.251	0.611452	Cm07G02071|Cm10G01993	http://amigo.geneontology.org/amigo/term/GO:0008541
immune response	Gene Ontology	GO:0006955	2	13	0.251	0.611452	Cm10G00355|Cm06G01359	http://amigo.geneontology.org/amigo/term/GO:0006955
reductive pentose-phosphate cycle	Gene Ontology	GO:0019253	2	13	0.251	0.611452	Cm12G00026|Cm10G01992	http://amigo.geneontology.org/amigo/term/GO:0019253
negative regulation of leaf senescence	Gene Ontology	GO:1900056	2	13	0.251	0.611452	Cm05G00426|Cm03G00879	http://amigo.geneontology.org/amigo/term/GO:1900056
4-coumarate-CoA ligase activity	Gene Ontology	GO:0016207	2	13	0.251	0.611452	Cm12G00029|Cm04G01074	http://amigo.geneontology.org/amigo/term/GO:0016207
integral component of peroxisomal membrane	Gene Ontology	GO:0005779	2	13	0.251	0.611452	Cm09G02159|Cm06G01319	http://amigo.geneontology.org/amigo/term/GO:0005779
endoplasmic reticulum organization	Gene Ontology	GO:0007029	2	13	0.251	0.611452	Cm03G01660|Cm10G00001	http://amigo.geneontology.org/amigo/term/GO:0007029
cell tip growth	Gene Ontology	GO:0009932	2	13	0.251	0.611452	Cm01G01755|Cm04G00571	http://amigo.geneontology.org/amigo/term/GO:0009932
syntaxin binding	Gene Ontology	GO:0019905	2	13	0.251	0.611452	Cm02G01142|Cm10G02170	http://amigo.geneontology.org/amigo/term/GO:0019905
quercetin 7-O-glucosyltransferase activity	Gene Ontology	GO:0080044	5	48	0.254113	0.618261	Cm12G00033|Cm08G01287|Cm06G02360|Cm06G02359|Cm04G00583	http://amigo.geneontology.org/amigo/term/GO:0080044
cellulose synthase activity	Gene Ontology	GO:0016759	4	36	0.255266	0.619524	Cm05G02916|Cm05G02917|Cm01G02921|Cm01G02922	http://amigo.geneontology.org/amigo/term/GO:0016759
fatty acid metabolic process	Gene Ontology	GO:0006631	4	36	0.255266	0.619524	Cm02G02342|Cm01G00768|Cm07G02104|Cm08G02396	http://amigo.geneontology.org/amigo/term/GO:0006631
endoplasmic reticulum membrane	Gene Ontology	GO:0005789	14	165	0.263758	0.639339	Cm05G02636|Cm03G01174|Cm03G01976|Cm09G02109|Cm07G01631|Cm01G04269|Cm08G02160|Cm06G01988|Cm01G00600|Cm11G01216|Cm04G02040|Cm05G00271|Cm04G00756|Cm04G00755	http://amigo.geneontology.org/amigo/term/GO:0005789
gibberellin biosynthetic process	Gene Ontology	GO:0009686	3	25	0.268091	0.640146	Cm07G01917|Cm09G01563|Cm12G00377	http://amigo.geneontology.org/amigo/term/GO:0009686
transcription regulator complex	Gene Ontology	GO:0005667	3	25	0.268091	0.640146	Cm07G02006|Cm02G02496|Cm02G01730	http://amigo.geneontology.org/amigo/term/GO:0005667
brassinosteroid homeostasis	Gene Ontology	GO:0010268	3	25	0.268091	0.640146	Cm10G02147|Cm10G02175|Cm12G00377	http://amigo.geneontology.org/amigo/term/GO:0010268
endosome membrane	Gene Ontology	GO:0010008	3	25	0.268091	0.640146	Cm02G02312|Cm07G01167|Cm08G00185	http://amigo.geneontology.org/amigo/term/GO:0010008
vesicle docking	Gene Ontology	GO:0048278	3	25	0.268091	0.640146	Cm11G02153|Cm11G00730|Cm07G00864	http://amigo.geneontology.org/amigo/term/GO:0048278
plant-type cell wall biogenesis	Gene Ontology	GO:0009832	4	37	0.269739	0.640146	Cm04G00073|Cm10G01378|Cm01G04282|Cm07G02072	http://amigo.geneontology.org/amigo/term/GO:0009832
regulation of timing of transition from vegetative to reproductive phase	Gene Ontology	GO:0048510	4	37	0.269739	0.640146	Cm06G00808|Cm04G01073|Cm08G02480|Cm06G00756	http://amigo.geneontology.org/amigo/term/GO:0048510
maintenance of DNA methylation	Gene Ontology	GO:0010216	2	14	0.275492	0.640146	Cm03G02213|Cm02G01236	http://amigo.geneontology.org/amigo/term/GO:0010216
chiasma assembly	Gene Ontology	GO:0051026	2	14	0.275492	0.640146	Cm01G00587|Cm12G01472	http://amigo.geneontology.org/amigo/term/GO:0051026
auxin transport	Gene Ontology	GO:0060918	2	14	0.275492	0.640146	Cm12G01743|Cm11G02336	http://amigo.geneontology.org/amigo/term/GO:0060918
regulation of seed growth	Gene Ontology	GO:0080113	2	14	0.275492	0.640146	Cm01G04079|Cm02G02917	http://amigo.geneontology.org/amigo/term/GO:0080113
potassium ion binding	Gene Ontology	GO:0030955	2	14	0.275492	0.640146	Cm10G01142|Cm11G00518	http://amigo.geneontology.org/amigo/term/GO:0030955
phosphoric diester hydrolase activity	Gene Ontology	GO:0008081	2	14	0.275492	0.640146	Cm04G00115|Cm01G01837	http://amigo.geneontology.org/amigo/term/GO:0008081
-	Gene Ontology	GO:0009870	2	14	0.275492	0.640146	Cm07G00756|Cm10G02179	http://amigo.geneontology.org/amigo/term/GO:0009870
response to arsenic-containing substance	Gene Ontology	GO:0046685	2	14	0.275492	0.640146	Cm11G02019|Cm06G01814	http://amigo.geneontology.org/amigo/term/GO:0046685
pollen wall assembly	Gene Ontology	GO:0010208	2	14	0.275492	0.640146	Cm07G01784|Cm05G00068	http://amigo.geneontology.org/amigo/term/GO:0010208
regulation of secondary shoot formation	Gene Ontology	GO:2000032	2	14	0.275492	0.640146	Cm06G01158|Cm06G01159	http://amigo.geneontology.org/amigo/term/GO:2000032
basic amino acid transmembrane transporter activity	Gene Ontology	GO:0015174	2	14	0.275492	0.640146	Cm10G01271|Cm02G01344	http://amigo.geneontology.org/amigo/term/GO:0015174
3'-5'-exoribonuclease activity	Gene Ontology	GO:0000175	2	14	0.275492	0.640146	Cm11G02408|Cm11G00701	http://amigo.geneontology.org/amigo/term/GO:0000175
diacylglycerol O-acyltransferase activity	Gene Ontology	GO:0004144	2	14	0.275492	0.640146	Cm05G01537|Cm06G00218	http://amigo.geneontology.org/amigo/term/GO:0004144
cell fate specification	Gene Ontology	GO:0001708	2	14	0.275492	0.640146	Cm02G02873|Cm05G00314	http://amigo.geneontology.org/amigo/term/GO:0001708
spindle microtubule	Gene Ontology	GO:0005876	2	14	0.275492	0.640146	Cm02G01911|Cm04G00966	http://amigo.geneontology.org/amigo/term/GO:0005876
inorganic diphosphatase activity	Gene Ontology	GO:0004427	2	14	0.275492	0.640146	Cm10G01076|Cm12G00386	http://amigo.geneontology.org/amigo/term/GO:0004427
pyruvate kinase activity	Gene Ontology	GO:0004743	2	14	0.275492	0.640146	Cm10G01142|Cm11G00518	http://amigo.geneontology.org/amigo/term/GO:0004743
resolution of meiotic recombination intermediates	Gene Ontology	GO:0000712	2	14	0.275492	0.640146	Cm09G00374|Cm03G01622	http://amigo.geneontology.org/amigo/term/GO:0000712
oxidation-reduction process	Gene Ontology	GO:0055114	38	494	0.275596	0.640146	Cm03G02675|Cm11G01021|Cm11G01143|Cm12G01743|Cm03G02219|Cm02G01596|Cm10G02175|Cm09G01580|Cm07G01570|Cm01G02970|Cm02G01344|Cm09G01563|Cm06G02334|Cm08G01259|Cm10G02147|Cm03G01976|Cm01G03528|Cm10G01385|Cm10G01386|Cm10G02146|Cm01G03710|Cm05G00226|Cm05G00227|Cm12G01630|Cm03G02217|Cm03G02216|Cm01G03923|Cm05G01310|Cm05G01374|Cm02G01602|Cm05G00046|Cm02G00259|Cm11G01213|Cm02G00403|Cm03G00045|Cm11G01142|Cm1…	http://amigo.geneontology.org/amigo/term/GO:0055114
thylakoid	Gene Ontology	GO:0009579	15	181	0.281344	0.640146	Cm12G00026|Cm10G01992|Cm01G01633|Cm03G02574|Cm02G02242|Cm10G01076|Cm07G00849|Cm03G02634|Cm09G00469|Cm07G02067|Cm05G00080|Cm10G00454|Cm02G00691|Cm05G03081|Cm12G00007	http://amigo.geneontology.org/amigo/term/GO:0009579
mitochondrial respiratory chain complex I	Gene Ontology	GO:0005747	6	63	0.283749	0.640146	Cm11G00841|Cm02G01919|Cm05G02656|Cm11G01223|Cm04G00896|Cm04G00897	http://amigo.geneontology.org/amigo/term/GO:0005747
cysteine-type endopeptidase activity	Gene Ontology	GO:0004197	6	63	0.283749	0.640146	Cm02G02280|Cm05G02369|Cm01G04296|Cm01G00333|Cm04G00898|Cm03G02548	http://amigo.geneontology.org/amigo/term/GO:0004197
cation transport	Gene Ontology	GO:0006812	4	38	0.284349	0.640146	Cm04G02174|Cm03G02725|Cm11G00700|Cm10G00056	http://amigo.geneontology.org/amigo/term/GO:0006812
protein targeting to vacuole	Gene Ontology	GO:0006623	4	38	0.284349	0.640146	Cm11G01257|Cm12G00452|Cm06G00807|Cm11G01706	http://amigo.geneontology.org/amigo/term/GO:0006623
protein dephosphorylation	Gene Ontology	GO:0006470	9	102	0.285935	0.640146	Cm09G01904|Cm07G02026|Cm05G03017|Cm06G00676|Cm10G02064|Cm05G00982|Cm02G02830|Cm06G01753|Cm12G00358	http://amigo.geneontology.org/amigo/term/GO:0006470
brassinosteroid biosynthetic process	Gene Ontology	GO:0016132	3	26	0.285973	0.640146	Cm10G02147|Cm10G02175|Cm12G00377	http://amigo.geneontology.org/amigo/term/GO:0016132
DNA mediated transformation	Gene Ontology	GO:0009294	3	26	0.285973	0.640146	Cm10G00948|Cm06G01167|Cm08G00671	http://amigo.geneontology.org/amigo/term/GO:0009294
polygalacturonate 4-alpha-galacturonosyltransferase activity	Gene Ontology	GO:0047262	3	26	0.285973	0.640146	Cm04G00568|Cm06G01047|Cm01G04077	http://amigo.geneontology.org/amigo/term/GO:0047262
Golgi to vacuole transport	Gene Ontology	GO:0006896	3	26	0.285973	0.640146	Cm11G01257|Cm02G01142|Cm11G01706	http://amigo.geneontology.org/amigo/term/GO:0006896
chloroplast inner membrane	Gene Ontology	GO:0009706	5	51	0.29177	0.640146	Cm07G00792|Cm11G00024|Cm12G00028|Cm06G01991|Cm03G02493	http://amigo.geneontology.org/amigo/term/GO:0009706
cold acclimation	Gene Ontology	GO:0009631	5	51	0.29177	0.640146	Cm01G02585|Cm09G01599|Cm10G00071|Cm07G02032|Cm10G00104	http://amigo.geneontology.org/amigo/term/GO:0009631
developmental process	Gene Ontology	GO:0032502	4	39	0.299071	0.640146	Cm04G00347|Cm06G01028|Cm11G00924|Cm07G01787	http://amigo.geneontology.org/amigo/term/GO:0032502
regulation of cell cycle	Gene Ontology	GO:0051726	4	39	0.299071	0.640146	Cm07G00637|Cm02G00444|Cm10G00581|Cm08G00758	http://amigo.geneontology.org/amigo/term/GO:0051726
channel activity	Gene Ontology	GO:0015267	2	15	0.299935	0.640146	Cm11G02136|Cm05G00674	http://amigo.geneontology.org/amigo/term/GO:0015267
production of ta-siRNAs involved in RNA interference	Gene Ontology	GO:0010267	2	15	0.299935	0.640146	Cm03G01188|Cm05G00268	http://amigo.geneontology.org/amigo/term/GO:0010267
response to starvation	Gene Ontology	GO:0042594	2	15	0.299935	0.640146	Cm08G02481|Cm08G00243	http://amigo.geneontology.org/amigo/term/GO:0042594
nuclear import signal receptor activity	Gene Ontology	GO:0061608	2	15	0.299935	0.640146	Cm07G02051|Cm07G02050	http://amigo.geneontology.org/amigo/term/GO:0061608
extracellular matrix	Gene Ontology	GO:0031012	2	15	0.299935	0.640146	Cm07G00790|Cm06G01752	http://amigo.geneontology.org/amigo/term/GO:0031012
suspensor development	Gene Ontology	GO:0010098	2	15	0.299935	0.640146	Cm01G02541|Cm05G00268	http://amigo.geneontology.org/amigo/term/GO:0010098
primary shoot apical meristem specification	Gene Ontology	GO:0010072	2	15	0.299935	0.640146	Cm02G02253|Cm05G03040	http://amigo.geneontology.org/amigo/term/GO:0010072
NAD+ kinase activity	Gene Ontology	GO:0003951	2	15	0.299935	0.640146	Cm02G00382|Cm01G00468	http://amigo.geneontology.org/amigo/term/GO:0003951
microtubule binding	Gene Ontology	GO:0008017	10	117	0.301542	0.640146	Cm04G01492|Cm02G01149|Cm03G02096|Cm06G00656|Cm08G00962|Cm04G00563|Cm10G00457|Cm01G04282|Cm10G01378|Cm04G02447	http://amigo.geneontology.org/amigo/term/GO:0008017
cytoplasmic stress granule	Gene Ontology	GO:0010494	3	27	0.303943	0.640146	Cm02G01603|Cm07G02032|Cm01G04296	http://amigo.geneontology.org/amigo/term/GO:0010494
seed maturation	Gene Ontology	GO:0010431	3	27	0.303943	0.640146	Cm10G01142|Cm10G00125|Cm04G02593	http://amigo.geneontology.org/amigo/term/GO:0010431
translation initiation factor activity	Gene Ontology	GO:0003743	6	65	0.306475	0.640146	Cm01G04274|Cm08G02367|Cm02G00573|Cm06G02156|Cm01G02035|Cm02G01603	http://amigo.geneontology.org/amigo/term/GO:0003743
histone binding	Gene Ontology	GO:0042393	6	66	0.317956	0.640146	Cm12G01925|Cm08G02372|Cm07G02125|Cm03G02213|Cm11G02335|Cm07G01583	http://amigo.geneontology.org/amigo/term/GO:0042393
spindle assembly	Gene Ontology	GO:0051225	3	28	0.321959	0.640146	Cm05G01863|Cm02G01911|Cm01G01547	http://amigo.geneontology.org/amigo/term/GO:0051225
cullin family protein binding	Gene Ontology	GO:0097602	3	28	0.321959	0.640146	Cm04G01548|Cm04G02560|Cm05G00609	http://amigo.geneontology.org/amigo/term/GO:0097602
regulation of stomatal closure	Gene Ontology	GO:0090333	3	28	0.321959	0.640146	Cm08G00659|Cm12G01048|Cm11G00640	http://amigo.geneontology.org/amigo/term/GO:0090333
cell cortex	Gene Ontology	GO:0005938	3	28	0.321959	0.640146	Cm01G03792|Cm02G02698|Cm01G02518	http://amigo.geneontology.org/amigo/term/GO:0005938
response to red or far red light	Gene Ontology	GO:0009639	3	28	0.321959	0.640146	Cm07G02050|Cm05G00178|Cm09G01664	http://amigo.geneontology.org/amigo/term/GO:0009639
protein stabilization	Gene Ontology	GO:0050821	2	16	0.324235	0.640146	Cm02G02400|Cm05G02984	http://amigo.geneontology.org/amigo/term/GO:0050821
nucleotide binding	Gene Ontology	GO:0000166	2	16	0.324235	0.640146	Cm05G02960|Cm05G02959	http://amigo.geneontology.org/amigo/term/GO:0000166
cell wall macromolecule catabolic process	Gene Ontology	GO:0016998	2	16	0.324235	0.640146	Cm10G02196|Cm10G02197	http://amigo.geneontology.org/amigo/term/GO:0016998
glucose metabolic process	Gene Ontology	GO:0006006	2	16	0.324235	0.640146	Cm05G02658|Cm06G00805	http://amigo.geneontology.org/amigo/term/GO:0006006
vesicle docking involved in exocytosis	Gene Ontology	GO:0006904	2	16	0.324235	0.640146	Cm05G00600|Cm10G02170	http://amigo.geneontology.org/amigo/term/GO:0006904
amino acid transmembrane transport	Gene Ontology	GO:0003333	2	16	0.324235	0.640146	Cm11G00792|Cm05G03094	http://amigo.geneontology.org/amigo/term/GO:0003333
snoRNA binding	Gene Ontology	GO:0030515	2	16	0.324235	0.640146	Cm09G01585|Cm03G00591	http://amigo.geneontology.org/amigo/term/GO:0030515
pollen tube tip	Gene Ontology	GO:0090404	2	16	0.324235	0.640146	Cm08G00139|Cm05G00629	http://amigo.geneontology.org/amigo/term/GO:0090404
enzyme activator activity	Gene Ontology	GO:0008047	2	16	0.324235	0.640146	Cm11G01696|Cm06G00421	http://amigo.geneontology.org/amigo/term/GO:0008047
mediator complex	Gene Ontology	GO:0016592	4	41	0.328748	0.640146	Cm07G02006|Cm02G02195|Cm02G02243|Cm02G02766	http://amigo.geneontology.org/amigo/term/GO:0016592
mitotic cell cycle	Gene Ontology	GO:0000278	4	41	0.328748	0.640146	Cm01G04327|Cm05G01863|Cm03G02632|Cm07G01792	http://amigo.geneontology.org/amigo/term/GO:0000278
gibberellic acid mediated signaling pathway	Gene Ontology	GO:0009740	4	41	0.328748	0.640146	Cm01G04413|Cm01G04328|Cm09G01563|Cm09G00427	http://amigo.geneontology.org/amigo/term/GO:0009740
DNA biosynthetic process	Gene Ontology	GO:0071897	1	5	0.329176	0.640146	Cm08G00664	http://amigo.geneontology.org/amigo/term/GO:0071897
protein insertion into membrane	Gene Ontology	GO:0051205	1	5	0.329176	0.640146	Cm07G01550	http://amigo.geneontology.org/amigo/term/GO:0051205
L-tryptophan:2-oxoglutarate aminotransferase activity	Gene Ontology	GO:0050362	1	5	0.329176	0.640146	Cm04G00779	http://amigo.geneontology.org/amigo/term/GO:0050362
endoplasmic reticulum signal peptide binding	Gene Ontology	GO:0030942	1	5	0.329176	0.640146	Cm02G02311	http://amigo.geneontology.org/amigo/term/GO:0030942
box H/ACA snoRNP complex	Gene Ontology	GO:0031429	1	5	0.329176	0.640146	Cm02G00432	http://amigo.geneontology.org/amigo/term/GO:0031429
RNA 7-methylguanosine cap binding	Gene Ontology	GO:0000340	1	5	0.329176	0.640146	Cm02G01603	http://amigo.geneontology.org/amigo/term/GO:0000340
Swr1 complex	Gene Ontology	GO:0000812	1	5	0.329176	0.640146	Cm05G03135	http://amigo.geneontology.org/amigo/term/GO:0000812
7-methylguanosine mRNA capping	Gene Ontology	GO:0006370	1	5	0.329176	0.640146	Cm01G02989	http://amigo.geneontology.org/amigo/term/GO:0006370
polyamine transmembrane transporter activity	Gene Ontology	GO:0015203	1	5	0.329176	0.640146	Cm10G01271	http://amigo.geneontology.org/amigo/term/GO:0015203
cell plate formation involved in plant-type cell wall biogenesis	Gene Ontology	GO:0009920	1	5	0.329176	0.640146	Cm02G01149	http://amigo.geneontology.org/amigo/term/GO:0009920
signal recognition particle binding	Gene Ontology	GO:0005047	1	5	0.329176	0.640146	Cm01G00600	http://amigo.geneontology.org/amigo/term/GO:0005047
purine nucleobase catabolic process	Gene Ontology	GO:0006145	1	5	0.329176	0.640146	Cm10G00525	http://amigo.geneontology.org/amigo/term/GO:0006145
magnesium chelatase activity	Gene Ontology	GO:0016851	1	5	0.329176	0.640146	Cm11G00024	http://amigo.geneontology.org/amigo/term/GO:0016851
ribonuclease T2 activity	Gene Ontology	GO:0033897	1	5	0.329176	0.640146	Cm09G00391	http://amigo.geneontology.org/amigo/term/GO:0033897
NADP metabolic process	Gene Ontology	GO:0006739	1	5	0.329176	0.640146	Cm08G02338	http://amigo.geneontology.org/amigo/term/GO:0006739
cysteine dioxygenase activity	Gene Ontology	GO:0017172	1	5	0.329176	0.640146	Cm05G01374	http://amigo.geneontology.org/amigo/term/GO:0017172
actin filament severing	Gene Ontology	GO:0051014	1	5	0.329176	0.640146	Cm10G00225	http://amigo.geneontology.org/amigo/term/GO:0051014
positive regulation of DNA endoreduplication	Gene Ontology	GO:0032877	1	5	0.329176	0.640146	Cm03G02618	http://amigo.geneontology.org/amigo/term/GO:0032877
exon-exon junction complex	Gene Ontology	GO:0035145	1	5	0.329176	0.640146	Cm09G00296	http://amigo.geneontology.org/amigo/term/GO:0035145
ATPase-coupled intramembrane lipid transporter activity	Gene Ontology	GO:0140326	1	5	0.329176	0.640146	Cm04G00542	http://amigo.geneontology.org/amigo/term/GO:0140326
COPI vesicle coat	Gene Ontology	GO:0030126	1	5	0.329176	0.640146	Cm06G01914	http://amigo.geneontology.org/amigo/term/GO:0030126
pyridoxine biosynthetic process	Gene Ontology	GO:0008615	1	5	0.329176	0.640146	Cm07G01794	http://amigo.geneontology.org/amigo/term/GO:0008615
detection of visible light	Gene Ontology	GO:0009584	1	5	0.329176	0.640146	Cm06G01814	http://amigo.geneontology.org/amigo/term/GO:0009584
osmosensory signaling pathway	Gene Ontology	GO:0007231	1	5	0.329176	0.640146	Cm08G00177	http://amigo.geneontology.org/amigo/term/GO:0007231
ATP citrate synthase activity	Gene Ontology	GO:0003878	1	5	0.329176	0.640146	Cm04G00754	http://amigo.geneontology.org/amigo/term/GO:0003878
plastid fission	Gene Ontology	GO:0043572	1	5	0.329176	0.640146	Cm10G01578	http://amigo.geneontology.org/amigo/term/GO:0043572
blue light photoreceptor activity	Gene Ontology	GO:0009882	1	5	0.329176	0.640146	Cm12G01743	http://amigo.geneontology.org/amigo/term/GO:0009882
mitochondrial translational elongation	Gene Ontology	GO:0070125	1	5	0.329176	0.640146	Cm08G02258	http://amigo.geneontology.org/amigo/term/GO:0070125
DNA polymerase III complex	Gene Ontology	GO:0009360	1	5	0.329176	0.640146	Cm01G00038	http://amigo.geneontology.org/amigo/term/GO:0009360
nuclear euchromatin	Gene Ontology	GO:0005719	1	5	0.329176	0.640146	Cm10G00003	http://amigo.geneontology.org/amigo/term/GO:0005719
aminopeptidase activity	Gene Ontology	GO:0004177	1	5	0.329176	0.640146	Cm01G04365	http://amigo.geneontology.org/amigo/term/GO:0004177
pyrophosphatase activity	Gene Ontology	GO:0016462	1	5	0.329176	0.640146	Cm12G00386	http://amigo.geneontology.org/amigo/term/GO:0016462
cell wall thickening	Gene Ontology	GO:0052386	1	5	0.329176	0.640146	Cm01G04077	http://amigo.geneontology.org/amigo/term/GO:0052386
cellular aldehyde metabolic process	Gene Ontology	GO:0006081	1	5	0.329176	0.640146	Cm10G00057	http://amigo.geneontology.org/amigo/term/GO:0006081
endocytic vesicle	Gene Ontology	GO:0030139	1	5	0.329176	0.640146	Cm02G02547	http://amigo.geneontology.org/amigo/term/GO:0030139
arginine transmembrane transporter activity	Gene Ontology	GO:0015181	1	5	0.329176	0.640146	Cm02G01344	http://amigo.geneontology.org/amigo/term/GO:0015181
uracil transmembrane transporter activity	Gene Ontology	GO:0015210	1	5	0.329176	0.640146	Cm07G00788	http://amigo.geneontology.org/amigo/term/GO:0015210
polynucleotide 5'-hydroxyl-kinase activity	Gene Ontology	GO:0051731	1	5	0.329176	0.640146	Cm07G01730	http://amigo.geneontology.org/amigo/term/GO:0051731
cytoplasmic microtubule	Gene Ontology	GO:0005881	1	5	0.329176	0.640146	Cm10G00457	http://amigo.geneontology.org/amigo/term/GO:0005881
aspartate family amino acid biosynthetic process	Gene Ontology	GO:0009067	1	5	0.329176	0.640146	Cm09G02314	http://amigo.geneontology.org/amigo/term/GO:0009067
ammonium transport	Gene Ontology	GO:0015696	1	5	0.329176	0.640146	Cm03G00212	http://amigo.geneontology.org/amigo/term/GO:0015696
mucilage pectin biosynthetic process	Gene Ontology	GO:0048358	1	5	0.329176	0.640146	Cm06G01047	http://amigo.geneontology.org/amigo/term/GO:0048358
secondary cell wall	Gene Ontology	GO:0009531	1	5	0.329176	0.640146	Cm05G00211	http://amigo.geneontology.org/amigo/term/GO:0009531
UDP-arabinopyranose mutase activity	Gene Ontology	GO:0052691	1	5	0.329176	0.640146	Cm04G00073	http://amigo.geneontology.org/amigo/term/GO:0052691
CCR4-NOT core complex	Gene Ontology	GO:0030015	1	5	0.329176	0.640146	Cm07G01627	http://amigo.geneontology.org/amigo/term/GO:0030015
phosphoenolpyruvate carboxylase activity	Gene Ontology	GO:0008964	1	5	0.329176	0.640146	Cm05G01383	http://amigo.geneontology.org/amigo/term/GO:0008964
thioredoxin-disulfide reductase activity	Gene Ontology	GO:0004791	1	5	0.329176	0.640146	Cm04G02047	http://amigo.geneontology.org/amigo/term/GO:0004791
plant organ formation	Gene Ontology	GO:1905393	1	5	0.329176	0.640146	Cm07G01159	http://amigo.geneontology.org/amigo/term/GO:1905393
cellular response to calcium ion	Gene Ontology	GO:0071277	1	5	0.329176	0.640146	Cm01G00143	http://amigo.geneontology.org/amigo/term/GO:0071277
sequence-specific mRNA binding	Gene Ontology	GO:1990825	1	5	0.329176	0.640146	Cm02G02615	http://amigo.geneontology.org/amigo/term/GO:1990825
ribonucleoside binding	Gene Ontology	GO:0032549	1	5	0.329176	0.640146	Cm03G02138	http://amigo.geneontology.org/amigo/term/GO:0032549
regulation of gibberellin biosynthetic process	Gene Ontology	GO:0010371	1	5	0.329176	0.640146	Cm12G01952	http://amigo.geneontology.org/amigo/term/GO:0010371
U3 snoRNA binding	Gene Ontology	GO:0034511	1	5	0.329176	0.640146	Cm05G02320	http://amigo.geneontology.org/amigo/term/GO:0034511
shikimate metabolic process	Gene Ontology	GO:0019632	1	5	0.329176	0.640146	Cm03G02592	http://amigo.geneontology.org/amigo/term/GO:0019632
amyloplast organization	Gene Ontology	GO:0009660	1	5	0.329176	0.640146	Cm05G01694	http://amigo.geneontology.org/amigo/term/GO:0009660
L-lysine transmembrane transporter activity	Gene Ontology	GO:0015189	1	5	0.329176	0.640146	Cm02G01344	http://amigo.geneontology.org/amigo/term/GO:0015189
geranylgeranyl diphosphate biosynthetic process	Gene Ontology	GO:0033386	1	5	0.329176	0.640146	Cm05G02602	http://amigo.geneontology.org/amigo/term/GO:0033386
miRNA catabolic process	Gene Ontology	GO:0010587	1	5	0.329176	0.640146	Cm06G01733	http://amigo.geneontology.org/amigo/term/GO:0010587
DNA methylation-dependent heterochromatin assembly	Gene Ontology	GO:0006346	1	5	0.329176	0.640146	Cm02G02664	http://amigo.geneontology.org/amigo/term/GO:0006346
oxaloacetate transmembrane transporter activity	Gene Ontology	GO:0015131	1	5	0.329176	0.640146	Cm02G00577	http://amigo.geneontology.org/amigo/term/GO:0015131
regulation of response to DNA damage stimulus	Gene Ontology	GO:2001020	1	5	0.329176	0.640146	Cm08G00758	http://amigo.geneontology.org/amigo/term/GO:2001020
RNA interference	Gene Ontology	GO:0016246	1	5	0.329176	0.640146	Cm12G00433	http://amigo.geneontology.org/amigo/term/GO:0016246
nuclear cohesin complex	Gene Ontology	GO:0000798	1	5	0.329176	0.640146	Cm03G02632	http://amigo.geneontology.org/amigo/term/GO:0000798
tripeptide transmembrane transporter activity	Gene Ontology	GO:0042937	1	5	0.329176	0.640146	Cm04G01449	http://amigo.geneontology.org/amigo/term/GO:0042937
2-oxoglutarate metabolic process	Gene Ontology	GO:0006103	1	5	0.329176	0.640146	Cm01G03334	http://amigo.geneontology.org/amigo/term/GO:0006103
spliceosomal tri-snRNP complex assembly	Gene Ontology	GO:0000244	1	5	0.329176	0.640146	Cm10G00204	http://amigo.geneontology.org/amigo/term/GO:0000244
response to calcium ion	Gene Ontology	GO:0051592	1	5	0.329176	0.640146	Cm10G00457	http://amigo.geneontology.org/amigo/term/GO:0051592
root meristem specification	Gene Ontology	GO:0010071	1	5	0.329176	0.640146	Cm05G03040	http://amigo.geneontology.org/amigo/term/GO:0010071
cohesin complex	Gene Ontology	GO:0008278	1	5	0.329176	0.640146	Cm07G01037	http://amigo.geneontology.org/amigo/term/GO:0008278
aspartate metabolic process	Gene Ontology	GO:0006531	1	5	0.329176	0.640146	Cm01G03334	http://amigo.geneontology.org/amigo/term/GO:0006531
citrate lyase complex	Gene Ontology	GO:0009346	1	5	0.329176	0.640146	Cm04G00754	http://amigo.geneontology.org/amigo/term/GO:0009346
abscission	Gene Ontology	GO:0009838	1	5	0.329176	0.640146	Cm09G01571	http://amigo.geneontology.org/amigo/term/GO:0009838
neutral amino acid transmembrane transporter activity	Gene Ontology	GO:0015175	1	5	0.329176	0.640146	Cm12G01975	http://amigo.geneontology.org/amigo/term/GO:0015175
mitotic checkpoint complex	Gene Ontology	GO:0033597	1	5	0.329176	0.640146	Cm02G00153	http://amigo.geneontology.org/amigo/term/GO:0033597
glycogen (starch) synthase activity	Gene Ontology	GO:0004373	1	5	0.329176	0.640146	Cm10G00278	http://amigo.geneontology.org/amigo/term/GO:0004373
protein homotetramerization	Gene Ontology	GO:0051289	1	5	0.329176	0.640146	Cm01G02987	http://amigo.geneontology.org/amigo/term/GO:0051289
oxaloacetate transport	Gene Ontology	GO:0015729	1	5	0.329176	0.640146	Cm02G00577	http://amigo.geneontology.org/amigo/term/GO:0015729
abscisic acid catabolic process	Gene Ontology	GO:0046345	1	5	0.329176	0.640146	Cm10G01386	http://amigo.geneontology.org/amigo/term/GO:0046345
rescue of stalled ribosome	Gene Ontology	GO:0072344	1	5	0.329176	0.640146	Cm06G01320	http://amigo.geneontology.org/amigo/term/GO:0072344
lipid kinase activity	Gene Ontology	GO:0001727	1	5	0.329176	0.640146	Cm02G00382	http://amigo.geneontology.org/amigo/term/GO:0001727
regulation of ARF protein signal transduction	Gene Ontology	GO:0032012	1	5	0.329176	0.640146	Cm10G00355	http://amigo.geneontology.org/amigo/term/GO:0032012
recombinational repair	Gene Ontology	GO:0000725	1	5	0.329176	0.640146	Cm06G01342	http://amigo.geneontology.org/amigo/term/GO:0000725
glucose mediated signaling pathway	Gene Ontology	GO:0010255	1	5	0.329176	0.640146	Cm01G04234	http://amigo.geneontology.org/amigo/term/GO:0010255
nitric oxide biosynthetic process	Gene Ontology	GO:0006809	1	5	0.329176	0.640146	Cm12G01977	http://amigo.geneontology.org/amigo/term/GO:0006809
thigmotropism	Gene Ontology	GO:0009652	1	5	0.329176	0.640146	Cm12G00002	http://amigo.geneontology.org/amigo/term/GO:0009652
gibberellin 20-oxidase activity	Gene Ontology	GO:0045544	1	5	0.329176	0.640146	Cm09G01563	http://amigo.geneontology.org/amigo/term/GO:0045544
PcG protein complex	Gene Ontology	GO:0031519	1	5	0.329176	0.640146	Cm08G00671	http://amigo.geneontology.org/amigo/term/GO:0031519
CORVET complex	Gene Ontology	GO:0033263	1	5	0.329176	0.640146	Cm07G00985	http://amigo.geneontology.org/amigo/term/GO:0033263
cuticle hydrocarbon biosynthetic process	Gene Ontology	GO:0006723	1	5	0.329176	0.640146	Cm05G00390	http://amigo.geneontology.org/amigo/term/GO:0006723
regulation of establishment of cell polarity	Gene Ontology	GO:2000114	1	5	0.329176	0.640146	Cm01G00333	http://amigo.geneontology.org/amigo/term/GO:2000114
UDP-galactosyltransferase activity	Gene Ontology	GO:0035250	1	5	0.329176	0.640146	Cm01G00768	http://amigo.geneontology.org/amigo/term/GO:0035250
leaf pavement cell development	Gene Ontology	GO:0090436	1	5	0.329176	0.640146	Cm01G00144	http://amigo.geneontology.org/amigo/term/GO:0090436
non-membrane spanning protein tyrosine kinase activity	Gene Ontology	GO:0004715	1	5	0.329176	0.640146	Cm06G01842	http://amigo.geneontology.org/amigo/term/GO:0004715
pyridoxal phosphate biosynthetic process	Gene Ontology	GO:0042823	1	5	0.329176	0.640146	Cm07G01794	http://amigo.geneontology.org/amigo/term/GO:0042823
negative regulation of plant-type hypersensitive response	Gene Ontology	GO:0034051	1	5	0.329176	0.640146	Cm04G01150	http://amigo.geneontology.org/amigo/term/GO:0034051
fatty acid catabolic process	Gene Ontology	GO:0009062	1	5	0.329176	0.640146	Cm01G00326	http://amigo.geneontology.org/amigo/term/GO:0009062
aspartate kinase activity	Gene Ontology	GO:0004072	1	5	0.329176	0.640146	Cm09G02314	http://amigo.geneontology.org/amigo/term/GO:0004072
L-tyrosine:2-oxoglutarate aminotransferase activity	Gene Ontology	GO:0004838	1	5	0.329176	0.640146	Cm04G00779	http://amigo.geneontology.org/amigo/term/GO:0004838
UDP-glucose 6-dehydrogenase activity	Gene Ontology	GO:0003979	1	5	0.329176	0.640146	Cm01G02577	http://amigo.geneontology.org/amigo/term/GO:0003979
dodecenoyl-CoA delta-isomerase activity	Gene Ontology	GO:0004165	1	5	0.329176	0.640146	Cm01G00326	http://amigo.geneontology.org/amigo/term/GO:0004165
protein kinase binding	Gene Ontology	GO:0019901	5	54	0.3303	0.640146	Cm01G03792|Cm07G02084|Cm08G00659|Cm06G01842|Cm02G00731	http://amigo.geneontology.org/amigo/term/GO:0019901
mRNA splicing, via spliceosome	Gene Ontology	GO:0000398	10	121	0.335606	0.640146	Cm06G01857|Cm02G02345|Cm06G00655|Cm01G01239|Cm07G00943|Cm09G01610|Cm08G01323|Cm04G00600|Cm01G02230|Cm05G00188	http://amigo.geneontology.org/amigo/term/GO:0000398
xylem and phloem pattern formation	Gene Ontology	GO:0010051	3	29	0.339977	0.640146	Cm10G01378|Cm01G04077|Cm01G02101	http://amigo.geneontology.org/amigo/term/GO:0010051
protein import into nucleus	Gene Ontology	GO:0006606	3	29	0.339977	0.640146	Cm07G02051|Cm04G01331|Cm01G01638	http://amigo.geneontology.org/amigo/term/GO:0006606
mitotic cell cycle phase transition	Gene Ontology	GO:0044772	3	29	0.339977	0.640146	Cm07G00912|Cm02G00444|Cm05G02717	http://amigo.geneontology.org/amigo/term/GO:0044772
chromatin organization	Gene Ontology	GO:0006325	3	29	0.339977	0.640146	Cm07G02125|Cm03G02213|Cm08G00758	http://amigo.geneontology.org/amigo/term/GO:0006325
response to insect	Gene Ontology	GO:0009625	3	29	0.339977	0.640146	Cm02G03252|Cm02G00575|Cm02G00576	http://amigo.geneontology.org/amigo/term/GO:0009625
chromosome	Gene Ontology	GO:0005694	3	29	0.339977	0.640146	Cm11G00874|Cm07G01037|Cm12G01472	http://amigo.geneontology.org/amigo/term/GO:0005694
mitochondrial matrix	Gene Ontology	GO:0005759	5	55	0.343261	0.640146	Cm02G02143|Cm07G01242|Cm07G02025|Cm04G02047|Cm09G01998	http://amigo.geneontology.org/amigo/term/GO:0005759
pollen germination	Gene Ontology	GO:0009846	5	55	0.343261	0.640146	Cm05G00600|Cm08G01312|Cm02G02501|Cm01G02687|Cm04G02047	http://amigo.geneontology.org/amigo/term/GO:0009846
phosphoprotein phosphatase activity	Gene Ontology	GO:0004721	4	42	0.343655	0.640146	Cm07G00016|Cm06G00676|Cm05G00982|Cm05G02833	http://amigo.geneontology.org/amigo/term/GO:0004721
response to reactive oxygen species	Gene Ontology	GO:0000302	4	42	0.343655	0.640146	Cm06G01121|Cm11G00744|Cm08G00659|Cm02G03252	http://amigo.geneontology.org/amigo/term/GO:0000302
proteasome binding	Gene Ontology	GO:0070628	2	17	0.348309	0.640146	Cm05G03102|Cm02G00325	http://amigo.geneontology.org/amigo/term/GO:0070628
sulfate transmembrane transporter activity	Gene Ontology	GO:0015116	2	17	0.348309	0.640146	Cm10G00789|Cm05G03093	http://amigo.geneontology.org/amigo/term/GO:0015116
vacuolar transport	Gene Ontology	GO:0007034	2	17	0.348309	0.640146	Cm11G01257|Cm06G00807	http://amigo.geneontology.org/amigo/term/GO:0007034
regulation of DNA endoreduplication	Gene Ontology	GO:0032875	2	17	0.348309	0.640146	Cm01G04079|Cm11G00812	http://amigo.geneontology.org/amigo/term/GO:0032875
regulation of cell size	Gene Ontology	GO:0008361	2	17	0.348309	0.640146	Cm05G00426|Cm10G00001	http://amigo.geneontology.org/amigo/term/GO:0008361
long-chain-alcohol O-fatty-acyltransferase activity	Gene Ontology	GO:0047196	2	17	0.348309	0.640146	Cm05G01537|Cm06G00218	http://amigo.geneontology.org/amigo/term/GO:0047196
CDP-diacylglycerol biosynthetic process	Gene Ontology	GO:0016024	2	17	0.348309	0.640146	Cm05G00064|Cm11G00828	http://amigo.geneontology.org/amigo/term/GO:0016024
cellular response to auxin stimulus	Gene Ontology	GO:0071365	2	17	0.348309	0.640146	Cm05G03040|Cm01G03084	http://amigo.geneontology.org/amigo/term/GO:0071365
peptidyl-serine phosphorylation	Gene Ontology	GO:0018105	7	82	0.348671	0.640146	Cm01G02042|Cm03G01539|Cm09G02061|Cm01G04218|Cm01G03682|Cm08G00758|Cm01G02032	http://amigo.geneontology.org/amigo/term/GO:0018105
shoot system development	Gene Ontology	GO:0048367	6	69	0.352731	0.640146	Cm03G01188|Cm04G00779|Cm02G02917|Cm11G02074|Cm10G00781|Cm04G00542	http://amigo.geneontology.org/amigo/term/GO:0048367
unidimensional cell growth	Gene Ontology	GO:0009826	10	123	0.352899	0.640146	Cm09G01563|Cm03G02618|Cm01G04473|Cm01G00333|Cm01G00144|Cm08G01276|Cm04G00307|Cm05G01593|Cm09G00523|Cm06G00804	http://amigo.geneontology.org/amigo/term/GO:0009826
regulation of stomatal movement	Gene Ontology	GO:0010119	5	56	0.356254	0.640146	Cm02G02342|Cm07G00915|Cm01G04473|Cm05G00982|Cm12G01631	http://amigo.geneontology.org/amigo/term/GO:0010119
NADP binding	Gene Ontology	GO:0050661	5	56	0.356254	0.640146	Cm03G02592|Cm01G04134|Cm09G02314|Cm12G01956|Cm10G02179	http://amigo.geneontology.org/amigo/term/GO:0050661
plant-type secondary cell wall biogenesis	Gene Ontology	GO:0009834	5	56	0.356254	0.640146	Cm10G00774|Cm02G02934|Cm02G02933|Cm03G00009|Cm05G01181	http://amigo.geneontology.org/amigo/term/GO:0009834
regulation of pollen tube growth	Gene Ontology	GO:0080092	3	30	0.357961	0.640146	Cm12G00201|Cm10G00080|Cm10G00726	http://amigo.geneontology.org/amigo/term/GO:0080092
positive regulation of cell population proliferation	Gene Ontology	GO:0008284	3	30	0.357961	0.640146	Cm07G00637|Cm01G01704|Cm04G00014	http://amigo.geneontology.org/amigo/term/GO:0008284
heat acclimation	Gene Ontology	GO:0010286	4	43	0.358575	0.640146	Cm06G00765|Cm10G00271|Cm05G01704|Cm10G00454	http://amigo.geneontology.org/amigo/term/GO:0010286
integral component of endoplasmic reticulum membrane	Gene Ontology	GO:0030176	4	43	0.358575	0.640146	Cm08G00963|Cm05G00416|Cm07G01631|Cm07G01358	http://amigo.geneontology.org/amigo/term/GO:0030176
ubiquitin ligase complex	Gene Ontology	GO:0000151	5	57	0.369264	0.640146	Cm04G00415|Cm05G01379|Cm02G02725|Cm04G00308|Cm12G00285	http://amigo.geneontology.org/amigo/term/GO:0000151
sphingolipid biosynthetic process	Gene Ontology	GO:0030148	2	18	0.372085	0.640146	Cm01G04281|Cm07G01358	http://amigo.geneontology.org/amigo/term/GO:0030148
lipid biosynthetic process	Gene Ontology	GO:0008610	2	18	0.372085	0.640146	Cm03G01191|Cm03G01976	http://amigo.geneontology.org/amigo/term/GO:0008610
inflorescence development	Gene Ontology	GO:0010229	2	18	0.372085	0.640146	Cm07G01159|Cm01G02518	http://amigo.geneontology.org/amigo/term/GO:0010229
plastid chromosome	Gene Ontology	GO:0009508	2	18	0.372085	0.640146	Cm12G00043|Cm06G00659	http://amigo.geneontology.org/amigo/term/GO:0009508
organic anion transmembrane transporter activity	Gene Ontology	GO:0008514	2	18	0.372085	0.640146	Cm06G01108|Cm10G01583	http://amigo.geneontology.org/amigo/term/GO:0008514
chloroplast accumulation movement	Gene Ontology	GO:0009904	2	18	0.372085	0.640146	Cm08G00962|Cm01G04056	http://amigo.geneontology.org/amigo/term/GO:0009904
Ran GTPase binding	Gene Ontology	GO:0008536	2	18	0.372085	0.640146	Cm07G02051|Cm01G01638	http://amigo.geneontology.org/amigo/term/GO:0008536
auxin metabolic process	Gene Ontology	GO:0009850	2	18	0.372085	0.640146	Cm06G00397|Cm01G01498	http://amigo.geneontology.org/amigo/term/GO:0009850
cellular response to blue light	Gene Ontology	GO:0071483	1	6	0.372366	0.640146	Cm01G04056	http://amigo.geneontology.org/amigo/term/GO:0071483
drug transmembrane transport	Gene Ontology	GO:0006855	1	6	0.372366	0.640146	Cm04G00308	http://amigo.geneontology.org/amigo/term/GO:0006855
proanthocyanidin biosynthetic process	Gene Ontology	GO:0010023	1	6	0.372366	0.640146	Cm10G02056	http://amigo.geneontology.org/amigo/term/GO:0010023
class I DNA-(apurinic or apyrimidinic site) endonuclease activity	Gene Ontology	GO:0140078	1	6	0.372366	0.640146	Cm02G02239	http://amigo.geneontology.org/amigo/term/GO:0140078
acetyl-CoA biosynthetic process	Gene Ontology	GO:0006085	1	6	0.372366	0.640146	Cm04G00754	http://amigo.geneontology.org/amigo/term/GO:0006085
nuclear pore central transport channel	Gene Ontology	GO:0044613	1	6	0.372366	0.640146	Cm01G01638	http://amigo.geneontology.org/amigo/term/GO:0044613
UTP biosynthetic process	Gene Ontology	GO:0006228	1	6	0.372366	0.640146	Cm02G02242	http://amigo.geneontology.org/amigo/term/GO:0006228
histone methyltransferase activity (H3-K36 specific)	Gene Ontology	GO:0046975	1	6	0.372366	0.640146	Cm07G00370	http://amigo.geneontology.org/amigo/term/GO:0046975
cation transmembrane transport	Gene Ontology	GO:0098655	1	6	0.372366	0.640146	Cm04G00308	http://amigo.geneontology.org/amigo/term/GO:0098655
error-prone translesion synthesis	Gene Ontology	GO:0042276	1	6	0.372366	0.640146	Cm10G01196	http://amigo.geneontology.org/amigo/term/GO:0042276
ATP transport	Gene Ontology	GO:0015867	1	6	0.372366	0.640146	Cm04G00308	http://amigo.geneontology.org/amigo/term/GO:0015867
ubiquitin-like modifier activating enzyme activity	Gene Ontology	GO:0008641	1	6	0.372366	0.640146	Cm05G01776	http://amigo.geneontology.org/amigo/term/GO:0008641
regulation of organ growth	Gene Ontology	GO:0046620	1	6	0.372366	0.640146	Cm01G04079	http://amigo.geneontology.org/amigo/term/GO:0046620
transpiration	Gene Ontology	GO:0010148	1	6	0.372366	0.640146	Cm11G01020	http://amigo.geneontology.org/amigo/term/GO:0010148
arogenate dehydratase activity	Gene Ontology	GO:0047769	1	6	0.372366	0.640146	Cm07G00789	http://amigo.geneontology.org/amigo/term/GO:0047769
beta-fructofuranosidase activity	Gene Ontology	GO:0004564	1	6	0.372366	0.640146	Cm11G01718	http://amigo.geneontology.org/amigo/term/GO:0004564
anion channel activity	Gene Ontology	GO:0005253	1	6	0.372366	0.640146	Cm01G00099	http://amigo.geneontology.org/amigo/term/GO:0005253
nuclear polyadenylation-dependent tRNA catabolic process	Gene Ontology	GO:0071038	1	6	0.372366	0.640146	Cm01G00150	http://amigo.geneontology.org/amigo/term/GO:0071038
lytic vacuole	Gene Ontology	GO:0000323	1	6	0.372366	0.640146	Cm03G02548	http://amigo.geneontology.org/amigo/term/GO:0000323
exonucleolytic trimming to generate mature 3'-end of 5.8S rRNA from tricistronic rRNA transcript (SSU-rRNA, 5.8S rRNA, LSU-rRNA)	Gene Ontology	GO:0000467	1	6	0.372366	0.640146	Cm01G00150	http://amigo.geneontology.org/amigo/term/GO:0000467
carbohydrate homeostasis	Gene Ontology	GO:0033500	1	6	0.372366	0.640146	Cm08G00177	http://amigo.geneontology.org/amigo/term/GO:0033500
COP9 signalosome assembly	Gene Ontology	GO:0010387	1	6	0.372366	0.640146	Cm05G03137	http://amigo.geneontology.org/amigo/term/GO:0010387
gibberellic acid homeostasis	Gene Ontology	GO:0010336	1	6	0.372366	0.640146	Cm02G02253	http://amigo.geneontology.org/amigo/term/GO:0010336
response to gravity	Gene Ontology	GO:0009629	1	6	0.372366	0.640146	Cm08G01385	http://amigo.geneontology.org/amigo/term/GO:0009629
prephenate dehydratase activity	Gene Ontology	GO:0004664	1	6	0.372366	0.640146	Cm07G00789	http://amigo.geneontology.org/amigo/term/GO:0004664
negative regulation of DNA-binding transcription factor activity	Gene Ontology	GO:0043433	1	6	0.372366	0.640146	Cm05G00262	http://amigo.geneontology.org/amigo/term/GO:0043433
indole-3-acetic acid amido synthetase activity	Gene Ontology	GO:0010279	1	6	0.372366	0.640146	Cm04G00307	http://amigo.geneontology.org/amigo/term/GO:0010279
tubulin complex assembly	Gene Ontology	GO:0007021	1	6	0.372366	0.640146	Cm11G00508	http://amigo.geneontology.org/amigo/term/GO:0007021
transsulfuration	Gene Ontology	GO:0019346	1	6	0.372366	0.640146	Cm01G02987	http://amigo.geneontology.org/amigo/term/GO:0019346
plastid large ribosomal subunit	Gene Ontology	GO:0000311	1	6	0.372366	0.640146	Cm05G03081	http://amigo.geneontology.org/amigo/term/GO:0000311
chloroplast mRNA processing	Gene Ontology	GO:0010239	1	6	0.372366	0.640146	Cm12G00974	http://amigo.geneontology.org/amigo/term/GO:0010239
dolichol-linked oligosaccharide biosynthetic process	Gene Ontology	GO:0006488	1	6	0.372366	0.640146	Cm04G02151	http://amigo.geneontology.org/amigo/term/GO:0006488
protein lipidation	Gene Ontology	GO:0006497	1	6	0.372366	0.640146	Cm02G01803	http://amigo.geneontology.org/amigo/term/GO:0006497
kinetochore microtubule	Gene Ontology	GO:0005828	1	6	0.372366	0.640146	Cm04G00966	http://amigo.geneontology.org/amigo/term/GO:0005828
extrinsic component of endoplasmic reticulum membrane	Gene Ontology	GO:0042406	1	6	0.372366	0.640146	Cm04G02151	http://amigo.geneontology.org/amigo/term/GO:0042406
regulation of seedling development	Gene Ontology	GO:1900140	1	6	0.372366	0.640146	Cm03G02634	http://amigo.geneontology.org/amigo/term/GO:1900140
ammonia assimilation cycle	Gene Ontology	GO:0019676	1	6	0.372366	0.640146	Cm02G00577	http://amigo.geneontology.org/amigo/term/GO:0019676
1-acylglycerol-3-phosphate O-acyltransferase activity	Gene Ontology	GO:0003841	1	6	0.372366	0.640146	Cm11G00828	http://amigo.geneontology.org/amigo/term/GO:0003841
monosaccharide transmembrane transport	Gene Ontology	GO:0015749	1	6	0.372366	0.640146	Cm02G00420	http://amigo.geneontology.org/amigo/term/GO:0015749
phagophore assembly site	Gene Ontology	GO:0000407	1	6	0.372366	0.640146	Cm02G01803	http://amigo.geneontology.org/amigo/term/GO:0000407
positive regulation of protein exit from endoplasmic reticulum	Gene Ontology	GO:0070863	1	6	0.372366	0.640146	Cm03G01660	http://amigo.geneontology.org/amigo/term/GO:0070863
DNA N-glycosylase activity	Gene Ontology	GO:0019104	1	6	0.372366	0.640146	Cm02G02239	http://amigo.geneontology.org/amigo/term/GO:0019104
'de novo' UMP biosynthetic process	Gene Ontology	GO:0044205	1	6	0.372366	0.640146	Cm05G01538	http://amigo.geneontology.org/amigo/term/GO:0044205
leading strand elongation	Gene Ontology	GO:0006272	1	6	0.372366	0.640146	Cm08G00664	http://amigo.geneontology.org/amigo/term/GO:0006272
cellular response to molecule of bacterial origin	Gene Ontology	GO:0071219	1	6	0.372366	0.640146	Cm10G00457	http://amigo.geneontology.org/amigo/term/GO:0071219
positive regulation of chlorophyll biosynthetic process	Gene Ontology	GO:1902326	1	6	0.372366	0.640146	Cm01G04413	http://amigo.geneontology.org/amigo/term/GO:1902326
auxin influx transmembrane transporter activity	Gene Ontology	GO:0010328	1	6	0.372366	0.640146	Cm12G01613	http://amigo.geneontology.org/amigo/term/GO:0010328
3'(2'),5'-bisphosphate nucleotidase activity	Gene Ontology	GO:0008441	1	6	0.372366	0.640146	Cm06G01733	http://amigo.geneontology.org/amigo/term/GO:0008441
ADP transmembrane transporter activity	Gene Ontology	GO:0015217	1	6	0.372366	0.640146	Cm04G00308	http://amigo.geneontology.org/amigo/term/GO:0015217
L-alanine:2-oxoglutarate aminotransferase activity	Gene Ontology	GO:0004021	1	6	0.372366	0.640146	Cm04G00779	http://amigo.geneontology.org/amigo/term/GO:0004021
GARP complex	Gene Ontology	GO:0000938	1	6	0.372366	0.640146	Cm02G01142	http://amigo.geneontology.org/amigo/term/GO:0000938
L-glutamate transmembrane transporter activity	Gene Ontology	GO:0005313	1	6	0.372366	0.640146	Cm02G01344	http://amigo.geneontology.org/amigo/term/GO:0005313
ammonium transmembrane transport	Gene Ontology	GO:0072488	1	6	0.372366	0.640146	Cm03G00212	http://amigo.geneontology.org/amigo/term/GO:0072488
ADP transport	Gene Ontology	GO:0015866	1	6	0.372366	0.640146	Cm04G00308	http://amigo.geneontology.org/amigo/term/GO:0015866
negative regulation of lateral root development	Gene Ontology	GO:1901332	1	6	0.372366	0.640146	Cm12G01743	http://amigo.geneontology.org/amigo/term/GO:1901332
detoxification of cadmium ion	Gene Ontology	GO:0071585	1	6	0.372366	0.640146	Cm07G00122	http://amigo.geneontology.org/amigo/term/GO:0071585
HOPS complex	Gene Ontology	GO:0030897	1	6	0.372366	0.640146	Cm07G00985	http://amigo.geneontology.org/amigo/term/GO:0030897
heterochromatin assembly by small RNA	Gene Ontology	GO:0031048	1	6	0.372366	0.640146	Cm07G02050	http://amigo.geneontology.org/amigo/term/GO:0031048
cell wall pectin biosynthetic process	Gene Ontology	GO:0052325	1	6	0.372366	0.640146	Cm02G00074	http://amigo.geneontology.org/amigo/term/GO:0052325
pyruvate dehydrogenase (acetyl-transferring) activity	Gene Ontology	GO:0004739	1	6	0.372366	0.640146	Cm04G00567	http://amigo.geneontology.org/amigo/term/GO:0004739
homoserine biosynthetic process	Gene Ontology	GO:0009090	1	6	0.372366	0.640146	Cm09G02314	http://amigo.geneontology.org/amigo/term/GO:0009090
determination of bilateral symmetry	Gene Ontology	GO:0009855	1	6	0.372366	0.640146	Cm06G01905	http://amigo.geneontology.org/amigo/term/GO:0009855
long-chain fatty acid metabolic process	Gene Ontology	GO:0001676	1	6	0.372366	0.640146	Cm08G02396	http://amigo.geneontology.org/amigo/term/GO:0001676
nuclear-transcribed mRNA poly(A) tail shortening	Gene Ontology	GO:0000289	1	6	0.372366	0.640146	Cm07G01627	http://amigo.geneontology.org/amigo/term/GO:0000289
embryonic axis specification	Gene Ontology	GO:0000578	1	6	0.372366	0.640146	Cm03G00485	http://amigo.geneontology.org/amigo/term/GO:0000578
isopentenyl diphosphate biosynthetic process, mevalonate pathway	Gene Ontology	GO:0019287	1	6	0.372366	0.640146	Cm12G00132	http://amigo.geneontology.org/amigo/term/GO:0019287
floral organ senescence	Gene Ontology	GO:0080187	1	6	0.372366	0.640146	Cm09G01571	http://amigo.geneontology.org/amigo/term/GO:0080187
Smc5-Smc6 complex	Gene Ontology	GO:0030915	1	6	0.372366	0.640146	Cm08G01310	http://amigo.geneontology.org/amigo/term/GO:0030915
mRNA 5'-UTR binding	Gene Ontology	GO:0048027	1	6	0.372366	0.640146	Cm07G02072	http://amigo.geneontology.org/amigo/term/GO:0048027
DNA methylation on cytosine	Gene Ontology	GO:0032776	1	6	0.372366	0.640146	Cm03G02213	http://amigo.geneontology.org/amigo/term/GO:0032776
copper ion homeostasis	Gene Ontology	GO:0055070	1	6	0.372366	0.640146	Cm07G01178	http://amigo.geneontology.org/amigo/term/GO:0055070
positive regulation of DNA repair	Gene Ontology	GO:0045739	1	6	0.372366	0.640146	Cm12G00358	http://amigo.geneontology.org/amigo/term/GO:0045739
protein import into chloroplast thylakoid membrane	Gene Ontology	GO:0045038	1	6	0.372366	0.640146	Cm07G01550	http://amigo.geneontology.org/amigo/term/GO:0045038
cellular response to glucose stimulus	Gene Ontology	GO:0071333	1	6	0.372366	0.640146	Cm04G01918	http://amigo.geneontology.org/amigo/term/GO:0071333
UDP-glucuronate 4-epimerase activity	Gene Ontology	GO:0050378	1	6	0.372366	0.640146	Cm01G00506	http://amigo.geneontology.org/amigo/term/GO:0050378
protein C-terminus binding	Gene Ontology	GO:0008022	1	6	0.372366	0.640146	Cm01G04473	http://amigo.geneontology.org/amigo/term/GO:0008022
root hair tip	Gene Ontology	GO:0035619	1	6	0.372366	0.640146	Cm01G00144	http://amigo.geneontology.org/amigo/term/GO:0035619
response to strigolactone	Gene Ontology	GO:1902347	1	6	0.372366	0.640146	Cm12G01743	http://amigo.geneontology.org/amigo/term/GO:1902347
cellular protein localization	Gene Ontology	GO:0034613	1	6	0.372366	0.640146	Cm02G02328	http://amigo.geneontology.org/amigo/term/GO:0034613
UDP-L-arabinose metabolic process	Gene Ontology	GO:0033356	1	6	0.372366	0.640146	Cm04G00073	http://amigo.geneontology.org/amigo/term/GO:0033356
cytokinin catabolic process	Gene Ontology	GO:0009823	1	6	0.372366	0.640146	Cm01G03923	http://amigo.geneontology.org/amigo/term/GO:0009823
SNAP receptor activity	Gene Ontology	GO:0005484	4	44	0.373487	0.640146	Cm02G02140|Cm11G00730|Cm11G02153|Cm07G00864	http://amigo.geneontology.org/amigo/term/GO:0005484
translational initiation	Gene Ontology	GO:0006413	3	31	0.375872	0.640146	Cm02G01603|Cm01G02035|Cm08G02367	http://amigo.geneontology.org/amigo/term/GO:0006413
late endosome	Gene Ontology	GO:0005770	3	31	0.375872	0.640146	Cm11G01257|Cm01G03791|Cm08G00185	http://amigo.geneontology.org/amigo/term/GO:0005770
sugar mediated signaling pathway	Gene Ontology	GO:0010182	3	31	0.375872	0.640146	Cm06G00558|Cm12G00433|Cm02G01908	http://amigo.geneontology.org/amigo/term/GO:0010182
endosperm development	Gene Ontology	GO:0009960	3	31	0.375872	0.640146	Cm04G00415|Cm06G01905|Cm01G00333	http://amigo.geneontology.org/amigo/term/GO:0009960
calcium channel activity	Gene Ontology	GO:0005262	3	31	0.375872	0.640146	Cm08G00177|Cm01G04232|Cm02G01863	http://amigo.geneontology.org/amigo/term/GO:0005262
hydrolase activity, acting on ester bonds	Gene Ontology	GO:0016788	8	99	0.3839	0.640146	Cm01G01544|Cm04G01613|Cm04G01346|Cm10G00224|Cm10G00208|Cm02G01822|Cm02G01824|Cm08G00099	http://amigo.geneontology.org/amigo/term/GO:0016788
lipid binding	Gene Ontology	GO:0008289	6	72	0.387768	0.640146	Cm01G00693|Cm07G01177|Cm02G00390|Cm11G02412|Cm10G00368|Cm05G00390	http://amigo.geneontology.org/amigo/term/GO:0008289
mitochondrial inner membrane	Gene Ontology	GO:0005743	4	45	0.38837	0.640146	Cm06G00995|Cm12G01544|Cm02G02280|Cm05G02833	http://amigo.geneontology.org/amigo/term/GO:0005743
metalloendopeptidase activity	Gene Ontology	GO:0004222	4	45	0.38837	0.640146	Cm03G01281|Cm07G00813|Cm07G02127|Cm04G00407	http://amigo.geneontology.org/amigo/term/GO:0004222
proteolysis involved in cellular protein catabolic process	Gene Ontology	GO:0051603	4	45	0.38837	0.640146	Cm04G00898|Cm03G02548|Cm01G04296|Cm02G02280	http://amigo.geneontology.org/amigo/term/GO:0051603
defense response to fungus, incompatible interaction	Gene Ontology	GO:0009817	4	45	0.38837	0.640146	Cm08G00029|Cm02G01689|Cm02G03231|Cm10G00727	http://amigo.geneontology.org/amigo/term/GO:0009817
FAD binding	Gene Ontology	GO:0071949	4	45	0.38837	0.640146	Cm12G01743|Cm05G00226|Cm05G00227|Cm01G03923	http://amigo.geneontology.org/amigo/term/GO:0071949
damaged DNA binding	Gene Ontology	GO:0003684	3	32	0.393679	0.640146	Cm02G02239|Cm02G00325|Cm10G01196	http://amigo.geneontology.org/amigo/term/GO:0003684
protein catabolic process	Gene Ontology	GO:0030163	3	32	0.393679	0.640146	Cm05G03137|Cm06G02195|Cm09G01998	http://amigo.geneontology.org/amigo/term/GO:0030163
response to molecule of bacterial origin	Gene Ontology	GO:0002237	3	32	0.393679	0.640146	Cm04G00542|Cm01G03377|Cm01G03376	http://amigo.geneontology.org/amigo/term/GO:0002237
defense response to Gram-negative bacterium	Gene Ontology	GO:0050829	2	19	0.395502	0.640146	Cm01G00506|Cm02G02315	http://amigo.geneontology.org/amigo/term/GO:0050829
blue light signaling pathway	Gene Ontology	GO:0009785	2	19	0.395502	0.640146	Cm12G01743|Cm02G00152	http://amigo.geneontology.org/amigo/term/GO:0009785
seed dormancy process	Gene Ontology	GO:0010162	2	19	0.395502	0.640146	Cm06G01120|Cm01G04328	http://amigo.geneontology.org/amigo/term/GO:0010162
anion:anion antiporter activity	Gene Ontology	GO:0015301	2	19	0.395502	0.640146	Cm10G00789|Cm05G03093	http://amigo.geneontology.org/amigo/term/GO:0015301
negative gravitropism	Gene Ontology	GO:0009959	2	19	0.395502	0.640146	Cm05G01694|Cm09G00427	http://amigo.geneontology.org/amigo/term/GO:0009959
purine nucleoside transmembrane transporter activity	Gene Ontology	GO:0015211	2	19	0.395502	0.640146	Cm10G00455|Cm01G00614	http://amigo.geneontology.org/amigo/term/GO:0015211
maintenance of shoot apical meristem identity	Gene Ontology	GO:0010492	2	19	0.395502	0.640146	Cm02G02917|Cm08G02372	http://amigo.geneontology.org/amigo/term/GO:0010492
cytoplasmic vesicle	Gene Ontology	GO:0031410	2	19	0.395502	0.640146	Cm01G03792|Cm12G00353	http://amigo.geneontology.org/amigo/term/GO:0031410
carpel development	Gene Ontology	GO:0048440	2	19	0.395502	0.640146	Cm01G02101|Cm03G01593	http://amigo.geneontology.org/amigo/term/GO:0048440
serine-type peptidase activity	Gene Ontology	GO:0008236	2	19	0.395502	0.640146	Cm07G00822|Cm01G02858	http://amigo.geneontology.org/amigo/term/GO:0008236
RNA polymerase I complex	Gene Ontology	GO:0005736	2	19	0.395502	0.640146	Cm11G01697|Cm03G02138	http://amigo.geneontology.org/amigo/term/GO:0005736
large ribosomal subunit	Gene Ontology	GO:0015934	2	19	0.395502	0.640146	Cm06G00215|Cm10G00256	http://amigo.geneontology.org/amigo/term/GO:0015934
regulation of reactive oxygen species metabolic process	Gene Ontology	GO:2000377	2	19	0.395502	0.640146	Cm12G01743|Cm12G01977	http://amigo.geneontology.org/amigo/term/GO:2000377
rRNA processing	Gene Ontology	GO:0006364	6	74	0.41113	0.640146	Cm06G01905|Cm07G01076|Cm08G01697|Cm11G02408|Cm08G00165|Cm03G00323	http://amigo.geneontology.org/amigo/term/GO:0006364
mRNA cis splicing, via spliceosome	Gene Ontology	GO:0045292	3	33	0.411349	0.640146	Cm09G01610|Cm10G00532|Cm05G00188	http://amigo.geneontology.org/amigo/term/GO:0045292
histone deacetylase activity	Gene Ontology	GO:0004407	3	33	0.411349	0.640146	Cm06G01167|Cm04G00564|Cm06G00992	http://amigo.geneontology.org/amigo/term/GO:0004407
outward rectifier potassium channel activity	Gene Ontology	GO:0015271	1	7	0.412775	0.640146	Cm06G01390	http://amigo.geneontology.org/amigo/term/GO:0015271
negative regulation of DNA endoreduplication	Gene Ontology	GO:0032876	1	7	0.412775	0.640146	Cm10G00001	http://amigo.geneontology.org/amigo/term/GO:0032876
cytokinin dehydrogenase activity	Gene Ontology	GO:0019139	1	7	0.412775	0.640146	Cm01G03923	http://amigo.geneontology.org/amigo/term/GO:0019139
Lsm1-7-Pat1 complex	Gene Ontology	GO:1990726	1	7	0.412775	0.640146	Cm10G00071	http://amigo.geneontology.org/amigo/term/GO:1990726
branched-chain amino acid biosynthetic process	Gene Ontology	GO:0009082	1	7	0.412775	0.640146	Cm04G02146	http://amigo.geneontology.org/amigo/term/GO:0009082
negative regulation of organ growth	Gene Ontology	GO:0046621	1	7	0.412775	0.640146	Cm01G04079	http://amigo.geneontology.org/amigo/term/GO:0046621
replication fork protection complex	Gene Ontology	GO:0031298	1	7	0.412775	0.640146	Cm08G01847	http://amigo.geneontology.org/amigo/term/GO:0031298
mechanosensitive ion channel activity	Gene Ontology	GO:0008381	1	7	0.412775	0.640146	Cm03G01144	http://amigo.geneontology.org/amigo/term/GO:0008381
gamma-tubulin binding	Gene Ontology	GO:0043015	1	7	0.412775	0.640146	Cm07G01032	http://amigo.geneontology.org/amigo/term/GO:0043015
post-transcriptional gene silencing by RNA	Gene Ontology	GO:0035194	1	7	0.412775	0.640146	Cm03G00460	http://amigo.geneontology.org/amigo/term/GO:0035194
cellular protein-containing complex assembly	Gene Ontology	GO:0034622	1	7	0.412775	0.640146	Cm07G00322	http://amigo.geneontology.org/amigo/term/GO:0034622
response to singlet oxygen	Gene Ontology	GO:0000304	1	7	0.412775	0.640146	Cm02G02315	http://amigo.geneontology.org/amigo/term/GO:0000304
cytoskeleton-dependent intracellular transport	Gene Ontology	GO:0030705	1	7	0.412775	0.640146	Cm01G04282	http://amigo.geneontology.org/amigo/term/GO:0030705
negative regulation of histone acetylation	Gene Ontology	GO:0035067	1	7	0.412775	0.640146	Cm05G00068	http://amigo.geneontology.org/amigo/term/GO:0035067
phosphatidylcholine biosynthetic process	Gene Ontology	GO:0006656	1	7	0.412775	0.640146	Cm10G00531	http://amigo.geneontology.org/amigo/term/GO:0006656
glycerol-3-phosphate metabolic process	Gene Ontology	GO:0006072	1	7	0.412775	0.640146	Cm10G02185	http://amigo.geneontology.org/amigo/term/GO:0006072
pectin acetylesterase activity	Gene Ontology	GO:0052793	1	7	0.412775	0.640146	Cm12G01634	http://amigo.geneontology.org/amigo/term/GO:0052793
C-4 methylsterol oxidase activity	Gene Ontology	GO:0000254	1	7	0.412775	0.640146	Cm03G01976	http://amigo.geneontology.org/amigo/term/GO:0000254
ARF guanyl-nucleotide exchange factor activity	Gene Ontology	GO:0005086	1	7	0.412775	0.640146	Cm10G00355	http://amigo.geneontology.org/amigo/term/GO:0005086
farnesyl diphosphate biosynthetic process	Gene Ontology	GO:0045337	1	7	0.412775	0.640146	Cm05G02602	http://amigo.geneontology.org/amigo/term/GO:0045337
DNA-(apurinic or apyrimidinic site) endonuclease activity	Gene Ontology	GO:0003906	1	7	0.412775	0.640146	Cm02G02239	http://amigo.geneontology.org/amigo/term/GO:0003906
nitrile biosynthetic process	Gene Ontology	GO:0080028	1	7	0.412775	0.640146	Cm01G00333	http://amigo.geneontology.org/amigo/term/GO:0080028
DNA demethylation	Gene Ontology	GO:0080111	1	7	0.412775	0.640146	Cm10G00348	http://amigo.geneontology.org/amigo/term/GO:0080111
enoyl-CoA hydratase activity	Gene Ontology	GO:0004300	1	7	0.412775	0.640146	Cm01G00326	http://amigo.geneontology.org/amigo/term/GO:0004300
gibberellin catabolic process	Gene Ontology	GO:0045487	1	7	0.412775	0.640146	Cm12G01952	http://amigo.geneontology.org/amigo/term/GO:0045487
branched-chain amino acid catabolic process	Gene Ontology	GO:0009083	1	7	0.412775	0.640146	Cm07G01242	http://amigo.geneontology.org/amigo/term/GO:0009083
histone H3 acetylation	Gene Ontology	GO:0043966	1	7	0.412775	0.640146	Cm01G03373	http://amigo.geneontology.org/amigo/term/GO:0043966
histone demethylase activity	Gene Ontology	GO:0032452	1	7	0.412775	0.640146	Cm02G01236	http://amigo.geneontology.org/amigo/term/GO:0032452
cellular potassium ion homeostasis	Gene Ontology	GO:0030007	1	7	0.412775	0.640146	Cm09G01991	http://amigo.geneontology.org/amigo/term/GO:0030007
response to nitrate starvation	Gene Ontology	GO:0090548	1	7	0.412775	0.640146	Cm04G00898	http://amigo.geneontology.org/amigo/term/GO:0090548
xyloglucan-specific endo-beta-1,4-glucanase activity	Gene Ontology	GO:0033946	1	7	0.412775	0.640146	Cm08G01289	http://amigo.geneontology.org/amigo/term/GO:0033946
NAD biosynthetic process	Gene Ontology	GO:0009435	1	7	0.412775	0.640146	Cm06G00421	http://amigo.geneontology.org/amigo/term/GO:0009435
nuclear-transcribed mRNA catabolic process, nonsense-mediated decay	Gene Ontology	GO:0000184	1	7	0.412775	0.640146	Cm12G00433	http://amigo.geneontology.org/amigo/term/GO:0000184
positive regulation of DNA-templated transcription, elongation	Gene Ontology	GO:0032786	1	7	0.412775	0.640146	Cm08G02395	http://amigo.geneontology.org/amigo/term/GO:0032786
amylopectin biosynthetic process	Gene Ontology	GO:0010021	1	7	0.412775	0.640146	Cm10G00070	http://amigo.geneontology.org/amigo/term/GO:0010021
female meiotic nuclear division	Gene Ontology	GO:0007143	1	7	0.412775	0.640146	Cm09G00374	http://amigo.geneontology.org/amigo/term/GO:0007143
xylan O-acetyltransferase activity	Gene Ontology	GO:1990538	1	7	0.412775	0.640146	Cm05G01181	http://amigo.geneontology.org/amigo/term/GO:1990538
RNA export from nucleus	Gene Ontology	GO:0006405	1	7	0.412775	0.640146	Cm10G00797	http://amigo.geneontology.org/amigo/term/GO:0006405
voltage-gated chloride channel activity	Gene Ontology	GO:0005247	1	7	0.412775	0.640146	Cm01G00099	http://amigo.geneontology.org/amigo/term/GO:0005247
polyadenylation-dependent snoRNA 3'-end processing	Gene Ontology	GO:0071051	1	7	0.412775	0.640146	Cm01G00150	http://amigo.geneontology.org/amigo/term/GO:0071051
detection of calcium ion	Gene Ontology	GO:0005513	1	7	0.412775	0.640146	Cm09G01991	http://amigo.geneontology.org/amigo/term/GO:0005513
heterotrimeric G-protein complex	Gene Ontology	GO:0005834	1	7	0.412775	0.640146	Cm12G00002	http://amigo.geneontology.org/amigo/term/GO:0005834
carboxy-lyase activity	Gene Ontology	GO:0016831	1	7	0.412775	0.640146	Cm03G01269	http://amigo.geneontology.org/amigo/term/GO:0016831
polyamine biosynthetic process	Gene Ontology	GO:0006596	1	7	0.412775	0.640146	Cm10G01818	http://amigo.geneontology.org/amigo/term/GO:0006596
positive regulation of translational fidelity	Gene Ontology	GO:0045903	1	7	0.412775	0.640146	Cm04G00424	http://amigo.geneontology.org/amigo/term/GO:0045903
protein kinase C-activating G protein-coupled receptor signaling pathway	Gene Ontology	GO:0007205	1	7	0.412775	0.640146	Cm01G00468	http://amigo.geneontology.org/amigo/term/GO:0007205
protein K48-linked deubiquitination	Gene Ontology	GO:0071108	1	7	0.412775	0.640146	Cm01G03168	http://amigo.geneontology.org/amigo/term/GO:0071108
geranyltranstransferase activity	Gene Ontology	GO:0004337	1	7	0.412775	0.640146	Cm05G02602	http://amigo.geneontology.org/amigo/term/GO:0004337
malate transmembrane transport	Gene Ontology	GO:0071423	1	7	0.412775	0.640146	Cm02G00577	http://amigo.geneontology.org/amigo/term/GO:0071423
regulation of phosphoprotein phosphatase activity	Gene Ontology	GO:0043666	1	7	0.412775	0.640146	Cm02G02830	http://amigo.geneontology.org/amigo/term/GO:0043666
translation release factor activity, codon specific	Gene Ontology	GO:0016149	1	7	0.412775	0.640146	Cm07G02047	http://amigo.geneontology.org/amigo/term/GO:0016149
diacylglycerol kinase activity	Gene Ontology	GO:0004143	1	7	0.412775	0.640146	Cm01G00468	http://amigo.geneontology.org/amigo/term/GO:0004143
membrane insertase activity	Gene Ontology	GO:0032977	1	7	0.412775	0.640146	Cm07G01550	http://amigo.geneontology.org/amigo/term/GO:0032977
positive regulation of RNA polymerase II transcription preinitiation complex assembly	Gene Ontology	GO:0045899	1	7	0.412775	0.640146	Cm06G02195	http://amigo.geneontology.org/amigo/term/GO:0045899
thiolester hydrolase activity	Gene Ontology	GO:0016790	1	7	0.412775	0.640146	Cm12G00548	http://amigo.geneontology.org/amigo/term/GO:0016790
TIM22 mitochondrial import inner membrane insertion complex	Gene Ontology	GO:0042721	1	7	0.412775	0.640146	Cm09G00130	http://amigo.geneontology.org/amigo/term/GO:0042721
circumnutation	Gene Ontology	GO:0010031	1	7	0.412775	0.640146	Cm01G04473	http://amigo.geneontology.org/amigo/term/GO:0010031
negative regulation of stomatal complex development	Gene Ontology	GO:2000122	1	7	0.412775	0.640146	Cm07G01324	http://amigo.geneontology.org/amigo/term/GO:2000122
acylglycerol lipase activity	Gene Ontology	GO:0047372	1	7	0.412775	0.640146	Cm01G02986	http://amigo.geneontology.org/amigo/term/GO:0047372
histone demethylase activity (H3-trimethyl-K4 specific)	Gene Ontology	GO:0034647	1	7	0.412775	0.640146	Cm02G01236	http://amigo.geneontology.org/amigo/term/GO:0034647
response to mannose	Gene Ontology	GO:1905582	1	7	0.412775	0.640146	Cm08G00243	http://amigo.geneontology.org/amigo/term/GO:1905582
regulation of peroxisome size	Gene Ontology	GO:0044375	1	7	0.412775	0.640146	Cm09G02159	http://amigo.geneontology.org/amigo/term/GO:0044375
anion transport	Gene Ontology	GO:0006820	1	7	0.412775	0.640146	Cm03G01144	http://amigo.geneontology.org/amigo/term/GO:0006820
protein kinase CK2 complex	Gene Ontology	GO:0005956	1	7	0.412775	0.640146	Cm08G00758	http://amigo.geneontology.org/amigo/term/GO:0005956
poly(A)-specific ribonuclease activity	Gene Ontology	GO:0004535	1	7	0.412775	0.640146	Cm07G01627	http://amigo.geneontology.org/amigo/term/GO:0004535
geranyl diphosphate biosynthetic process	Gene Ontology	GO:0033384	1	7	0.412775	0.640146	Cm05G02602	http://amigo.geneontology.org/amigo/term/GO:0033384
tRNA pseudouridine synthesis	Gene Ontology	GO:0031119	1	7	0.412775	0.640146	Cm01G02657	http://amigo.geneontology.org/amigo/term/GO:0031119
Golgi vesicle transport	Gene Ontology	GO:0048193	1	7	0.412775	0.640146	Cm07G00864	http://amigo.geneontology.org/amigo/term/GO:0048193
9-cis-epoxycarotenoid dioxygenase activity	Gene Ontology	GO:0045549	1	7	0.412775	0.640146	Cm03G00668	http://amigo.geneontology.org/amigo/term/GO:0045549
DNA methylation on cytosine within a CG sequence	Gene Ontology	GO:0010424	1	7	0.412775	0.640146	Cm03G02213	http://amigo.geneontology.org/amigo/term/GO:0010424
magnesium ion transmembrane transport	Gene Ontology	GO:1903830	1	7	0.412775	0.640146	Cm04G00118	http://amigo.geneontology.org/amigo/term/GO:1903830
carbon utilization	Gene Ontology	GO:0015976	1	7	0.412775	0.640146	Cm10G00955	http://amigo.geneontology.org/amigo/term/GO:0015976
regulation of shoot apical meristem development	Gene Ontology	GO:1902183	1	7	0.412775	0.640146	Cm03G01562	http://amigo.geneontology.org/amigo/term/GO:1902183
cyclin-dependent protein serine/threonine kinase activator activity	Gene Ontology	GO:0061575	1	7	0.412775	0.640146	Cm08G02395	http://amigo.geneontology.org/amigo/term/GO:0061575
regulation of protein catabolic process	Gene Ontology	GO:0042176	1	7	0.412775	0.640146	Cm10G01993	http://amigo.geneontology.org/amigo/term/GO:0042176
phosphatidylinositol-3,5-bisphosphate binding	Gene Ontology	GO:0080025	1	7	0.412775	0.640146	Cm10G00457	http://amigo.geneontology.org/amigo/term/GO:0080025
chloroplast protein-transporting ATPase activity	Gene Ontology	GO:0016464	1	7	0.412775	0.640146	Cm02G02403	http://amigo.geneontology.org/amigo/term/GO:0016464
glycine decarboxylation via glycine cleavage system	Gene Ontology	GO:0019464	1	7	0.412775	0.640146	Cm01G00247	http://amigo.geneontology.org/amigo/term/GO:0019464
protein targeting to ER	Gene Ontology	GO:0045047	1	7	0.412775	0.640146	Cm01G00600	http://amigo.geneontology.org/amigo/term/GO:0045047
microtubule organizing center	Gene Ontology	GO:0005815	1	7	0.412775	0.640146	Cm07G01032	http://amigo.geneontology.org/amigo/term/GO:0005815
negative regulation of mitotic nuclear division	Gene Ontology	GO:0045839	1	7	0.412775	0.640146	Cm11G00812	http://amigo.geneontology.org/amigo/term/GO:0045839
system development	Gene Ontology	GO:0048731	1	7	0.412775	0.640146	Cm10G00781	http://amigo.geneontology.org/amigo/term/GO:0048731
pentose-phosphate shunt, non-oxidative branch	Gene Ontology	GO:0009052	1	7	0.412775	0.640146	Cm02G01154	http://amigo.geneontology.org/amigo/term/GO:0009052
positive regulation of long-day photoperiodism, flowering	Gene Ontology	GO:0048578	1	7	0.412775	0.640146	Cm04G00541	http://amigo.geneontology.org/amigo/term/GO:0048578
developmental vegetative growth	Gene Ontology	GO:0080186	1	7	0.412775	0.640146	Cm06G01905	http://amigo.geneontology.org/amigo/term/GO:0080186
histone methyltransferase complex	Gene Ontology	GO:0035097	1	7	0.412775	0.640146	Cm02G01236	http://amigo.geneontology.org/amigo/term/GO:0035097
NADH metabolic process	Gene Ontology	GO:0006734	1	7	0.412775	0.640146	Cm08G02338	http://amigo.geneontology.org/amigo/term/GO:0006734
preprophase band assembly	Gene Ontology	GO:0000913	1	7	0.412775	0.640146	Cm08G00962	http://amigo.geneontology.org/amigo/term/GO:0000913
negative regulation of cell cycle	Gene Ontology	GO:0045786	1	7	0.412775	0.640146	Cm11G00812	http://amigo.geneontology.org/amigo/term/GO:0045786
proton transmembrane transport	Gene Ontology	GO:1902600	4	47	0.417967	0.641645	Cm04G01919|Cm02G00216|Cm10G01819|Cm03G02017	http://amigo.geneontology.org/amigo/term/GO:1902600
pseudouridine synthase activity	Gene Ontology	GO:0009982	2	20	0.418507	0.641645	Cm01G02657|Cm02G00432	http://amigo.geneontology.org/amigo/term/GO:0009982
positive regulation of seed germination	Gene Ontology	GO:0010030	2	20	0.418507	0.641645	Cm01G01754|Cm02G00433	http://amigo.geneontology.org/amigo/term/GO:0010030
chloroplast avoidance movement	Gene Ontology	GO:0009903	2	20	0.418507	0.641645	Cm08G00962|Cm01G04056	http://amigo.geneontology.org/amigo/term/GO:0009903
sterol binding	Gene Ontology	GO:0032934	2	20	0.418507	0.641645	Cm02G00390|Cm11G02412	http://amigo.geneontology.org/amigo/term/GO:0032934
galactose metabolic process	Gene Ontology	GO:0006012	2	20	0.418507	0.641645	Cm12G00774|Cm10G00389	http://amigo.geneontology.org/amigo/term/GO:0006012
translational elongation	Gene Ontology	GO:0006414	2	20	0.418507	0.641645	Cm08G02258|Cm06G00217	http://amigo.geneontology.org/amigo/term/GO:0006414
methyl-CpG binding	Gene Ontology	GO:0008327	2	20	0.418507	0.641645	Cm03G02213|Cm09G01652	http://amigo.geneontology.org/amigo/term/GO:0008327
purine nucleobase transport	Gene Ontology	GO:0006863	2	20	0.418507	0.641645	Cm10G00455|Cm01G00614	http://amigo.geneontology.org/amigo/term/GO:0006863
ligand-gated ion channel activity	Gene Ontology	GO:0015276	2	20	0.418507	0.641645	Cm01G04232|Cm02G01863	http://amigo.geneontology.org/amigo/term/GO:0015276
intracellular ligand-gated ion channel activity	Gene Ontology	GO:0005217	2	20	0.418507	0.641645	Cm01G04232|Cm02G01863	http://amigo.geneontology.org/amigo/term/GO:0005217
inorganic phosphate transmembrane transporter activity	Gene Ontology	GO:0005315	2	20	0.418507	0.641645	Cm08G01585|Cm08G01584	http://amigo.geneontology.org/amigo/term/GO:0005315
glutamate receptor activity	Gene Ontology	GO:0008066	2	20	0.418507	0.641645	Cm01G04232|Cm02G01863	http://amigo.geneontology.org/amigo/term/GO:0008066
cell morphogenesis	Gene Ontology	GO:0000902	2	20	0.418507	0.641645	Cm11G00508|Cm04G00306	http://amigo.geneontology.org/amigo/term/GO:0000902
exocyst	Gene Ontology	GO:0000145	3	34	0.428855	0.646411	Cm05G00600|Cm02G02501|Cm01G02687	http://amigo.geneontology.org/amigo/term/GO:0000145
transcription coregulator activity	Gene Ontology	GO:0003712	3	34	0.428855	0.646411	Cm02G02195|Cm02G02243|Cm02G02766	http://amigo.geneontology.org/amigo/term/GO:0003712
ubiquitin binding	Gene Ontology	GO:0043130	4	48	0.432645	0.646411	Cm12G01809|Cm01G04079|Cm10G00797|Cm02G00325	http://amigo.geneontology.org/amigo/term/GO:0043130
plastoglobule	Gene Ontology	GO:0010287	5	62	0.434074	0.646411	Cm07G02067|Cm02G00214|Cm09G00469|Cm05G00080|Cm02G02361	http://amigo.geneontology.org/amigo/term/GO:0010287
U12-type spliceosomal complex	Gene Ontology	GO:0005689	2	21	0.441057	0.646411	Cm06G01857|Cm07G00943	http://amigo.geneontology.org/amigo/term/GO:0005689
poly(A) binding	Gene Ontology	GO:0008143	2	21	0.441057	0.646411	Cm01G04274|Cm03G02579	http://amigo.geneontology.org/amigo/term/GO:0008143
histone-lysine N-methyltransferase activity	Gene Ontology	GO:0018024	2	21	0.441057	0.646411	Cm10G00351|Cm08G00671	http://amigo.geneontology.org/amigo/term/GO:0018024
positive regulation of transcription elongation from RNA polymerase II promoter	Gene Ontology	GO:0032968	2	21	0.441057	0.646411	Cm08G02152|Cm10G00003	http://amigo.geneontology.org/amigo/term/GO:0032968
P-P-bond-hydrolysis-driven protein transmembrane transporter activity	Gene Ontology	GO:0015450	2	21	0.441057	0.646411	Cm02G02403|Cm07G01550	http://amigo.geneontology.org/amigo/term/GO:0015450
sexual reproduction	Gene Ontology	GO:0019953	2	21	0.441057	0.646411	Cm09G01098|Cm05G01593	http://amigo.geneontology.org/amigo/term/GO:0019953
calcium-mediated signaling	Gene Ontology	GO:0019722	6	77	0.445976	0.646411	Cm06G00227|Cm01G04232|Cm02G01863|Cm08G01286|Cm08G00657|Cm10G00726	http://amigo.geneontology.org/amigo/term/GO:0019722
endoplasmic reticulum to Golgi vesicle-mediated transport	Gene Ontology	GO:0006888	5	63	0.446895	0.646411	Cm06G01914|Cm05G02636|Cm02G02140|Cm06G01815|Cm10G02170	http://amigo.geneontology.org/amigo/term/GO:0006888
thiol-dependent ubiquitin-specific protease activity	Gene Ontology	GO:0004843	4	49	0.447219	0.646411	Cm05G00617|Cm01G03168|Cm05G02369|Cm02G02767	http://amigo.geneontology.org/amigo/term/GO:0004843
Golgi medial cisterna	Gene Ontology	GO:0005797	4	49	0.447219	0.646411	Cm02G00074|Cm02G00148|Cm02G02140|Cm10G01624	http://amigo.geneontology.org/amigo/term/GO:0005797
ethylene-activated signaling pathway	Gene Ontology	GO:0009873	4	49	0.447219	0.646411	Cm10G00271|Cm02G02170|Cm02G02344|Cm12G01977	http://amigo.geneontology.org/amigo/term/GO:0009873
double-stranded methylated DNA binding	Gene Ontology	GO:0010385	1	8	0.450584	0.646411	Cm03G02213	http://amigo.geneontology.org/amigo/term/GO:0010385
auxin binding	Gene Ontology	GO:0010011	1	8	0.450584	0.646411	Cm03G02618	http://amigo.geneontology.org/amigo/term/GO:0010011
nucleoside diphosphate phosphorylation	Gene Ontology	GO:0006165	1	8	0.450584	0.646411	Cm02G02242	http://amigo.geneontology.org/amigo/term/GO:0006165
sporopollenin biosynthetic process	Gene Ontology	GO:0080110	1	8	0.450584	0.646411	Cm04G01074	http://amigo.geneontology.org/amigo/term/GO:0080110
negative regulation of endopeptidase activity	Gene Ontology	GO:0010951	1	8	0.450584	0.646411	Cm07G00262	http://amigo.geneontology.org/amigo/term/GO:0010951
exonucleolytic catabolism of deadenylated mRNA	Gene Ontology	GO:0043928	1	8	0.450584	0.646411	Cm01G00150	http://amigo.geneontology.org/amigo/term/GO:0043928
acetyl-CoA biosynthetic process from pyruvate	Gene Ontology	GO:0006086	1	8	0.450584	0.646411	Cm04G00567	http://amigo.geneontology.org/amigo/term/GO:0006086
cellular response to potassium ion starvation	Gene Ontology	GO:0051365	1	8	0.450584	0.646411	Cm05G00219	http://amigo.geneontology.org/amigo/term/GO:0051365
glycolipid biosynthetic process	Gene Ontology	GO:0009247	1	8	0.450584	0.646411	Cm01G00768	http://amigo.geneontology.org/amigo/term/GO:0009247
eukaryotic translation initiation factor 4F complex	Gene Ontology	GO:0016281	1	8	0.450584	0.646411	Cm02G01603	http://amigo.geneontology.org/amigo/term/GO:0016281
histone methyltransferase activity	Gene Ontology	GO:0042054	1	8	0.450584	0.646411	Cm02G01236	http://amigo.geneontology.org/amigo/term/GO:0042054
xylan acetylation	Gene Ontology	GO:1990937	1	8	0.450584	0.646411	Cm05G01181	http://amigo.geneontology.org/amigo/term/GO:1990937
hydrogen sulfide biosynthetic process	Gene Ontology	GO:0070814	1	8	0.450584	0.646411	Cm11G00758	http://amigo.geneontology.org/amigo/term/GO:0070814
'de novo' pyrimidine nucleobase biosynthetic process	Gene Ontology	GO:0006207	1	8	0.450584	0.646411	Cm05G01538	http://amigo.geneontology.org/amigo/term/GO:0006207
cell cycle arrest	Gene Ontology	GO:0007050	1	8	0.450584	0.646411	Cm12G00006	http://amigo.geneontology.org/amigo/term/GO:0007050
adenylylsulfate kinase activity	Gene Ontology	GO:0004020	1	8	0.450584	0.646411	Cm11G00758	http://amigo.geneontology.org/amigo/term/GO:0004020
nucleoside diphosphate kinase activity	Gene Ontology	GO:0004550	1	8	0.450584	0.646411	Cm02G02242	http://amigo.geneontology.org/amigo/term/GO:0004550
regulation of salicylic acid metabolic process	Gene Ontology	GO:0010337	1	8	0.450584	0.646411	Cm09G01157	http://amigo.geneontology.org/amigo/term/GO:0010337
ammonium transmembrane transporter activity	Gene Ontology	GO:0008519	1	8	0.450584	0.646411	Cm03G00212	http://amigo.geneontology.org/amigo/term/GO:0008519
clathrin adaptor complex	Gene Ontology	GO:0030131	1	8	0.450584	0.646411	Cm12G00353	http://amigo.geneontology.org/amigo/term/GO:0030131
SAM complex	Gene Ontology	GO:0001401	1	8	0.450584	0.646411	Cm07G00322	http://amigo.geneontology.org/amigo/term/GO:0001401
sodium ion import across plasma membrane	Gene Ontology	GO:0098719	1	8	0.450584	0.646411	Cm12G01048	http://amigo.geneontology.org/amigo/term/GO:0098719
nucleotide-sugar transmembrane transport	Gene Ontology	GO:0015780	1	8	0.450584	0.646411	Cm06G01108	http://amigo.geneontology.org/amigo/term/GO:0015780
photosynthetic acclimation	Gene Ontology	GO:0009643	1	8	0.450584	0.646411	Cm10G01063	http://amigo.geneontology.org/amigo/term/GO:0009643
quercetin 4'-O-glucosyltransferase activity	Gene Ontology	GO:0080046	1	8	0.450584	0.646411	Cm05G02658	http://amigo.geneontology.org/amigo/term/GO:0080046
leaf abscission	Gene Ontology	GO:0060866	1	8	0.450584	0.646411	Cm02G02315	http://amigo.geneontology.org/amigo/term/GO:0060866
oxidoreductase activity, acting on CH-OH group of donors	Gene Ontology	GO:0016614	1	8	0.450584	0.646411	Cm09G01580	http://amigo.geneontology.org/amigo/term/GO:0016614
decanoate-CoA ligase activity	Gene Ontology	GO:0102391	1	8	0.450584	0.646411	Cm08G02396	http://amigo.geneontology.org/amigo/term/GO:0102391
phosphatidylethanolamine biosynthetic process	Gene Ontology	GO:0006646	1	8	0.450584	0.646411	Cm01G00327	http://amigo.geneontology.org/amigo/term/GO:0006646
GTP biosynthetic process	Gene Ontology	GO:0006183	1	8	0.450584	0.646411	Cm02G02242	http://amigo.geneontology.org/amigo/term/GO:0006183
positive regulation of defense response to oomycetes	Gene Ontology	GO:1902290	1	8	0.450584	0.646411	Cm02G01726	http://amigo.geneontology.org/amigo/term/GO:1902290
cysteine biosynthetic process	Gene Ontology	GO:0019344	1	8	0.450584	0.646411	Cm04G02167	http://amigo.geneontology.org/amigo/term/GO:0019344
nuclear-transcribed mRNA catabolic process	Gene Ontology	GO:0000956	1	8	0.450584	0.646411	Cm10G00071	http://amigo.geneontology.org/amigo/term/GO:0000956
response to ionizing radiation	Gene Ontology	GO:0010212	1	8	0.450584	0.646411	Cm12G00006	http://amigo.geneontology.org/amigo/term/GO:0010212
amylopectin maltohydrolase activity	Gene Ontology	GO:0102229	1	8	0.450584	0.646411	Cm05G00315	http://amigo.geneontology.org/amigo/term/GO:0102229
RNA polymerase II preinitiation complex assembly	Gene Ontology	GO:0051123	1	8	0.450584	0.646411	Cm10G00948	http://amigo.geneontology.org/amigo/term/GO:0051123
oligosaccharyltransferase complex	Gene Ontology	GO:0008250	1	8	0.450584	0.646411	Cm02G00696	http://amigo.geneontology.org/amigo/term/GO:0008250
leaf shaping	Gene Ontology	GO:0010358	1	8	0.450584	0.646411	Cm02G02342	http://amigo.geneontology.org/amigo/term/GO:0010358
salicylic acid biosynthetic process	Gene Ontology	GO:0009697	1	8	0.450584	0.646411	Cm06G00768	http://amigo.geneontology.org/amigo/term/GO:0009697
ribosomal large subunit binding	Gene Ontology	GO:0043023	1	8	0.450584	0.646411	Cm01G03169	http://amigo.geneontology.org/amigo/term/GO:0043023
methyl-CpNpG binding	Gene Ontology	GO:0010428	1	8	0.450584	0.646411	Cm03G02213	http://amigo.geneontology.org/amigo/term/GO:0010428
ferric-chelate reductase activity	Gene Ontology	GO:0000293	1	8	0.450584	0.646411	Cm02G00403	http://amigo.geneontology.org/amigo/term/GO:0000293
phyllome development	Gene Ontology	GO:0048827	1	8	0.450584	0.646411	Cm02G01367	http://amigo.geneontology.org/amigo/term/GO:0048827
nuclear polyadenylation-dependent rRNA catabolic process	Gene Ontology	GO:0071035	1	8	0.450584	0.646411	Cm01G00150	http://amigo.geneontology.org/amigo/term/GO:0071035
thioredoxin peroxidase activity	Gene Ontology	GO:0008379	1	8	0.450584	0.646411	Cm05G02369	http://amigo.geneontology.org/amigo/term/GO:0008379
negative regulation of response to salt stress	Gene Ontology	GO:1901001	1	8	0.450584	0.646411	Cm03G02634	http://amigo.geneontology.org/amigo/term/GO:1901001
cadmium ion transport	Gene Ontology	GO:0015691	1	8	0.450584	0.646411	Cm02G00136	http://amigo.geneontology.org/amigo/term/GO:0015691
inositol 3-alpha-galactosyltransferase activity	Gene Ontology	GO:0047216	1	8	0.450584	0.646411	Cm12G00774	http://amigo.geneontology.org/amigo/term/GO:0047216
mitotic chromosome condensation	Gene Ontology	GO:0007076	1	8	0.450584	0.646411	Cm07G01037	http://amigo.geneontology.org/amigo/term/GO:0007076
phosphate-containing compound metabolic process	Gene Ontology	GO:0006796	1	8	0.450584	0.646411	Cm10G01076	http://amigo.geneontology.org/amigo/term/GO:0006796
protein-membrane adaptor activity	Gene Ontology	GO:0043495	1	8	0.450584	0.646411	Cm03G01174	http://amigo.geneontology.org/amigo/term/GO:0043495
methyl-CpNpN binding	Gene Ontology	GO:0010429	1	8	0.450584	0.646411	Cm03G02213	http://amigo.geneontology.org/amigo/term/GO:0010429
nuclear periphery	Gene Ontology	GO:0034399	1	8	0.450584	0.646411	Cm04G02174	http://amigo.geneontology.org/amigo/term/GO:0034399
monosaccharide transmembrane transporter activity	Gene Ontology	GO:0015145	1	8	0.450584	0.646411	Cm02G00420	http://amigo.geneontology.org/amigo/term/GO:0015145
response to UV-C	Gene Ontology	GO:0010225	1	8	0.450584	0.646411	Cm08G00758	http://amigo.geneontology.org/amigo/term/GO:0010225
cysteine-type endopeptidase inhibitor activity	Gene Ontology	GO:0004869	1	8	0.450584	0.646411	Cm07G00262	http://amigo.geneontology.org/amigo/term/GO:0004869
maintenance of floral organ identity	Gene Ontology	GO:0048497	1	8	0.450584	0.646411	Cm08G02480	http://amigo.geneontology.org/amigo/term/GO:0048497
malate transmembrane transporter activity	Gene Ontology	GO:0015140	1	8	0.450584	0.646411	Cm02G00577	http://amigo.geneontology.org/amigo/term/GO:0015140
glyceraldehyde-3-phosphate dehydrogenase (NAD+) (non-phosphorylating) activity	Gene Ontology	GO:0043878	1	8	0.450584	0.646411	Cm10G00057	http://amigo.geneontology.org/amigo/term/GO:0043878
dipeptidyl-peptidase activity	Gene Ontology	GO:0008239	1	8	0.450584	0.646411	Cm07G00822	http://amigo.geneontology.org/amigo/term/GO:0008239
positive regulation of gibberellic acid mediated signaling pathway	Gene Ontology	GO:0009939	1	8	0.450584	0.646411	Cm01G04328	http://amigo.geneontology.org/amigo/term/GO:0009939
metal ion binding	Gene Ontology	GO:0046872	5	64	0.45964	0.656175	Cm07G00971|Cm08G01312|Cm10G00790|Cm07G02025|Cm10G00239	http://amigo.geneontology.org/amigo/term/GO:0046872
vesicle	Gene Ontology	GO:0031982	5	64	0.45964	0.656175	Cm01G03792|Cm01G00144|Cm05G00177|Cm01G04056|Cm04G01821	http://amigo.geneontology.org/amigo/term/GO:0031982
protein heterodimerization activity	Gene Ontology	GO:0046982	9	121	0.460472	0.656175	Cm10G00795|Cm07G00323|Cm05G03128|Cm07G00845|Cm07G01794|Cm07G01575|Cm01G00383|Cm10G00522|Cm04G01918	http://amigo.geneontology.org/amigo/term/GO:0046982
cellular response to heat	Gene Ontology	GO:0034605	4	50	0.461673	0.656175	Cm08G02557|Cm12G02104|Cm05G02984|Cm12G02103	http://amigo.geneontology.org/amigo/term/GO:0034605
cyclin-dependent protein kinase holoenzyme complex	Gene Ontology	GO:0000307	4	50	0.461673	0.656175	Cm07G00912|Cm08G02152|Cm02G00444|Cm05G02717	http://amigo.geneontology.org/amigo/term/GO:0000307
transcription initiation from RNA polymerase II promoter	Gene Ontology	GO:0006367	2	22	0.463114	0.656175	Cm12G01797|Cm01G03373	http://amigo.geneontology.org/amigo/term/GO:0006367
purine nucleobase transmembrane transporter activity	Gene Ontology	GO:0005345	2	22	0.463114	0.656175	Cm10G00455|Cm01G00614	http://amigo.geneontology.org/amigo/term/GO:0005345
cortical microtubule	Gene Ontology	GO:0055028	2	22	0.463114	0.656175	Cm01G04282|Cm03G02096	http://amigo.geneontology.org/amigo/term/GO:0055028
cellular response to amino acid stimulus	Gene Ontology	GO:0071230	2	22	0.463114	0.656175	Cm01G04232|Cm02G01863	http://amigo.geneontology.org/amigo/term/GO:0071230
vacuole organization	Gene Ontology	GO:0007033	2	22	0.463114	0.656175	Cm02G02547|Cm07G00985	http://amigo.geneontology.org/amigo/term/GO:0007033
histone deacetylase complex	Gene Ontology	GO:0000118	2	22	0.463114	0.656175	Cm04G00564|Cm05G02609	http://amigo.geneontology.org/amigo/term/GO:0000118
pollen sperm cell differentiation	Gene Ontology	GO:0048235	3	36	0.463271	0.656175	Cm05G00064|Cm04G00966|Cm08G00659	http://amigo.geneontology.org/amigo/term/GO:0048235
actin cytoskeleton	Gene Ontology	GO:0015629	3	36	0.463271	0.656175	Cm01G00144|Cm05G00177|Cm04G01821	http://amigo.geneontology.org/amigo/term/GO:0015629
water channel activity	Gene Ontology	GO:0015250	3	36	0.463271	0.656175	Cm11G02136|Cm05G00675|Cm05G00674	http://amigo.geneontology.org/amigo/term/GO:0015250
carbohydrate transmembrane transporter activity	Gene Ontology	GO:0015144	4	51	0.475993	0.662133	Cm02G00420|Cm03G00117|Cm05G01860|Cm03G00118	http://amigo.geneontology.org/amigo/term/GO:0015144
manganese ion binding	Gene Ontology	GO:0030145	4	51	0.475993	0.662133	Cm03G01164|Cm03G01165|Cm03G01166|Cm06G00677	http://amigo.geneontology.org/amigo/term/GO:0030145
nucleosome assembly	Gene Ontology	GO:0006334	3	37	0.480137	0.662133	Cm07G02125|Cm07G00845|Cm12G01925	http://amigo.geneontology.org/amigo/term/GO:0006334
extrinsic component of membrane	Gene Ontology	GO:0019898	3	37	0.480137	0.662133	Cm12G00452|Cm03G00328|Cm03G00317	http://amigo.geneontology.org/amigo/term/GO:0019898
protein import into chloroplast stroma	Gene Ontology	GO:0045037	2	23	0.48465	0.662133	Cm07G00792|Cm02G01908	http://amigo.geneontology.org/amigo/term/GO:0045037
endoplasmic reticulum unfolded protein response	Gene Ontology	GO:0030968	2	23	0.48465	0.662133	Cm06G01988|Cm07G01730	http://amigo.geneontology.org/amigo/term/GO:0030968
regulation of auxin polar transport	Gene Ontology	GO:2000012	2	23	0.48465	0.662133	Cm07G01076|Cm08G00656	http://amigo.geneontology.org/amigo/term/GO:2000012
lipid storage	Gene Ontology	GO:0019915	2	23	0.48465	0.662133	Cm09G01098|Cm10G02185	http://amigo.geneontology.org/amigo/term/GO:0019915
tubulin binding	Gene Ontology	GO:0015631	1	9	0.48596	0.662133	Cm11G00508	http://amigo.geneontology.org/amigo/term/GO:0015631
chorismate biosynthetic process	Gene Ontology	GO:0009423	1	9	0.48596	0.662133	Cm03G02592	http://amigo.geneontology.org/amigo/term/GO:0009423
positive regulation of ubiquitin protein ligase activity	Gene Ontology	GO:1904668	1	9	0.48596	0.662133	Cm02G00153	http://amigo.geneontology.org/amigo/term/GO:1904668
mucilage biosynthetic process	Gene Ontology	GO:0010192	1	9	0.48596	0.662133	Cm06G01047	http://amigo.geneontology.org/amigo/term/GO:0010192
nuclear membrane	Gene Ontology	GO:0031965	1	9	0.48596	0.662133	Cm12G01047	http://amigo.geneontology.org/amigo/term/GO:0031965
anther wall tapetum development	Gene Ontology	GO:0048658	1	9	0.48596	0.662133	Cm04G00898	http://amigo.geneontology.org/amigo/term/GO:0048658
endomembrane system organization	Gene Ontology	GO:0010256	1	9	0.48596	0.662133	Cm08G01276	http://amigo.geneontology.org/amigo/term/GO:0010256
negative regulation of cell division	Gene Ontology	GO:0051782	1	9	0.48596	0.662133	Cm04G00898	http://amigo.geneontology.org/amigo/term/GO:0051782
aldehyde dehydrogenase (NAD+) activity	Gene Ontology	GO:0004029	1	9	0.48596	0.662133	Cm10G00057	http://amigo.geneontology.org/amigo/term/GO:0004029
mucilage extrusion from seed coat	Gene Ontology	GO:0080001	1	9	0.48596	0.662133	Cm06G01047	http://amigo.geneontology.org/amigo/term/GO:0080001
late endosome to vacuole transport via multivesicular body sorting pathway	Gene Ontology	GO:0032511	1	9	0.48596	0.662133	Cm11G01703	http://amigo.geneontology.org/amigo/term/GO:0032511
galactolipase activity	Gene Ontology	GO:0047714	1	9	0.48596	0.662133	Cm02G00761	http://amigo.geneontology.org/amigo/term/GO:0047714
cellular response to starvation	Gene Ontology	GO:0009267	1	9	0.48596	0.662133	Cm04G01918	http://amigo.geneontology.org/amigo/term/GO:0009267
phosphoric ester hydrolase activity	Gene Ontology	GO:0042578	1	9	0.48596	0.662133	Cm06G01733	http://amigo.geneontology.org/amigo/term/GO:0042578
preribosome, small subunit precursor	Gene Ontology	GO:0030688	1	9	0.48596	0.662133	Cm08G01697	http://amigo.geneontology.org/amigo/term/GO:0030688
positive regulation of mitotic metaphase/anaphase transition	Gene Ontology	GO:0045842	1	9	0.48596	0.662133	Cm04G02560	http://amigo.geneontology.org/amigo/term/GO:0045842
growth factor activity	Gene Ontology	GO:0008083	1	9	0.48596	0.662133	Cm04G00014	http://amigo.geneontology.org/amigo/term/GO:0008083
NuA4 histone acetyltransferase complex	Gene Ontology	GO:0035267	1	9	0.48596	0.662133	Cm05G03135	http://amigo.geneontology.org/amigo/term/GO:0035267
water homeostasis	Gene Ontology	GO:0030104	1	9	0.48596	0.662133	Cm01G00295	http://amigo.geneontology.org/amigo/term/GO:0030104
farnesyltranstransferase activity	Gene Ontology	GO:0004311	1	9	0.48596	0.662133	Cm05G02602	http://amigo.geneontology.org/amigo/term/GO:0004311
carotene catabolic process	Gene Ontology	GO:0016121	1	9	0.48596	0.662133	Cm03G00668	http://amigo.geneontology.org/amigo/term/GO:0016121
branched-chain-amino-acid transaminase activity	Gene Ontology	GO:0004084	1	9	0.48596	0.662133	Cm04G02146	http://amigo.geneontology.org/amigo/term/GO:0004084
arginine biosynthetic process	Gene Ontology	GO:0006526	1	9	0.48596	0.662133	Cm02G02344	http://amigo.geneontology.org/amigo/term/GO:0006526
acyl-CoA ligase activity	Gene Ontology	GO:0003996	1	9	0.48596	0.662133	Cm08G02396	http://amigo.geneontology.org/amigo/term/GO:0003996
regulation of response to salt stress	Gene Ontology	GO:1901000	1	9	0.48596	0.662133	Cm07G02050	http://amigo.geneontology.org/amigo/term/GO:1901000
SRP-dependent cotranslational protein targeting to membrane, translocation	Gene Ontology	GO:0006616	1	9	0.48596	0.662133	Cm02G02311	http://amigo.geneontology.org/amigo/term/GO:0006616
protein import into peroxisome matrix	Gene Ontology	GO:0016558	1	9	0.48596	0.662133	Cm06G02027	http://amigo.geneontology.org/amigo/term/GO:0016558
carotenoid dioxygenase activity	Gene Ontology	GO:0010436	1	9	0.48596	0.662133	Cm03G00668	http://amigo.geneontology.org/amigo/term/GO:0010436
positive regulation of anaphase-promoting complex-dependent catabolic process	Gene Ontology	GO:1905786	1	9	0.48596	0.662133	Cm02G00153	http://amigo.geneontology.org/amigo/term/GO:1905786
cysteine synthase activity	Gene Ontology	GO:0004124	1	9	0.48596	0.662133	Cm04G02167	http://amigo.geneontology.org/amigo/term/GO:0004124
ubiquitin ligase activator activity	Gene Ontology	GO:1990757	1	9	0.48596	0.662133	Cm02G00153	http://amigo.geneontology.org/amigo/term/GO:1990757
oxaloacetate decarboxylase activity	Gene Ontology	GO:0008948	1	9	0.48596	0.662133	Cm05G03133	http://amigo.geneontology.org/amigo/term/GO:0008948
response to low fluence blue light stimulus by blue low-fluence system	Gene Ontology	GO:0010244	1	9	0.48596	0.662133	Cm12G01743	http://amigo.geneontology.org/amigo/term/GO:0010244
peptidyl-lysine monomethylation	Gene Ontology	GO:0018026	1	9	0.48596	0.662133	Cm06G00775	http://amigo.geneontology.org/amigo/term/GO:0018026
dimethylallyltranstransferase activity	Gene Ontology	GO:0004161	1	9	0.48596	0.662133	Cm05G02602	http://amigo.geneontology.org/amigo/term/GO:0004161
tRNA splicing, via endonucleolytic cleavage and ligation	Gene Ontology	GO:0006388	1	9	0.48596	0.662133	Cm07G01730	http://amigo.geneontology.org/amigo/term/GO:0006388
cellular response to cytokinin stimulus	Gene Ontology	GO:0071368	1	9	0.48596	0.662133	Cm02G02917	http://amigo.geneontology.org/amigo/term/GO:0071368
translation release factor activity	Gene Ontology	GO:0003747	1	9	0.48596	0.662133	Cm07G02047	http://amigo.geneontology.org/amigo/term/GO:0003747
GTPase binding	Gene Ontology	GO:0051020	1	9	0.48596	0.662133	Cm07G01167	http://amigo.geneontology.org/amigo/term/GO:0051020
ion transmembrane transporter activity, phosphorylative mechanism	Gene Ontology	GO:0015662	1	9	0.48596	0.662133	Cm04G00542	http://amigo.geneontology.org/amigo/term/GO:0015662
hydrolase activity, hydrolyzing O-glycosyl compounds	Gene Ontology	GO:0004553	9	124	0.488006	0.664457	Cm07G00388|Cm10G00796|Cm01G02100|Cm05G01866|Cm08G01908|Cm02G02833|Cm01G01572|Cm11G01718|Cm07G00397	http://amigo.geneontology.org/amigo/term/GO:0004553
dioxygenase activity	Gene Ontology	GO:0051213	4	52	0.490164	0.666698	Cm02G02445|Cm09G02090|Cm02G02454|Cm09G01563	http://amigo.geneontology.org/amigo/term/GO:0051213
receptor serine/threonine kinase binding	Gene Ontology	GO:0033612	3	38	0.496747	0.674712	Cm10G00795|Cm07G02134|Cm04G00554	http://amigo.geneontology.org/amigo/term/GO:0033612
positive regulation of abscisic acid-activated signaling pathway	Gene Ontology	GO:0009789	3	38	0.496747	0.674712	Cm08G00103|Cm02G02342|Cm01G01704	http://amigo.geneontology.org/amigo/term/GO:0009789
RNA splicing	Gene Ontology	GO:0008380	4	53	0.504174	0.677222	Cm09G01610|Cm03G01188|Cm02G02345|Cm05G00188	http://amigo.geneontology.org/amigo/term/GO:0008380
glycolytic process	Gene Ontology	GO:0006096	4	53	0.504174	0.677222	Cm09G01564|Cm10G01992|Cm10G01142|Cm11G00518	http://amigo.geneontology.org/amigo/term/GO:0006096
peptidyl-prolyl cis-trans isomerase activity	Gene Ontology	GO:0003755	4	53	0.504174	0.677222	Cm01G04370|Cm05G00475|Cm12G01925|Cm05G02985	http://amigo.geneontology.org/amigo/term/GO:0003755
retrograde vesicle-mediated transport, Golgi to endoplasmic reticulum	Gene Ontology	GO:0006890	2	24	0.505639	0.677222	Cm06G01914|Cm11G02075	http://amigo.geneontology.org/amigo/term/GO:0006890
protein tyrosine phosphatase activity	Gene Ontology	GO:0004725	2	24	0.505639	0.677222	Cm11G02019|Cm12G00358	http://amigo.geneontology.org/amigo/term/GO:0004725
chitinase activity	Gene Ontology	GO:0004568	2	24	0.505639	0.677222	Cm10G02196|Cm10G02197	http://amigo.geneontology.org/amigo/term/GO:0004568
cell periphery	Gene Ontology	GO:0071944	2	24	0.505639	0.677222	Cm02G01984|Cm02G01983	http://amigo.geneontology.org/amigo/term/GO:0071944
peroxisome organization	Gene Ontology	GO:0007031	2	24	0.505639	0.677222	Cm09G02159|Cm06G01319	http://amigo.geneontology.org/amigo/term/GO:0007031
DNA-dependent DNA replication	Gene Ontology	GO:0006261	2	24	0.505639	0.677222	Cm01G00038|Cm08G01847	http://amigo.geneontology.org/amigo/term/GO:0006261
cotyledon development	Gene Ontology	GO:0048825	3	39	0.513085	0.677222	Cm04G00779|Cm07G01076|Cm02G01367	http://amigo.geneontology.org/amigo/term/GO:0048825
cell-cell signaling	Gene Ontology	GO:0007267	3	39	0.513085	0.677222	Cm08G01286|Cm08G00657|Cm10G00726	http://amigo.geneontology.org/amigo/term/GO:0007267
protein glycosylation	Gene Ontology	GO:0006486	7	98	0.517849	0.677222	Cm03G00801|Cm08G01311|Cm05G01780|Cm09G02379|Cm08G01277|Cm08G01276|Cm01G04412	http://amigo.geneontology.org/amigo/term/GO:0006486
chromosome organization	Gene Ontology	GO:0051276	1	10	0.519059	0.677222	Cm07G01037	http://amigo.geneontology.org/amigo/term/GO:0051276
ER body	Gene Ontology	GO:0010168	1	10	0.519059	0.677222	Cm09G00391	http://amigo.geneontology.org/amigo/term/GO:0010168
regulation of photosynthesis	Gene Ontology	GO:0010109	1	10	0.519059	0.677222	Cm10G01063	http://amigo.geneontology.org/amigo/term/GO:0010109
L-malate dehydrogenase activity	Gene Ontology	GO:0030060	1	10	0.519059	0.677222	Cm10G01087	http://amigo.geneontology.org/amigo/term/GO:0030060
chromosome, centromeric region	Gene Ontology	GO:0000775	1	10	0.519059	0.677222	Cm07G01575	http://amigo.geneontology.org/amigo/term/GO:0000775
positive regulation of growth	Gene Ontology	GO:0045927	1	10	0.519059	0.677222	Cm12G01921	http://amigo.geneontology.org/amigo/term/GO:0045927
protein-lysine N-methyltransferase activity	Gene Ontology	GO:0016279	1	10	0.519059	0.677222	Cm06G00775	http://amigo.geneontology.org/amigo/term/GO:0016279
cellular response to light stimulus	Gene Ontology	GO:0071482	1	10	0.519059	0.677222	Cm12G00974	http://amigo.geneontology.org/amigo/term/GO:0071482
procambium histogenesis	Gene Ontology	GO:0010067	1	10	0.519059	0.677222	Cm01G04275	http://amigo.geneontology.org/amigo/term/GO:0010067
prenyltransferase activity	Gene Ontology	GO:0004659	1	10	0.519059	0.677222	Cm05G02602	http://amigo.geneontology.org/amigo/term/GO:0004659
cell projection	Gene Ontology	GO:0042995	1	10	0.519059	0.677222	Cm01G03792	http://amigo.geneontology.org/amigo/term/GO:0042995
threonine biosynthetic process	Gene Ontology	GO:0009088	1	10	0.519059	0.677222	Cm09G02314	http://amigo.geneontology.org/amigo/term/GO:0009088
mitotic spindle assembly checkpoint	Gene Ontology	GO:0007094	1	10	0.519059	0.677222	Cm04G00966	http://amigo.geneontology.org/amigo/term/GO:0007094
nucleotidyltransferase activity	Gene Ontology	GO:0016779	1	10	0.519059	0.677222	Cm04G00390	http://amigo.geneontology.org/amigo/term/GO:0016779
mitotic sister chromatid segregation	Gene Ontology	GO:0000070	1	10	0.519059	0.677222	Cm07G01037	http://amigo.geneontology.org/amigo/term/GO:0000070
photoprotection	Gene Ontology	GO:0010117	1	10	0.519059	0.677222	Cm12G01743	http://amigo.geneontology.org/amigo/term/GO:0010117
1-phosphatidylinositol 4-kinase activity	Gene Ontology	GO:0004430	1	10	0.519059	0.677222	Cm06G01062	http://amigo.geneontology.org/amigo/term/GO:0004430
7S RNA binding	Gene Ontology	GO:0008312	1	10	0.519059	0.677222	Cm02G02311	http://amigo.geneontology.org/amigo/term/GO:0008312
root meristem growth	Gene Ontology	GO:0010449	1	10	0.519059	0.677222	Cm07G02058	http://amigo.geneontology.org/amigo/term/GO:0010449
negative regulation of long-day photoperiodism, flowering	Gene Ontology	GO:0048579	1	10	0.519059	0.677222	Cm02G01236	http://amigo.geneontology.org/amigo/term/GO:0048579
nucleocytoplasmic transport	Gene Ontology	GO:0006913	1	10	0.519059	0.677222	Cm01G01638	http://amigo.geneontology.org/amigo/term/GO:0006913
myricetin 3-O-glucosyltransferase activity	Gene Ontology	GO:0102425	1	10	0.519059	0.677222	Cm10G01377	http://amigo.geneontology.org/amigo/term/GO:0102425
COPII vesicle coat	Gene Ontology	GO:0030127	1	10	0.519059	0.677222	Cm10G00001	http://amigo.geneontology.org/amigo/term/GO:0030127
Golgi transport complex	Gene Ontology	GO:0017119	1	10	0.519059	0.677222	Cm11G01257	http://amigo.geneontology.org/amigo/term/GO:0017119
protein neddylation	Gene Ontology	GO:0045116	1	10	0.519059	0.677222	Cm05G01776	http://amigo.geneontology.org/amigo/term/GO:0045116
regulation of lignin biosynthetic process	Gene Ontology	GO:1901141	1	10	0.519059	0.677222	Cm01G01541	http://amigo.geneontology.org/amigo/term/GO:1901141
nuclease activity	Gene Ontology	GO:0004518	1	10	0.519059	0.677222	Cm07G02072	http://amigo.geneontology.org/amigo/term/GO:0004518
guanyl-nucleotide exchange factor activity	Gene Ontology	GO:0005085	1	10	0.519059	0.677222	Cm06G00217	http://amigo.geneontology.org/amigo/term/GO:0005085
response to carbon dioxide	Gene Ontology	GO:0010037	1	10	0.519059	0.677222	Cm02G01696	http://amigo.geneontology.org/amigo/term/GO:0010037
U4 snRNA 3'-end processing	Gene Ontology	GO:0034475	1	10	0.519059	0.677222	Cm01G00150	http://amigo.geneontology.org/amigo/term/GO:0034475
cis-Golgi network	Gene Ontology	GO:0005801	1	10	0.519059	0.677222	Cm02G02140	http://amigo.geneontology.org/amigo/term/GO:0005801
O-acyltransferase activity	Gene Ontology	GO:0008374	1	10	0.519059	0.677222	Cm07G02043	http://amigo.geneontology.org/amigo/term/GO:0008374
regulation of stomatal complex patterning	Gene Ontology	GO:2000037	1	10	0.519059	0.677222	Cm05G01126	http://amigo.geneontology.org/amigo/term/GO:2000037
signal recognition particle, endoplasmic reticulum targeting	Gene Ontology	GO:0005786	1	10	0.519059	0.677222	Cm02G02311	http://amigo.geneontology.org/amigo/term/GO:0005786
daphnetin 3-O-glucosyltransferase activity	Gene Ontology	GO:0102360	1	10	0.519059	0.677222	Cm10G01377	http://amigo.geneontology.org/amigo/term/GO:0102360
endosome transport via multivesicular body sorting pathway	Gene Ontology	GO:0032509	1	10	0.519059	0.677222	Cm03G00485	http://amigo.geneontology.org/amigo/term/GO:0032509
chaperone-mediated protein complex assembly	Gene Ontology	GO:0051131	1	10	0.519059	0.677222	Cm02G01480	http://amigo.geneontology.org/amigo/term/GO:0051131
DNA replication factor C complex	Gene Ontology	GO:0005663	1	10	0.519059	0.677222	Cm01G00038	http://amigo.geneontology.org/amigo/term/GO:0005663
purine nucleotide biosynthetic process	Gene Ontology	GO:0006164	1	10	0.519059	0.677222	Cm09G01534	http://amigo.geneontology.org/amigo/term/GO:0006164
maturation of LSU-rRNA from tricistronic rRNA transcript (SSU-rRNA, 5.8S rRNA, LSU-rRNA)	Gene Ontology	GO:0000463	1	10	0.519059	0.677222	Cm10G01614	http://amigo.geneontology.org/amigo/term/GO:0000463
anaphase-promoting complex binding	Gene Ontology	GO:0010997	1	10	0.519059	0.677222	Cm02G00153	http://amigo.geneontology.org/amigo/term/GO:0010997
post-mRNA release spliceosomal complex	Gene Ontology	GO:0071014	1	10	0.519059	0.677222	Cm01G02230	http://amigo.geneontology.org/amigo/term/GO:0071014
cell redox homeostasis	Gene Ontology	GO:0045454	5	69	0.521872	0.680438	Cm01G03648|Cm04G02047|Cm05G02369|Cm12G00007|Cm01G03647	http://amigo.geneontology.org/amigo/term/GO:0045454
stamen development	Gene Ontology	GO:0048443	2	25	0.526062	0.681125	Cm02G00731|Cm10G00016	http://amigo.geneontology.org/amigo/term/GO:0048443
phospholipid binding	Gene Ontology	GO:0005543	2	25	0.526062	0.681125	Cm06G01991|Cm02G01295	http://amigo.geneontology.org/amigo/term/GO:0005543
floral meristem determinacy	Gene Ontology	GO:0010582	2	25	0.526062	0.681125	Cm10G00962|Cm10G00961	http://amigo.geneontology.org/amigo/term/GO:0010582
mitochondrial large ribosomal subunit	Gene Ontology	GO:0005762	2	25	0.526062	0.681125	Cm08G00351|Cm01G03922	http://amigo.geneontology.org/amigo/term/GO:0005762
pectin biosynthetic process	Gene Ontology	GO:0045489	2	25	0.526062	0.681125	Cm04G00568|Cm01G04077	http://amigo.geneontology.org/amigo/term/GO:0045489
RNA polymerase II CTD heptapeptide repeat kinase activity	Gene Ontology	GO:0008353	2	25	0.526062	0.681125	Cm10G00581|Cm08G02152	http://amigo.geneontology.org/amigo/term/GO:0008353
pollen exine formation	Gene Ontology	GO:0010584	2	25	0.526062	0.681125	Cm10G00526|Cm04G01074	http://amigo.geneontology.org/amigo/term/GO:0010584
peroxisomal membrane	Gene Ontology	GO:0005778	2	25	0.526062	0.681125	Cm09G02159|Cm06G02027	http://amigo.geneontology.org/amigo/term/GO:0005778
thylakoid membrane	Gene Ontology	GO:0042651	2	25	0.526062	0.681125	Cm04G02544|Cm10G01063	http://amigo.geneontology.org/amigo/term/GO:0042651
protein transmembrane transporter activity	Gene Ontology	GO:0008320	2	25	0.526062	0.681125	Cm09G00130|Cm07G00792	http://amigo.geneontology.org/amigo/term/GO:0008320
transcription corepressor activity	Gene Ontology	GO:0003714	3	40	0.529136	0.684198	Cm02G02253|Cm04G00564|Cm05G02609	http://amigo.geneontology.org/amigo/term/GO:0003714
endocytosis	Gene Ontology	GO:0006897	3	40	0.529136	0.684198	Cm01G01567|Cm01G02032|Cm12G00353	http://amigo.geneontology.org/amigo/term/GO:0006897
actin filament binding	Gene Ontology	GO:0051015	5	70	0.533954	0.687314	Cm01G00144|Cm05G00177|Cm10G00225|Cm04G00571|Cm04G01821	http://amigo.geneontology.org/amigo/term/GO:0051015
carbohydrate binding	Gene Ontology	GO:0030246	5	70	0.533954	0.687314	Cm12G01926|Cm02G02832|Cm06G00805|Cm04G01547|Cm11G00796	http://amigo.geneontology.org/amigo/term/GO:0030246
serine-type endopeptidase activity	Gene Ontology	GO:0004252	7	100	0.53811	0.687314	Cm10G00189|Cm01G02542|Cm03G01147|Cm01G02858|Cm02G01153|Cm02G03243|Cm03G00046	http://amigo.geneontology.org/amigo/term/GO:0004252
acid phosphatase activity	Gene Ontology	GO:0003993	3	41	0.544887	0.687314	Cm07G00220|Cm08G01312|Cm02G02616	http://amigo.geneontology.org/amigo/term/GO:0003993
positive regulation of proteasomal ubiquitin-dependent protein catabolic process	Gene Ontology	GO:0032436	2	26	0.545906	0.687314	Cm02G02725|Cm12G00285	http://amigo.geneontology.org/amigo/term/GO:0032436
histone deacetylation	Gene Ontology	GO:0016575	2	26	0.545906	0.687314	Cm04G00564|Cm05G02609	http://amigo.geneontology.org/amigo/term/GO:0016575
phosphatidylinositol dephosphorylation	Gene Ontology	GO:0046856	2	26	0.545906	0.687314	Cm03G01180|Cm01G02630	http://amigo.geneontology.org/amigo/term/GO:0046856
jasmonic acid biosynthetic process	Gene Ontology	GO:0009695	2	26	0.545906	0.687314	Cm02G00761|Cm10G00016	http://amigo.geneontology.org/amigo/term/GO:0009695
maturation of SSU-rRNA from tricistronic rRNA transcript (SSU-rRNA, 5.8S rRNA, LSU-rRNA)	Gene Ontology	GO:0000462	2	26	0.545906	0.687314	Cm05G02320|Cm08G01697	http://amigo.geneontology.org/amigo/term/GO:0000462
negative regulation of defense response	Gene Ontology	GO:0031348	2	26	0.545906	0.687314	Cm08G00029|Cm07G02134	http://amigo.geneontology.org/amigo/term/GO:0031348
proton-exporting ATPase activity, phosphorylative mechanism	Gene Ontology	GO:0008553	2	26	0.545906	0.687314	Cm11G02275|Cm07G01631	http://amigo.geneontology.org/amigo/term/GO:0008553
nucleoside transmembrane transporter activity	Gene Ontology	GO:0005337	1	11	0.550027	0.687314	Cm08G00026	http://amigo.geneontology.org/amigo/term/GO:0005337
magnesium ion transport	Gene Ontology	GO:0015693	1	11	0.550027	0.687314	Cm04G00118	http://amigo.geneontology.org/amigo/term/GO:0015693
DNA-3-methyladenine glycosylase activity	Gene Ontology	GO:0008725	1	11	0.550027	0.687314	Cm01G04064	http://amigo.geneontology.org/amigo/term/GO:0008725
protein processing	Gene Ontology	GO:0016485	1	11	0.550027	0.687314	Cm02G03243	http://amigo.geneontology.org/amigo/term/GO:0016485
cytoplasmic exosome (RNase complex)	Gene Ontology	GO:0000177	1	11	0.550027	0.687314	Cm01G00150	http://amigo.geneontology.org/amigo/term/GO:0000177
methionine biosynthetic process	Gene Ontology	GO:0009086	1	11	0.550027	0.687314	Cm08G02524	http://amigo.geneontology.org/amigo/term/GO:0009086
nuclear heterochromatin	Gene Ontology	GO:0005720	1	11	0.550027	0.687314	Cm03G02213	http://amigo.geneontology.org/amigo/term/GO:0005720
L-phenylalanine catabolic process	Gene Ontology	GO:0006559	1	11	0.550027	0.687314	Cm03G01269	http://amigo.geneontology.org/amigo/term/GO:0006559
protein repair	Gene Ontology	GO:0030091	1	11	0.550027	0.687314	Cm06G00390	http://amigo.geneontology.org/amigo/term/GO:0030091
flavonol 3-O-glucosyltransferase activity	Gene Ontology	GO:0047893	1	11	0.550027	0.687314	Cm10G01377	http://amigo.geneontology.org/amigo/term/GO:0047893
organ growth	Gene Ontology	GO:0035265	1	11	0.550027	0.687314	Cm07G02058	http://amigo.geneontology.org/amigo/term/GO:0035265
intramolecular transferase activity, phosphotransferases	Gene Ontology	GO:0016868	1	11	0.550027	0.687314	Cm12G01951	http://amigo.geneontology.org/amigo/term/GO:0016868
nuclear chromosome	Gene Ontology	GO:0000228	1	11	0.550027	0.687314	Cm12G01472	http://amigo.geneontology.org/amigo/term/GO:0000228
indoleacetic acid biosynthetic process	Gene Ontology	GO:0009684	1	11	0.550027	0.687314	Cm04G00779	http://amigo.geneontology.org/amigo/term/GO:0009684
protein storage vacuole	Gene Ontology	GO:0000326	1	11	0.550027	0.687314	Cm12G00007	http://amigo.geneontology.org/amigo/term/GO:0000326
indole-3-pyruvate monooxygenase activity	Gene Ontology	GO:0103075	1	11	0.550027	0.687314	Cm01G04134	http://amigo.geneontology.org/amigo/term/GO:0103075
proton-transporting V-type ATPase, V0 domain	Gene Ontology	GO:0033179	1	11	0.550027	0.687314	Cm10G01819	http://amigo.geneontology.org/amigo/term/GO:0033179
DNA clamp loader activity	Gene Ontology	GO:0003689	1	11	0.550027	0.687314	Cm01G00038	http://amigo.geneontology.org/amigo/term/GO:0003689
mRNA destabilization	Gene Ontology	GO:0061157	1	11	0.550027	0.687314	Cm10G00279	http://amigo.geneontology.org/amigo/term/GO:0061157
peroxisome fission	Gene Ontology	GO:0016559	1	11	0.550027	0.687314	Cm09G02159	http://amigo.geneontology.org/amigo/term/GO:0016559
ESCRT III complex	Gene Ontology	GO:0000815	1	11	0.550027	0.687314	Cm03G00485	http://amigo.geneontology.org/amigo/term/GO:0000815
photoinhibition	Gene Ontology	GO:0010205	1	11	0.550027	0.687314	Cm10G00189	http://amigo.geneontology.org/amigo/term/GO:0010205
nucleic acid phosphodiester bond hydrolysis	Gene Ontology	GO:0090305	1	11	0.550027	0.687314	Cm01G04474	http://amigo.geneontology.org/amigo/term/GO:0090305
plastid transcription	Gene Ontology	GO:0042793	1	11	0.550027	0.687314	Cm06G00659	http://amigo.geneontology.org/amigo/term/GO:0042793
NAD+ ADP-ribosyltransferase activity	Gene Ontology	GO:0003950	1	11	0.550027	0.687314	Cm12G01977	http://amigo.geneontology.org/amigo/term/GO:0003950
stamen filament development	Gene Ontology	GO:0080086	1	11	0.550027	0.687314	Cm02G02474	http://amigo.geneontology.org/amigo/term/GO:0080086
nuclear-transcribed mRNA catabolic process, exonucleolytic, 3'-5'	Gene Ontology	GO:0034427	1	11	0.550027	0.687314	Cm01G00150	http://amigo.geneontology.org/amigo/term/GO:0034427
mRNA catabolic process	Gene Ontology	GO:0006402	1	11	0.550027	0.687314	Cm05G03040	http://amigo.geneontology.org/amigo/term/GO:0006402
electron transport chain	Gene Ontology	GO:0022900	1	11	0.550027	0.687314	Cm03G01199	http://amigo.geneontology.org/amigo/term/GO:0022900
small ribosomal subunit rRNA binding	Gene Ontology	GO:0070181	1	11	0.550027	0.687314	Cm07G01798	http://amigo.geneontology.org/amigo/term/GO:0070181
ribonuclease III activity	Gene Ontology	GO:0004525	1	11	0.550027	0.687314	Cm05G00268	http://amigo.geneontology.org/amigo/term/GO:0004525
mRNA 3'-UTR binding	Gene Ontology	GO:0003730	1	11	0.550027	0.687314	Cm01G04274	http://amigo.geneontology.org/amigo/term/GO:0003730
1-aminocyclopropane-1-carboxylate synthase activity	Gene Ontology	GO:0016847	1	11	0.550027	0.687314	Cm12G01910	http://amigo.geneontology.org/amigo/term/GO:0016847
sphingolipid metabolic process	Gene Ontology	GO:0006665	1	11	0.550027	0.687314	Cm02G00382	http://amigo.geneontology.org/amigo/term/GO:0006665
pollen tube growth	Gene Ontology	GO:0009860	8	117	0.558604	0.697585	Cm05G00600|Cm07G00323|Cm02G02501|Cm04G01821|Cm08G00139|Cm05G00629|Cm07G00389|Cm01G02687	http://amigo.geneontology.org/amigo/term/GO:0009860
response to zinc ion	Gene Ontology	GO:0010043	3	42	0.560325	0.699288	Cm05G01822|Cm12G00007|Cm02G02424	http://amigo.geneontology.org/amigo/term/GO:0010043
xylan biosynthetic process	Gene Ontology	GO:0045492	2	27	0.56516	0.700219	Cm10G00774|Cm11G02035	http://amigo.geneontology.org/amigo/term/GO:0045492
fruit development	Gene Ontology	GO:0010154	2	27	0.56516	0.700219	Cm01G00144|Cm03G01562	http://amigo.geneontology.org/amigo/term/GO:0010154
regulation of cyclin-dependent protein serine/threonine kinase activity	Gene Ontology	GO:0000079	3	43	0.575442	0.700219	Cm07G00912|Cm02G00444|Cm05G02717	http://amigo.geneontology.org/amigo/term/GO:0000079
large ribosomal subunit rRNA binding	Gene Ontology	GO:0070180	1	12	0.579003	0.700219	Cm10G00256	http://amigo.geneontology.org/amigo/term/GO:0070180
regulation of photomorphogenesis	Gene Ontology	GO:0010099	1	12	0.579003	0.700219	Cm09G00427	http://amigo.geneontology.org/amigo/term/GO:0010099
SRP-dependent cotranslational protein targeting to membrane	Gene Ontology	GO:0006614	1	12	0.579003	0.700219	Cm01G00600	http://amigo.geneontology.org/amigo/term/GO:0006614
plant-type cell wall modification	Gene Ontology	GO:0009827	1	12	0.579003	0.700219	Cm05G00390	http://amigo.geneontology.org/amigo/term/GO:0009827
cellular metal ion homeostasis	Gene Ontology	GO:0006875	1	12	0.579003	0.700219	Cm06G02352	http://amigo.geneontology.org/amigo/term/GO:0006875
phloem transport	Gene Ontology	GO:0010233	1	12	0.579003	0.700219	Cm10G00790	http://amigo.geneontology.org/amigo/term/GO:0010233
phosphatidic acid binding	Gene Ontology	GO:0070300	1	12	0.579003	0.700219	Cm03G01539	http://amigo.geneontology.org/amigo/term/GO:0070300
actin nucleation	Gene Ontology	GO:0045010	1	12	0.579003	0.700219	Cm04G00571	http://amigo.geneontology.org/amigo/term/GO:0045010
phosphate ion transmembrane transport	Gene Ontology	GO:0035435	1	12	0.579003	0.700219	Cm04G00308	http://amigo.geneontology.org/amigo/term/GO:0035435
nuclear exosome (RNase complex)	Gene Ontology	GO:0000176	1	12	0.579003	0.700219	Cm01G00150	http://amigo.geneontology.org/amigo/term/GO:0000176
sulfotransferase activity	Gene Ontology	GO:0008146	1	12	0.579003	0.700219	Cm03G01286	http://amigo.geneontology.org/amigo/term/GO:0008146
fatty acid elongation	Gene Ontology	GO:0030497	1	12	0.579003	0.700219	Cm05G00220	http://amigo.geneontology.org/amigo/term/GO:0030497
calcium activated cation channel activity	Gene Ontology	GO:0005227	1	12	0.579003	0.700219	Cm12G01545	http://amigo.geneontology.org/amigo/term/GO:0005227
clathrin binding	Gene Ontology	GO:0030276	1	12	0.579003	0.700219	Cm01G04056	http://amigo.geneontology.org/amigo/term/GO:0030276
proteasome assembly	Gene Ontology	GO:0043248	1	12	0.579003	0.700219	Cm07G02071	http://amigo.geneontology.org/amigo/term/GO:0043248
sucrose biosynthetic process	Gene Ontology	GO:0005986	1	12	0.579003	0.700219	Cm11G01022	http://amigo.geneontology.org/amigo/term/GO:0005986
pattern recognition receptor signaling pathway	Gene Ontology	GO:0002221	1	12	0.579003	0.700219	Cm07G02074	http://amigo.geneontology.org/amigo/term/GO:0002221
pattern specification process	Gene Ontology	GO:0007389	1	12	0.579003	0.700219	Cm07G01159	http://amigo.geneontology.org/amigo/term/GO:0007389
establishment or maintenance of cell polarity	Gene Ontology	GO:0007163	1	12	0.579003	0.700219	Cm01G03792	http://amigo.geneontology.org/amigo/term/GO:0007163
glucuronoxylan biosynthetic process	Gene Ontology	GO:0010417	1	12	0.579003	0.700219	Cm01G04077	http://amigo.geneontology.org/amigo/term/GO:0010417
mitochondrial envelope	Gene Ontology	GO:0005740	1	12	0.579003	0.700219	Cm02G02616	http://amigo.geneontology.org/amigo/term/GO:0005740
double-strand break repair via break-induced replication	Gene Ontology	GO:0000727	1	12	0.579003	0.700219	Cm08G01847	http://amigo.geneontology.org/amigo/term/GO:0000727
negative regulation of gene expression	Gene Ontology	GO:0010629	1	12	0.579003	0.700219	Cm10G01623	http://amigo.geneontology.org/amigo/term/GO:0010629
mitotic spindle	Gene Ontology	GO:0072686	1	12	0.579003	0.700219	Cm01G00333	http://amigo.geneontology.org/amigo/term/GO:0072686
MAP kinase kinase activity	Gene Ontology	GO:0004708	1	12	0.579003	0.700219	Cm08G00659	http://amigo.geneontology.org/amigo/term/GO:0004708
ATP-dependent microtubule motor activity, plus-end-directed	Gene Ontology	GO:0008574	1	12	0.579003	0.700219	Cm01G04282	http://amigo.geneontology.org/amigo/term/GO:0008574
specification of floral organ identity	Gene Ontology	GO:0010093	1	12	0.579003	0.700219	Cm03G01562	http://amigo.geneontology.org/amigo/term/GO:0010093
maturation of 5.8S rRNA	Gene Ontology	GO:0000460	1	12	0.579003	0.700219	Cm04G00673	http://amigo.geneontology.org/amigo/term/GO:0000460
chlorophyll catabolic process	Gene Ontology	GO:0015996	1	12	0.579003	0.700219	Cm12G02062	http://amigo.geneontology.org/amigo/term/GO:0015996
meristem development	Gene Ontology	GO:0048507	1	12	0.579003	0.700219	Cm05G03135	http://amigo.geneontology.org/amigo/term/GO:0048507
gene silencing	Gene Ontology	GO:0016458	1	12	0.579003	0.700219	Cm10G00348	http://amigo.geneontology.org/amigo/term/GO:0016458
protein autoubiquitination	Gene Ontology	GO:0051865	1	12	0.579003	0.700219	Cm07G01445	http://amigo.geneontology.org/amigo/term/GO:0051865
plastid organization	Gene Ontology	GO:0009657	1	12	0.579003	0.700219	Cm07G02047	http://amigo.geneontology.org/amigo/term/GO:0009657
regulation of seed dormancy process	Gene Ontology	GO:2000033	1	12	0.579003	0.700219	Cm02G01984	http://amigo.geneontology.org/amigo/term/GO:2000033
maturation of SSU-rRNA	Gene Ontology	GO:0030490	1	12	0.579003	0.700219	Cm11G00992	http://amigo.geneontology.org/amigo/term/GO:0030490
guard cell differentiation	Gene Ontology	GO:0010052	1	12	0.579003	0.700219	Cm07G01324	http://amigo.geneontology.org/amigo/term/GO:0010052
magnesium ion transmembrane transporter activity	Gene Ontology	GO:0015095	1	12	0.579003	0.700219	Cm04G00118	http://amigo.geneontology.org/amigo/term/GO:0015095
sodium ion transport	Gene Ontology	GO:0006814	1	12	0.579003	0.700219	Cm04G02174	http://amigo.geneontology.org/amigo/term/GO:0006814
petal development	Gene Ontology	GO:0048441	1	12	0.579003	0.700219	Cm07G02143	http://amigo.geneontology.org/amigo/term/GO:0048441
signaling receptor binding	Gene Ontology	GO:0005102	1	12	0.579003	0.700219	Cm10G00795	http://amigo.geneontology.org/amigo/term/GO:0005102
RNA helicase activity	Gene Ontology	GO:0003724	5	74	0.580803	0.701744	Cm01G02035|Cm09G00296|Cm03G00460|Cm12G00433|Cm06G00655	http://amigo.geneontology.org/amigo/term/GO:0003724
RNA polymerase III complex	Gene Ontology	GO:0005666	2	28	0.583819	0.704515	Cm11G01697|Cm02G02352	http://amigo.geneontology.org/amigo/term/GO:0005666
ubiquitin protein ligase activity	Gene Ontology	GO:0061630	10	151	0.592524	0.714579	Cm06G00873|Cm11G01257|Cm04G02560|Cm03G02213|Cm12G00285|Cm07G01445|Cm10G00252|Cm02G02725|Cm02G00464|Cm09G01217	http://amigo.geneontology.org/amigo/term/GO:0061630
protein serine/threonine phosphatase activity	Gene Ontology	GO:0004722	6	91	0.599322	0.715499	Cm09G01904|Cm07G02026|Cm05G03017|Cm10G02064|Cm05G00982|Cm06G01753	http://amigo.geneontology.org/amigo/term/GO:0004722
chromatin remodeling	Gene Ontology	GO:0006338	2	29	0.601878	0.715499	Cm05G03135|Cm02G01236	http://amigo.geneontology.org/amigo/term/GO:0006338
magnesium-dependent protein serine/threonine phosphatase activity	Gene Ontology	GO:0004724	2	29	0.601878	0.715499	Cm09G01904|Cm07G02026	http://amigo.geneontology.org/amigo/term/GO:0004724
cyclin-dependent protein serine/threonine kinase activity	Gene Ontology	GO:0004693	2	29	0.601878	0.715499	Cm10G00581|Cm08G02152	http://amigo.geneontology.org/amigo/term/GO:0004693
iron-sulfur cluster assembly	Gene Ontology	GO:0016226	2	29	0.601878	0.715499	Cm12G00367|Cm06G00421	http://amigo.geneontology.org/amigo/term/GO:0016226
U2-type spliceosomal complex	Gene Ontology	GO:0005684	1	13	0.606113	0.715499	Cm07G00943	http://amigo.geneontology.org/amigo/term/GO:0005684
regulation of actin cytoskeleton organization	Gene Ontology	GO:0032956	1	13	0.606113	0.715499	Cm01G03792	http://amigo.geneontology.org/amigo/term/GO:0032956
lysine biosynthetic process via diaminopimelate	Gene Ontology	GO:0009089	1	13	0.606113	0.715499	Cm09G02314	http://amigo.geneontology.org/amigo/term/GO:0009089
perinuclear region of cytoplasm	Gene Ontology	GO:0048471	1	13	0.606113	0.715499	Cm05G02984	http://amigo.geneontology.org/amigo/term/GO:0048471
regulation of cell growth	Gene Ontology	GO:0001558	1	13	0.606113	0.715499	Cm06G00756	http://amigo.geneontology.org/amigo/term/GO:0001558
tRNA processing	Gene Ontology	GO:0008033	1	13	0.606113	0.715499	Cm01G02541	http://amigo.geneontology.org/amigo/term/GO:0008033
5S rRNA binding	Gene Ontology	GO:0008097	1	13	0.606113	0.715499	Cm07G00884	http://amigo.geneontology.org/amigo/term/GO:0008097
proton transmembrane transporter activity	Gene Ontology	GO:0015078	1	13	0.606113	0.715499	Cm10G01819	http://amigo.geneontology.org/amigo/term/GO:0015078
MAP kinase kinase kinase activity	Gene Ontology	GO:0004709	1	13	0.606113	0.715499	Cm08G00659	http://amigo.geneontology.org/amigo/term/GO:0004709
cellular oxidant detoxification	Gene Ontology	GO:0098869	1	13	0.606113	0.715499	Cm02G01344	http://amigo.geneontology.org/amigo/term/GO:0098869
enzyme binding	Gene Ontology	GO:0019899	1	13	0.606113	0.715499	Cm06G01320	http://amigo.geneontology.org/amigo/term/GO:0019899
cellular manganese ion homeostasis	Gene Ontology	GO:0030026	1	13	0.606113	0.715499	Cm07G01631	http://amigo.geneontology.org/amigo/term/GO:0030026
rRNA base methylation	Gene Ontology	GO:0070475	1	13	0.606113	0.715499	Cm11G00416	http://amigo.geneontology.org/amigo/term/GO:0070475
regulation of gene expression by genetic imprinting	Gene Ontology	GO:0006349	1	13	0.606113	0.715499	Cm08G00671	http://amigo.geneontology.org/amigo/term/GO:0006349
cell wall organization	Gene Ontology	GO:0071555	1	13	0.606113	0.715499	Cm12G01634	http://amigo.geneontology.org/amigo/term/GO:0071555
somatic embryogenesis	Gene Ontology	GO:0010262	1	13	0.606113	0.715499	Cm01G01704	http://amigo.geneontology.org/amigo/term/GO:0010262
regulation of systemic acquired resistance	Gene Ontology	GO:0010112	1	13	0.606113	0.715499	Cm04G01156	http://amigo.geneontology.org/amigo/term/GO:0010112
plastid translation	Gene Ontology	GO:0032544	1	13	0.606113	0.715499	Cm11G01524	http://amigo.geneontology.org/amigo/term/GO:0032544
glycerophosphodiester phosphodiesterase activity	Gene Ontology	GO:0008889	1	13	0.606113	0.715499	Cm04G00115	http://amigo.geneontology.org/amigo/term/GO:0008889
embryonic pattern specification	Gene Ontology	GO:0009880	1	13	0.606113	0.715499	Cm05G00268	http://amigo.geneontology.org/amigo/term/GO:0009880
ER to Golgi transport vesicle membrane	Gene Ontology	GO:0012507	1	13	0.606113	0.715499	Cm03G01660	http://amigo.geneontology.org/amigo/term/GO:0012507
endoplasmic reticulum lumen	Gene Ontology	GO:0005788	1	13	0.606113	0.715499	Cm07G02074	http://amigo.geneontology.org/amigo/term/GO:0005788
oxidoreductase activity, acting on single donors with incorporation of molecular oxygen, incorporation of two atoms of oxygen	Gene Ontology	GO:0016702	1	13	0.606113	0.715499	Cm05G01374	http://amigo.geneontology.org/amigo/term/GO:0016702
phospholipase A1 activity	Gene Ontology	GO:0008970	1	13	0.606113	0.715499	Cm07G02043	http://amigo.geneontology.org/amigo/term/GO:0008970
xenobiotic transmembrane transporter activity	Gene Ontology	GO:0042910	3	46	0.618785	0.729787	Cm01G00272|Cm09G01746|Cm05G01771	http://amigo.geneontology.org/amigo/term/GO:0042910
actin cytoskeleton organization	Gene Ontology	GO:0030036	2	30	0.619338	0.729787	Cm01G03792|Cm02G02698	http://amigo.geneontology.org/amigo/term/GO:0030036
carbohydrate metabolic process	Gene Ontology	GO:0005975	21	323	0.631221	0.734124	Cm12G01926|Cm07G00396|Cm03G02677|Cm02G02905|Cm05G01866|Cm04G02588|Cm09G01564|Cm07G00388|Cm10G00796|Cm02G02833|Cm01G01572|Cm07G01576|Cm02G00256|Cm03G01053|Cm01G02585|Cm07G00010|Cm01G02100|Cm11G01718|Cm07G00397|Cm07G00389|Cm01G02577	http://amigo.geneontology.org/amigo/term/GO:0005975
'de novo' IMP biosynthetic process	Gene Ontology	GO:0006189	1	14	0.631478	0.734124	Cm09G01534	http://amigo.geneontology.org/amigo/term/GO:0006189
Prp19 complex	Gene Ontology	GO:0000974	1	14	0.631478	0.734124	Cm07G00756	http://amigo.geneontology.org/amigo/term/GO:0000974
iron ion transport	Gene Ontology	GO:0006826	1	14	0.631478	0.734124	Cm01G04411	http://amigo.geneontology.org/amigo/term/GO:0006826
protein insertion into mitochondrial inner membrane	Gene Ontology	GO:0045039	1	14	0.631478	0.734124	Cm09G00130	http://amigo.geneontology.org/amigo/term/GO:0045039
protein targeting to mitochondrion	Gene Ontology	GO:0006626	1	14	0.631478	0.734124	Cm02G02616	http://amigo.geneontology.org/amigo/term/GO:0006626
preribosome, large subunit precursor	Gene Ontology	GO:0030687	1	14	0.631478	0.734124	Cm04G00673	http://amigo.geneontology.org/amigo/term/GO:0030687
chitin binding	Gene Ontology	GO:0008061	1	14	0.631478	0.734124	Cm10G02184	http://amigo.geneontology.org/amigo/term/GO:0008061
photosystem I assembly	Gene Ontology	GO:0048564	1	14	0.631478	0.734124	Cm10G00454	http://amigo.geneontology.org/amigo/term/GO:0048564
positive regulation of cell growth	Gene Ontology	GO:0030307	1	14	0.631478	0.734124	Cm02G01441	http://amigo.geneontology.org/amigo/term/GO:0030307
Ino80 complex	Gene Ontology	GO:0031011	1	14	0.631478	0.734124	Cm05G03135	http://amigo.geneontology.org/amigo/term/GO:0031011
transcription elongation from RNA polymerase II promoter	Gene Ontology	GO:0006368	1	14	0.631478	0.734124	Cm10G00003	http://amigo.geneontology.org/amigo/term/GO:0006368
translational termination	Gene Ontology	GO:0006415	1	14	0.631478	0.734124	Cm07G02047	http://amigo.geneontology.org/amigo/term/GO:0006415
transmembrane receptor protein tyrosine kinase activity	Gene Ontology	GO:0004714	1	14	0.631478	0.734124	Cm10G00795	http://amigo.geneontology.org/amigo/term/GO:0004714
protein phosphorylated amino acid binding	Gene Ontology	GO:0045309	1	14	0.631478	0.734124	Cm09G02066	http://amigo.geneontology.org/amigo/term/GO:0045309
root cap development	Gene Ontology	GO:0048829	1	14	0.631478	0.734124	Cm03G00009	http://amigo.geneontology.org/amigo/term/GO:0048829
cortical cytoskeleton organization	Gene Ontology	GO:0030865	1	14	0.631478	0.734124	Cm01G03792	http://amigo.geneontology.org/amigo/term/GO:0030865
positive regulation of leaf senescence	Gene Ontology	GO:1900057	1	14	0.631478	0.734124	Cm01G04079	http://amigo.geneontology.org/amigo/term/GO:1900057
phosphate ion homeostasis	Gene Ontology	GO:0055062	1	14	0.631478	0.734124	Cm07G01917	http://amigo.geneontology.org/amigo/term/GO:0055062
xylan metabolic process	Gene Ontology	GO:0045491	1	14	0.631478	0.734124	Cm10G00774	http://amigo.geneontology.org/amigo/term/GO:0045491
regulation of translation	Gene Ontology	GO:0006417	1	14	0.631478	0.734124	Cm06G01320	http://amigo.geneontology.org/amigo/term/GO:0006417
3'-5' exonuclease activity	Gene Ontology	GO:0008408	2	31	0.636201	0.736763	Cm01G02795|Cm01G04474	http://amigo.geneontology.org/amigo/term/GO:0008408
protein peptidyl-prolyl isomerization	Gene Ontology	GO:0000413	2	31	0.636201	0.736763	Cm05G00475|Cm01G04370	http://amigo.geneontology.org/amigo/term/GO:0000413
protein refolding	Gene Ontology	GO:0042026	2	31	0.636201	0.736763	Cm10G01595|Cm07G01549	http://amigo.geneontology.org/amigo/term/GO:0042026
MAP kinase activity	Gene Ontology	GO:0004707	2	31	0.636201	0.736763	Cm07G01668|Cm07G00090	http://amigo.geneontology.org/amigo/term/GO:0004707
ribosomal large subunit assembly	Gene Ontology	GO:0000027	2	31	0.636201	0.736763	Cm03G02486|Cm10G00256	http://amigo.geneontology.org/amigo/term/GO:0000027
solute:proton antiporter activity	Gene Ontology	GO:0015299	2	31	0.636201	0.736763	Cm03G02725|Cm10G01063	http://amigo.geneontology.org/amigo/term/GO:0015299
response to UV-B	Gene Ontology	GO:0010224	4	64	0.644865	0.745947	Cm08G00200|Cm08G01385|Cm07G01794|Cm12G00006	http://amigo.geneontology.org/amigo/term/GO:0010224
proteasome-mediated ubiquitin-dependent protein catabolic process	Gene Ontology	GO:0043161	6	96	0.648269	0.745947	Cm02G00325|Cm11G00686|Cm03G00407|Cm11G00694|Cm11G00695|Cm03G00623	http://amigo.geneontology.org/amigo/term/GO:0043161
ubiquitin conjugating enzyme binding	Gene Ontology	GO:0031624	2	32	0.652472	0.745947	Cm02G02725|Cm12G00285	http://amigo.geneontology.org/amigo/term/GO:0031624
reciprocal meiotic recombination	Gene Ontology	GO:0007131	2	32	0.652472	0.745947	Cm05G01776|Cm12G01472	http://amigo.geneontology.org/amigo/term/GO:0007131
fatty acid beta-oxidation	Gene Ontology	GO:0006635	2	32	0.652472	0.745947	Cm01G00326|Cm06G02027	http://amigo.geneontology.org/amigo/term/GO:0006635
cysteine biosynthetic process from serine	Gene Ontology	GO:0006535	1	15	0.655211	0.745947	Cm04G02167	http://amigo.geneontology.org/amigo/term/GO:0006535
mRNA transcription	Gene Ontology	GO:0009299	1	15	0.655211	0.745947	Cm08G00138	http://amigo.geneontology.org/amigo/term/GO:0009299
photosynthetic electron transport chain	Gene Ontology	GO:0009767	1	15	0.655211	0.745947	Cm02G00403	http://amigo.geneontology.org/amigo/term/GO:0009767
autophagy of mitochondrion	Gene Ontology	GO:0000422	1	15	0.655211	0.745947	Cm02G01803	http://amigo.geneontology.org/amigo/term/GO:0000422
strictosidine synthase activity	Gene Ontology	GO:0016844	1	15	0.655211	0.745947	Cm08G00086	http://amigo.geneontology.org/amigo/term/GO:0016844
positive regulation of catalytic activity	Gene Ontology	GO:0043085	1	15	0.655211	0.745947	Cm11G01696	http://amigo.geneontology.org/amigo/term/GO:0043085
protein tyrosine kinase activity	Gene Ontology	GO:0004713	1	15	0.655211	0.745947	Cm06G01842	http://amigo.geneontology.org/amigo/term/GO:0004713
chaperone-mediated protein folding	Gene Ontology	GO:0061077	1	15	0.655211	0.745947	Cm08G00241	http://amigo.geneontology.org/amigo/term/GO:0061077
shade avoidance	Gene Ontology	GO:0009641	1	15	0.655211	0.745947	Cm04G00779	http://amigo.geneontology.org/amigo/term/GO:0009641
glucuronosyltransferase activity	Gene Ontology	GO:0015020	1	15	0.655211	0.745947	Cm12G00033	http://amigo.geneontology.org/amigo/term/GO:0015020
interstrand cross-link repair	Gene Ontology	GO:0036297	1	15	0.655211	0.745947	Cm07G01734	http://amigo.geneontology.org/amigo/term/GO:0036297
response to fructose	Gene Ontology	GO:0009750	1	15	0.655211	0.745947	Cm12G00002	http://amigo.geneontology.org/amigo/term/GO:0009750
microtubule associated complex	Gene Ontology	GO:0005875	1	15	0.655211	0.745947	Cm06G00795	http://amigo.geneontology.org/amigo/term/GO:0005875
syncytium formation	Gene Ontology	GO:0006949	1	15	0.655211	0.745947	Cm05G01593	http://amigo.geneontology.org/amigo/term/GO:0006949
translation initiation factor binding	Gene Ontology	GO:0031369	1	15	0.655211	0.745947	Cm08G02367	http://amigo.geneontology.org/amigo/term/GO:0031369
actin filament depolymerization	Gene Ontology	GO:0030042	1	15	0.655211	0.745947	Cm10G00225	http://amigo.geneontology.org/amigo/term/GO:0030042
nuclear localization sequence binding	Gene Ontology	GO:0008139	1	15	0.655211	0.745947	Cm07G02051	http://amigo.geneontology.org/amigo/term/GO:0008139
nucleosome binding	Gene Ontology	GO:0031491	1	15	0.655211	0.745947	Cm10G00003	http://amigo.geneontology.org/amigo/term/GO:0031491
isoprenoid biosynthetic process	Gene Ontology	GO:0008299	1	15	0.655211	0.745947	Cm05G02602	http://amigo.geneontology.org/amigo/term/GO:0008299
protein polyubiquitination	Gene Ontology	GO:0000209	5	81	0.656246	0.746691	Cm02G02725|Cm09G01849|Cm12G00285|Cm07G01553|Cm05G03110	http://amigo.geneontology.org/amigo/term/GO:0000209
ubiquitin conjugating enzyme activity	Gene Ontology	GO:0061631	3	49	0.659017	0.74897	Cm09G01849|Cm05G03110|Cm07G01553	http://amigo.geneontology.org/amigo/term/GO:0061631
catalytic step 2 spliceosome	Gene Ontology	GO:0071013	3	49	0.659017	0.74897	Cm09G00296|Cm07G00756|Cm07G00943	http://amigo.geneontology.org/amigo/term/GO:0071013
cell-cell signaling involved in cell fate commitment	Gene Ontology	GO:0045168	2	33	0.668156	0.756275	Cm04G00898|Cm04G00554	http://amigo.geneontology.org/amigo/term/GO:0045168
cellular response to oxidative stress	Gene Ontology	GO:0034599	2	33	0.668156	0.756275	Cm07G00849|Cm04G02036	http://amigo.geneontology.org/amigo/term/GO:0034599
nucleotide-excision repair	Gene Ontology	GO:0006289	2	33	0.668156	0.756275	Cm02G02239|Cm02G00325	http://amigo.geneontology.org/amigo/term/GO:0006289
carboxylic ester hydrolase activity	Gene Ontology	GO:0052689	2	33	0.668156	0.756275	Cm12G01634|Cm09G01562	http://amigo.geneontology.org/amigo/term/GO:0052689
polar nucleus fusion	Gene Ontology	GO:0010197	2	33	0.668156	0.756275	Cm03G00284|Cm06G01905	http://amigo.geneontology.org/amigo/term/GO:0010197
DNA-dependent ATPase activity	Gene Ontology	GO:0008094	2	33	0.668156	0.756275	Cm03G01622|Cm08G02372	http://amigo.geneontology.org/amigo/term/GO:0008094
sodium:proton antiporter activity	Gene Ontology	GO:0015385	2	33	0.668156	0.756275	Cm03G02725|Cm12G01048	http://amigo.geneontology.org/amigo/term/GO:0015385
GTPase activator activity	Gene Ontology	GO:0005096	3	50	0.671724	0.75862	Cm02G02342|Cm02G01295|Cm08G01322	http://amigo.geneontology.org/amigo/term/GO:0005096
antiporter activity	Gene Ontology	GO:0015297	5	83	0.67612	0.75862	Cm06G01108|Cm01G00272|Cm09G01746|Cm10G01583|Cm05G01771	http://amigo.geneontology.org/amigo/term/GO:0015297
regulation of leaf development	Gene Ontology	GO:2000024	1	16	0.677415	0.75862	Cm03G01562	http://amigo.geneontology.org/amigo/term/GO:2000024
mRNA export from nucleus	Gene Ontology	GO:0006406	1	16	0.677415	0.75862	Cm03G02068	http://amigo.geneontology.org/amigo/term/GO:0006406
starch metabolic process	Gene Ontology	GO:0005982	1	16	0.677415	0.75862	Cm10G00278	http://amigo.geneontology.org/amigo/term/GO:0005982
root hair cell differentiation	Gene Ontology	GO:0048765	1	16	0.677415	0.75862	Cm05G00390	http://amigo.geneontology.org/amigo/term/GO:0048765
iron-sulfur cluster binding	Gene Ontology	GO:0051536	1	16	0.677415	0.75862	Cm09G00287	http://amigo.geneontology.org/amigo/term/GO:0051536
systemic acquired resistance, salicylic acid mediated signaling pathway	Gene Ontology	GO:0009862	1	16	0.677415	0.75862	Cm02G02315	http://amigo.geneontology.org/amigo/term/GO:0009862
RNA polymerase IV complex	Gene Ontology	GO:0000418	1	16	0.677415	0.75862	Cm11G01697	http://amigo.geneontology.org/amigo/term/GO:0000418
proteasome regulatory particle, base subcomplex	Gene Ontology	GO:0008540	1	16	0.677415	0.75862	Cm06G02195	http://amigo.geneontology.org/amigo/term/GO:0008540
phosphorelay sensor kinase activity	Gene Ontology	GO:0000155	1	16	0.677415	0.75862	Cm06G01814	http://amigo.geneontology.org/amigo/term/GO:0000155
metallopeptidase activity	Gene Ontology	GO:0008237	1	16	0.677415	0.75862	Cm05G03137	http://amigo.geneontology.org/amigo/term/GO:0008237
lateral root morphogenesis	Gene Ontology	GO:0010102	1	16	0.677415	0.75862	Cm12G01977	http://amigo.geneontology.org/amigo/term/GO:0010102
ATP-dependent chromatin remodeling	Gene Ontology	GO:0043044	1	16	0.677415	0.75862	Cm08G02372	http://amigo.geneontology.org/amigo/term/GO:0043044
inositol phosphate dephosphorylation	Gene Ontology	GO:0046855	1	16	0.677415	0.75862	Cm06G01733	http://amigo.geneontology.org/amigo/term/GO:0046855
integral component of chloroplast outer membrane	Gene Ontology	GO:0031359	1	16	0.677415	0.75862	Cm10G01578	http://amigo.geneontology.org/amigo/term/GO:0031359
RNA polymerase II CTD heptapeptide repeat phosphatase activity	Gene Ontology	GO:0008420	1	16	0.677415	0.75862	Cm06G00676	http://amigo.geneontology.org/amigo/term/GO:0008420
photosynthesis	Gene Ontology	GO:0015979	3	52	0.696085	0.772361	Cm07G02067|Cm06G02172|Cm04G01639	http://amigo.geneontology.org/amigo/term/GO:0015979
ATP transmembrane transporter activity	Gene Ontology	GO:0005347	2	35	0.6978	0.772361	Cm06G00995|Cm04G00308	http://amigo.geneontology.org/amigo/term/GO:0005347
glutathione metabolic process	Gene Ontology	GO:0006749	2	35	0.6978	0.772361	Cm04G00402|Cm04G00401	http://amigo.geneontology.org/amigo/term/GO:0006749
acid-amino acid ligase activity	Gene Ontology	GO:0016881	1	17	0.698191	0.772361	Cm04G00307	http://amigo.geneontology.org/amigo/term/GO:0016881
TIM23 mitochondrial import inner membrane translocase complex	Gene Ontology	GO:0005744	1	17	0.698191	0.772361	Cm05G02833	http://amigo.geneontology.org/amigo/term/GO:0005744
long-day photoperiodism, flowering	Gene Ontology	GO:0048574	1	17	0.698191	0.772361	Cm05G00262	http://amigo.geneontology.org/amigo/term/GO:0048574
protein histidine kinase activity	Gene Ontology	GO:0004673	1	17	0.698191	0.772361	Cm06G01814	http://amigo.geneontology.org/amigo/term/GO:0004673
cellulose microfibril organization	Gene Ontology	GO:0010215	1	17	0.698191	0.772361	Cm01G04282	http://amigo.geneontology.org/amigo/term/GO:0010215
unsaturated fatty acid biosynthetic process	Gene Ontology	GO:0006636	1	17	0.698191	0.772361	Cm10G00104	http://amigo.geneontology.org/amigo/term/GO:0006636
oxylipin biosynthetic process	Gene Ontology	GO:0031408	1	17	0.698191	0.772361	Cm10G00016	http://amigo.geneontology.org/amigo/term/GO:0031408
production of miRNAs involved in gene silencing by miRNA	Gene Ontology	GO:0035196	1	17	0.698191	0.772361	Cm05G00268	http://amigo.geneontology.org/amigo/term/GO:0035196
starch catabolic process	Gene Ontology	GO:0005983	1	17	0.698191	0.772361	Cm04G00467	http://amigo.geneontology.org/amigo/term/GO:0005983
isopeptidase activity	Gene Ontology	GO:0070122	1	17	0.698191	0.772361	Cm05G03137	http://amigo.geneontology.org/amigo/term/GO:0070122
programmed cell death	Gene Ontology	GO:0012501	1	17	0.698191	0.772361	Cm12G01977	http://amigo.geneontology.org/amigo/term/GO:0012501
serine-type endopeptidase inhibitor activity	Gene Ontology	GO:0004867	1	17	0.698191	0.772361	Cm07G00262	http://amigo.geneontology.org/amigo/term/GO:0004867
protein homooligomerization	Gene Ontology	GO:0051260	1	17	0.698191	0.772361	Cm03G01174	http://amigo.geneontology.org/amigo/term/GO:0051260
xyloglucan biosynthetic process	Gene Ontology	GO:0009969	1	17	0.698191	0.772361	Cm08G01276	http://amigo.geneontology.org/amigo/term/GO:0009969
lipid transporter activity	Gene Ontology	GO:0005319	1	17	0.698191	0.772361	Cm06G01991	http://amigo.geneontology.org/amigo/term/GO:0005319
cellular response to unfolded protein	Gene Ontology	GO:0034620	1	17	0.698191	0.772361	Cm07G01549	http://amigo.geneontology.org/amigo/term/GO:0034620
electron transfer activity	Gene Ontology	GO:0009055	7	118	0.700939	0.774743	Cm02G01920|Cm03G01852|Cm03G01853|Cm06G01752|Cm05G02598|Cm09G00287|Cm09G00020	http://amigo.geneontology.org/amigo/term/GO:0009055
DNA-binding transcription activator activity, RNA polymerase II-specific	Gene Ontology	GO:0001228	3	53	0.707741	0.781819	Cm06G02155|Cm03G00879|Cm10G00954	http://amigo.geneontology.org/amigo/term/GO:0001228
cortical microtubule organization	Gene Ontology	GO:0043622	2	36	0.711779	0.784749	Cm02G01480|Cm10G00457	http://amigo.geneontology.org/amigo/term/GO:0043622
anther development	Gene Ontology	GO:0048653	2	36	0.711779	0.784749	Cm06G01752|Cm04G01073	http://amigo.geneontology.org/amigo/term/GO:0048653
very long-chain fatty acid metabolic process	Gene Ontology	GO:0000038	1	18	0.717628	0.784749	Cm05G00220	http://amigo.geneontology.org/amigo/term/GO:0000038
response to unfolded protein	Gene Ontology	GO:0006986	1	18	0.717628	0.784749	Cm07G01549	http://amigo.geneontology.org/amigo/term/GO:0006986
3'-5' DNA helicase activity	Gene Ontology	GO:0043138	1	18	0.717628	0.784749	Cm08G01847	http://amigo.geneontology.org/amigo/term/GO:0043138
pollen maturation	Gene Ontology	GO:0010152	1	18	0.717628	0.784749	Cm10G02185	http://amigo.geneontology.org/amigo/term/GO:0010152
apical plasma membrane	Gene Ontology	GO:0016324	1	18	0.717628	0.784749	Cm08G00139	http://amigo.geneontology.org/amigo/term/GO:0016324
sesquiterpene biosynthetic process	Gene Ontology	GO:0051762	1	18	0.717628	0.784749	Cm05G02431	http://amigo.geneontology.org/amigo/term/GO:0051762
malate metabolic process	Gene Ontology	GO:0006108	1	18	0.717628	0.784749	Cm10G01087	http://amigo.geneontology.org/amigo/term/GO:0006108
DNA replication origin binding	Gene Ontology	GO:0003688	1	18	0.717628	0.784749	Cm08G00664	http://amigo.geneontology.org/amigo/term/GO:0003688
nitrogen compound metabolic process	Gene Ontology	GO:0006807	1	18	0.717628	0.784749	Cm11G00764	http://amigo.geneontology.org/amigo/term/GO:0006807
response to molecule of fungal origin	Gene Ontology	GO:0002238	1	18	0.717628	0.784749	Cm04G00542	http://amigo.geneontology.org/amigo/term/GO:0002238
autophagy	Gene Ontology	GO:0006914	1	18	0.717628	0.784749	Cm02G01803	http://amigo.geneontology.org/amigo/term/GO:0006914
carbonate dehydratase activity	Gene Ontology	GO:0004089	1	18	0.717628	0.784749	Cm10G00955	http://amigo.geneontology.org/amigo/term/GO:0004089
cytoskeleton organization	Gene Ontology	GO:0007010	1	18	0.717628	0.784749	Cm10G01378	http://amigo.geneontology.org/amigo/term/GO:0007010
NADH dehydrogenase (ubiquinone) activity	Gene Ontology	GO:0008137	1	18	0.717628	0.784749	Cm05G02598	http://amigo.geneontology.org/amigo/term/GO:0008137
microtubule motor activity	Gene Ontology	GO:0003777	3	54	0.719051	0.785864	Cm04G02447|Cm08G00962|Cm01G04282	http://amigo.geneontology.org/amigo/term/GO:0003777
Golgi cis cisterna	Gene Ontology	GO:0000137	2	37	0.725212	0.792155	Cm06G00399|Cm06G01047	http://amigo.geneontology.org/amigo/term/GO:0000137
cell wall biogenesis	Gene Ontology	GO:0042546	3	55	0.730016	0.796957	Cm10G00451|Cm08G01289|Cm05G00391	http://amigo.geneontology.org/amigo/term/GO:0042546
sugar transmembrane transporter activity	Gene Ontology	GO:0051119	1	19	0.735815	0.798155	Cm05G02092	http://amigo.geneontology.org/amigo/term/GO:0051119
root hair cell tip growth	Gene Ontology	GO:0048768	1	19	0.735815	0.798155	Cm01G00144	http://amigo.geneontology.org/amigo/term/GO:0048768
carbohydrate transport	Gene Ontology	GO:0008643	1	19	0.735815	0.798155	Cm05G02092	http://amigo.geneontology.org/amigo/term/GO:0008643
inositol hexakisphosphate binding	Gene Ontology	GO:0000822	1	19	0.735815	0.798155	Cm08G01524	http://amigo.geneontology.org/amigo/term/GO:0000822
plastid stroma	Gene Ontology	GO:0009532	1	19	0.735815	0.798155	Cm03G02574	http://amigo.geneontology.org/amigo/term/GO:0009532
integral component of mitochondrial inner membrane	Gene Ontology	GO:0031305	1	19	0.735815	0.798155	Cm04G00785	http://amigo.geneontology.org/amigo/term/GO:0031305
DNA methylation	Gene Ontology	GO:0006306	1	19	0.735815	0.798155	Cm02G02664	http://amigo.geneontology.org/amigo/term/GO:0006306
gene silencing by RNA-directed DNA methylation	Gene Ontology	GO:0080188	1	19	0.735815	0.798155	Cm10G01283	http://amigo.geneontology.org/amigo/term/GO:0080188
positive regulation of gene expression	Gene Ontology	GO:0010628	1	19	0.735815	0.798155	Cm04G00014	http://amigo.geneontology.org/amigo/term/GO:0010628
auxin biosynthetic process	Gene Ontology	GO:0009851	1	19	0.735815	0.798155	Cm01G04134	http://amigo.geneontology.org/amigo/term/GO:0009851
phosphatidylinositol phosphorylation	Gene Ontology	GO:0046854	1	19	0.735815	0.798155	Cm06G01062	http://amigo.geneontology.org/amigo/term/GO:0046854
chloroplast outer membrane	Gene Ontology	GO:0009707	2	38	0.738111	0.799974	Cm02G02724|Cm01G00768	http://amigo.geneontology.org/amigo/term/GO:0009707
GTP binding	Gene Ontology	GO:0005525	7	123	0.738721	0.799974	Cm12G00002|Cm05G00610|Cm01G03792|Cm01G00447|Cm01G00600|Cm02G02547|Cm09G01211	http://amigo.geneontology.org/amigo/term/GO:0005525
microtubule-based movement	Gene Ontology	GO:0007018	3	56	0.740643	0.80161	Cm04G02447|Cm08G00962|Cm01G04282	http://amigo.geneontology.org/amigo/term/GO:0007018
RNA polymerase II cis-regulatory region sequence-specific DNA binding	Gene Ontology	GO:0000978	6	107	0.742231	0.802885	Cm07G01159|Cm11G01078|Cm12G02104|Cm01G01239|Cm12G02103|Cm08G02557	http://amigo.geneontology.org/amigo/term/GO:0000978
chloroplast thylakoid	Gene Ontology	GO:0009534	11	190	0.75227	0.809863	Cm07G02104|Cm01G00247|Cm04G02544|Cm07G00845|Cm09G00469|Cm02G00577|Cm08G01259|Cm07G02067|Cm09G01425|Cm07G01550|Cm05G00080	http://amigo.geneontology.org/amigo/term/GO:0009534
nuclear pore	Gene Ontology	GO:0005643	1	20	0.752831	0.809863	Cm10G00797	http://amigo.geneontology.org/amigo/term/GO:0005643
phosphorylation of RNA polymerase II C-terminal domain	Gene Ontology	GO:0070816	1	20	0.752831	0.809863	Cm08G02152	http://amigo.geneontology.org/amigo/term/GO:0070816
modification-dependent protein catabolic process	Gene Ontology	GO:0019941	1	20	0.752831	0.809863	Cm04G02561	http://amigo.geneontology.org/amigo/term/GO:0019941
iron ion transmembrane transporter activity	Gene Ontology	GO:0005381	1	20	0.752831	0.809863	Cm01G04411	http://amigo.geneontology.org/amigo/term/GO:0005381
anaphase-promoting complex-dependent catabolic process	Gene Ontology	GO:0031145	1	20	0.752831	0.809863	Cm02G00153	http://amigo.geneontology.org/amigo/term/GO:0031145
misfolded protein binding	Gene Ontology	GO:0051787	1	20	0.752831	0.809863	Cm07G01549	http://amigo.geneontology.org/amigo/term/GO:0051787
precatalytic spliceosome	Gene Ontology	GO:0071011	1	20	0.752831	0.809863	Cm07G00943	http://amigo.geneontology.org/amigo/term/GO:0071011
DNA recombination	Gene Ontology	GO:0006310	1	21	0.768751	0.820659	Cm07G02125	http://amigo.geneontology.org/amigo/term/GO:0006310
regulation of meristem growth	Gene Ontology	GO:0010075	1	21	0.768751	0.820659	Cm12G01743	http://amigo.geneontology.org/amigo/term/GO:0010075
response to endoplasmic reticulum stress	Gene Ontology	GO:0034976	1	21	0.768751	0.820659	Cm12G00007	http://amigo.geneontology.org/amigo/term/GO:0034976
DNA replication initiation	Gene Ontology	GO:0006270	1	21	0.768751	0.820659	Cm08G01847	http://amigo.geneontology.org/amigo/term/GO:0006270
beta-galactosidase activity	Gene Ontology	GO:0004565	1	21	0.768751	0.820659	Cm02G02905	http://amigo.geneontology.org/amigo/term/GO:0004565
protein targeting to chloroplast	Gene Ontology	GO:0045036	1	21	0.768751	0.820659	Cm03G02574	http://amigo.geneontology.org/amigo/term/GO:0045036
induced systemic resistance	Gene Ontology	GO:0009682	1	21	0.768751	0.820659	Cm02G01726	http://amigo.geneontology.org/amigo/term/GO:0009682
eukaryotic translation initiation factor 3 complex	Gene Ontology	GO:0005852	1	21	0.768751	0.820659	Cm08G02367	http://amigo.geneontology.org/amigo/term/GO:0005852
phosphate ion transport	Gene Ontology	GO:0006817	1	21	0.768751	0.820659	Cm08G01524	http://amigo.geneontology.org/amigo/term/GO:0006817
chlorophyll binding	Gene Ontology	GO:0016168	1	21	0.768751	0.820659	Cm05G00080	http://amigo.geneontology.org/amigo/term/GO:0016168
protein phosphatase type 2A complex	Gene Ontology	GO:0000159	1	21	0.768751	0.820659	Cm02G02830	http://amigo.geneontology.org/amigo/term/GO:0000159
RNA processing	Gene Ontology	GO:0006396	3	59	0.770528	0.822107	Cm02G02253|Cm07G02047|Cm05G00268	http://amigo.geneontology.org/amigo/term/GO:0006396
DNA helicase activity	Gene Ontology	GO:0003678	2	41	0.773735	0.825078	Cm05G03135|Cm08G02372	http://amigo.geneontology.org/amigo/term/GO:0003678
GTPase activity	Gene Ontology	GO:0003924	10	179	0.781347	0.829081	Cm12G00002|Cm05G00610|Cm08G02258|Cm01G03792|Cm02G02311|Cm06G01815|Cm07G01076|Cm01G00600|Cm02G02547|Cm09G00350	http://amigo.geneontology.org/amigo/term/GO:0003924
secondary metabolic process	Gene Ontology	GO:0019748	1	22	0.783646	0.829081	Cm07G02140	http://amigo.geneontology.org/amigo/term/GO:0019748
protein folding chaperone	Gene Ontology	GO:0044183	1	22	0.783646	0.829081	Cm07G01549	http://amigo.geneontology.org/amigo/term/GO:0044183
protein disulfide isomerase activity	Gene Ontology	GO:0003756	1	22	0.783646	0.829081	Cm12G00007	http://amigo.geneontology.org/amigo/term/GO:0003756
-	Gene Ontology	GO:0036459	1	22	0.783646	0.829081	Cm02G02779	http://amigo.geneontology.org/amigo/term/GO:0036459
autophagosome assembly	Gene Ontology	GO:0000045	1	22	0.783646	0.829081	Cm02G01803	http://amigo.geneontology.org/amigo/term/GO:0000045
regulation of intracellular pH	Gene Ontology	GO:0051453	1	22	0.783646	0.829081	Cm12G01048	http://amigo.geneontology.org/amigo/term/GO:0051453
monolayer-surrounded lipid storage body	Gene Ontology	GO:0012511	1	22	0.783646	0.829081	Cm09G01098	http://amigo.geneontology.org/amigo/term/GO:0012511
chloroplast fission	Gene Ontology	GO:0010020	1	22	0.783646	0.829081	Cm10G01578	http://amigo.geneontology.org/amigo/term/GO:0010020
gene silencing by RNA	Gene Ontology	GO:0031047	1	22	0.783646	0.829081	Cm02G02664	http://amigo.geneontology.org/amigo/term/GO:0031047
microgametogenesis	Gene Ontology	GO:0055046	1	22	0.783646	0.829081	Cm01G01547	http://amigo.geneontology.org/amigo/term/GO:0055046
gluconeogenesis	Gene Ontology	GO:0006094	1	22	0.783646	0.829081	Cm10G01992	http://amigo.geneontology.org/amigo/term/GO:0006094
RNA polymerase II, core complex	Gene Ontology	GO:0005665	1	22	0.783646	0.829081	Cm11G01697	http://amigo.geneontology.org/amigo/term/GO:0005665
endoribonuclease activity	Gene Ontology	GO:0004521	1	22	0.783646	0.829081	Cm09G00391	http://amigo.geneontology.org/amigo/term/GO:0004521
intracellular signal transduction	Gene Ontology	GO:0035556	10	181	0.792001	0.836123	Cm01G02042|Cm01G04218|Cm03G01539|Cm05G01125|Cm07G01796|Cm09G02061|Cm07G00090|Cm10G02230|Cm09G00286|Cm07G01668	http://amigo.geneontology.org/amigo/term/GO:0035556
signaling receptor activity	Gene Ontology	GO:0038023	2	43	0.795066	0.836123	Cm01G04232|Cm02G01863	http://amigo.geneontology.org/amigo/term/GO:0038023
DNA-directed 5'-3' RNA polymerase activity	Gene Ontology	GO:0003899	2	43	0.795066	0.836123	Cm11G01697|Cm03G02138	http://amigo.geneontology.org/amigo/term/GO:0003899
histone acetylation	Gene Ontology	GO:0016573	1	23	0.797582	0.836123	Cm05G03135	http://amigo.geneontology.org/amigo/term/GO:0016573
cysteine-type peptidase activity	Gene Ontology	GO:0008234	1	23	0.797582	0.836123	Cm01G04296	http://amigo.geneontology.org/amigo/term/GO:0008234
photosynthesis, light harvesting in photosystem I	Gene Ontology	GO:0009768	1	23	0.797582	0.836123	Cm05G00080	http://amigo.geneontology.org/amigo/term/GO:0009768
aerobic respiration	Gene Ontology	GO:0009060	1	23	0.797582	0.836123	Cm06G00421	http://amigo.geneontology.org/amigo/term/GO:0009060
seedling development	Gene Ontology	GO:0090351	1	23	0.797582	0.836123	Cm03G00485	http://amigo.geneontology.org/amigo/term/GO:0090351
maturation of LSU-rRNA	Gene Ontology	GO:0000470	1	23	0.797582	0.836123	Cm04G00673	http://amigo.geneontology.org/amigo/term/GO:0000470
regulation of cell population proliferation	Gene Ontology	GO:0042127	1	23	0.797582	0.836123	Cm11G02074	http://amigo.geneontology.org/amigo/term/GO:0042127
small ribosomal subunit	Gene Ontology	GO:0015935	1	23	0.797582	0.836123	Cm04G00424	http://amigo.geneontology.org/amigo/term/GO:0015935
activation of GTPase activity	Gene Ontology	GO:0090630	1	23	0.797582	0.836123	Cm08G01322	http://amigo.geneontology.org/amigo/term/GO:0090630
cytoskeleton	Gene Ontology	GO:0005856	1	23	0.797582	0.836123	Cm01G03792	http://amigo.geneontology.org/amigo/term/GO:0005856
endonuclease activity	Gene Ontology	GO:0004519	1	23	0.797582	0.836123	Cm02G01426	http://amigo.geneontology.org/amigo/term/GO:0004519
intra-Golgi vesicle-mediated transport	Gene Ontology	GO:0006891	1	23	0.797582	0.836123	Cm02G02140	http://amigo.geneontology.org/amigo/term/GO:0006891
root hair cell development	Gene Ontology	GO:0080147	1	24	0.810621	0.847517	Cm10G01624	http://amigo.geneontology.org/amigo/term/GO:0080147
heat shock protein binding	Gene Ontology	GO:0031072	1	24	0.810621	0.847517	Cm07G01549	http://amigo.geneontology.org/amigo/term/GO:0031072
histone acetyltransferase activity	Gene Ontology	GO:0004402	1	24	0.810621	0.847517	Cm10G00948	http://amigo.geneontology.org/amigo/term/GO:0004402
N,N-dimethylaniline monooxygenase activity	Gene Ontology	GO:0004499	1	24	0.810621	0.847517	Cm10G02179	http://amigo.geneontology.org/amigo/term/GO:0004499
double-strand break repair via homologous recombination	Gene Ontology	GO:0000724	3	64	0.814022	0.849626	Cm08G01310|Cm07G02125|Cm09G02002	http://amigo.geneontology.org/amigo/term/GO:0000724
double-stranded DNA binding	Gene Ontology	GO:0003690	2	45	0.814596	0.849626	Cm06G01028|Cm04G00347	http://amigo.geneontology.org/amigo/term/GO:0003690
response to high light intensity	Gene Ontology	GO:0009644	2	45	0.814596	0.849626	Cm12G01743|Cm07G02032	http://amigo.geneontology.org/amigo/term/GO:0009644
toxin catabolic process	Gene Ontology	GO:0009407	2	45	0.814596	0.849626	Cm04G00402|Cm04G00401	http://amigo.geneontology.org/amigo/term/GO:0009407
flavin adenine dinucleotide binding	Gene Ontology	GO:0050660	4	83	0.819037	0.853801	Cm01G04134|Cm07G01242|Cm09G01580|Cm10G02179	http://amigo.geneontology.org/amigo/term/GO:0050660
lipid transport	Gene Ontology	GO:0006869	3	65	0.821829	0.854807	Cm06G01991|Cm07G02054|Cm01G02339	http://amigo.geneontology.org/amigo/term/GO:0006869
polygalacturonase activity	Gene Ontology	GO:0004650	3	65	0.821829	0.854807	Cm07G01576|Cm03G01053|Cm10G00526	http://amigo.geneontology.org/amigo/term/GO:0004650
U2 snRNP	Gene Ontology	GO:0005686	1	25	0.82282	0.854807	Cm07G00943	http://amigo.geneontology.org/amigo/term/GO:0005686
posttranscriptional regulation of gene expression	Gene Ontology	GO:0010608	1	25	0.82282	0.854807	Cm07G01444	http://amigo.geneontology.org/amigo/term/GO:0010608
methyltransferase activity	Gene Ontology	GO:0008168	1	25	0.82282	0.854807	Cm05G01408	http://amigo.geneontology.org/amigo/term/GO:0008168
4 iron, 4 sulfur cluster binding	Gene Ontology	GO:0051539	2	46	0.823723	0.854807	Cm02G02649|Cm06G00421	http://amigo.geneontology.org/amigo/term/GO:0051539
calcium-dependent protein serine/threonine kinase activity	Gene Ontology	GO:0009931	2	46	0.823723	0.854807	Cm01G04218|Cm09G02061	http://amigo.geneontology.org/amigo/term/GO:0009931
calmodulin-dependent protein kinase activity	Gene Ontology	GO:0004683	2	46	0.823723	0.854807	Cm01G04218|Cm09G02061	http://amigo.geneontology.org/amigo/term/GO:0004683
peroxidase activity	Gene Ontology	GO:0004601	4	85	0.832434	0.862711	Cm07G00558|Cm09G02098|Cm02G01866|Cm11G00925	http://amigo.geneontology.org/amigo/term/GO:0004601
response to blue light	Gene Ontology	GO:0009637	2	47	0.832444	0.862711	Cm12G01743|Cm06G00756	http://amigo.geneontology.org/amigo/term/GO:0009637
protein tag	Gene Ontology	GO:0031386	1	26	0.834234	0.863878	Cm04G02561	http://amigo.geneontology.org/amigo/term/GO:0031386
oxidoreductase activity, acting on paired donors, with incorporation or reduction of molecular oxygen, NAD(P)H as one donor, and incorporation of one atom of oxygen	Gene Ontology	GO:0016709	4	86	0.838816	0.867933	Cm06G01188|Cm05G00046|Cm02G00259|Cm02G02809	http://amigo.geneontology.org/amigo/term/GO:0016709
chloroplast thylakoid membrane	Gene Ontology	GO:0009535	16	291	0.840585	0.869302	Cm03G00668|Cm07G00792|Cm09G00469|Cm08G00138|Cm12G00026|Cm10G01063|Cm03G02634|Cm09G00367|Cm07G02067|Cm07G01443|Cm10G01143|Cm10G00454|Cm05G00080|Cm07G01133|Cm07G01550|Cm05G03081	http://amigo.geneontology.org/amigo/term/GO:0009535
protein import into mitochondrial matrix	Gene Ontology	GO:0030150	1	27	0.844913	0.873315	Cm05G02833	http://amigo.geneontology.org/amigo/term/GO:0030150
chromatin	Gene Ontology	GO:0000785	2	49	0.848725	0.876791	Cm07G01037|Cm04G00564	http://amigo.geneontology.org/amigo/term/GO:0000785
poly(U) RNA binding	Gene Ontology	GO:0008266	1	28	0.854904	0.880612	Cm01G04274	http://amigo.geneontology.org/amigo/term/GO:0008266
NAD(P)+ nucleosidase activity	Gene Ontology	GO:0050135	1	28	0.854904	0.880612	Cm08G00410	http://amigo.geneontology.org/amigo/term/GO:0050135
pollen tube development	Gene Ontology	GO:0048868	1	28	0.854904	0.880612	Cm06G00398	http://amigo.geneontology.org/amigo/term/GO:0048868
NAD+ nucleotidase, cyclic ADP-ribose generating	Gene Ontology	GO:0061809	1	28	0.854904	0.880612	Cm08G00410	http://amigo.geneontology.org/amigo/term/GO:0061809
monovalent inorganic cation transport	Gene Ontology	GO:0015672	1	28	0.854904	0.880612	Cm03G02725	http://amigo.geneontology.org/amigo/term/GO:0015672
nuclear chromatin	Gene Ontology	GO:0000790	2	50	0.856313	0.881366	Cm08G02152|Cm01G03373	http://amigo.geneontology.org/amigo/term/GO:0000790
Cul4-RING E3 ubiquitin ligase complex	Gene Ontology	GO:0080008	5	108	0.859684	0.88437	Cm03G02486|Cm10G00797|Cm08G01282|Cm06G01905|Cm05G02609	http://amigo.geneontology.org/amigo/term/GO:0080008
regulation of pH	Gene Ontology	GO:0006885	1	29	0.864252	0.885104	Cm03G02725	http://amigo.geneontology.org/amigo/term/GO:0006885
membrane fusion	Gene Ontology	GO:0061025	1	29	0.864252	0.885104	Cm11G00730	http://amigo.geneontology.org/amigo/term/GO:0061025
cellular response to cold	Gene Ontology	GO:0070417	1	29	0.864252	0.885104	Cm03G00117	http://amigo.geneontology.org/amigo/term/GO:0070417
monovalent cation:proton antiporter activity	Gene Ontology	GO:0005451	1	29	0.864252	0.885104	Cm03G02725	http://amigo.geneontology.org/amigo/term/GO:0005451
meiotic cell cycle	Gene Ontology	GO:0051321	1	29	0.864252	0.885104	Cm12G01472	http://amigo.geneontology.org/amigo/term/GO:0051321
production of siRNA involved in RNA interference	Gene Ontology	GO:0030422	1	29	0.864252	0.885104	Cm05G00268	http://amigo.geneontology.org/amigo/term/GO:0030422
minor groove of adenine-thymine-rich DNA binding	Gene Ontology	GO:0003680	1	29	0.864252	0.885104	Cm05G00068	http://amigo.geneontology.org/amigo/term/GO:0003680
structural molecule activity	Gene Ontology	GO:0005198	1	29	0.864252	0.885104	Cm07G02071	http://amigo.geneontology.org/amigo/term/GO:0005198
cellular response to DNA damage stimulus	Gene Ontology	GO:0006974	2	52	0.870455	0.89099	Cm12G00006|Cm02G00691	http://amigo.geneontology.org/amigo/term/GO:0006974
protein phosphatase regulator activity	Gene Ontology	GO:0019888	1	30	0.872998	0.892189	Cm02G02830	http://amigo.geneontology.org/amigo/term/GO:0019888
protein N-linked glycosylation	Gene Ontology	GO:0006487	1	30	0.872998	0.892189	Cm02G00696	http://amigo.geneontology.org/amigo/term/GO:0006487
lyase activity	Gene Ontology	GO:0016829	1	30	0.872998	0.892189	Cm12G01926	http://amigo.geneontology.org/amigo/term/GO:0016829
single-stranded DNA binding	Gene Ontology	GO:0003697	3	73	0.874742	0.893505	Cm10G01196|Cm03G02634|Cm08G00664	http://amigo.geneontology.org/amigo/term/GO:0003697
pollen tube guidance	Gene Ontology	GO:0010183	1	31	0.88118	0.898436	Cm02G00731	http://amigo.geneontology.org/amigo/term/GO:0010183
sterol biosynthetic process	Gene Ontology	GO:0016126	1	31	0.88118	0.898436	Cm03G01976	http://amigo.geneontology.org/amigo/term/GO:0016126
regulation of double fertilization forming a zygote and endosperm	Gene Ontology	GO:0080155	1	31	0.88118	0.898436	Cm03G01593	http://amigo.geneontology.org/amigo/term/GO:0080155
chaperone binding	Gene Ontology	GO:0051087	1	32	0.888836	0.904824	Cm02G01480	http://amigo.geneontology.org/amigo/term/GO:0051087
xyloglucan:xyloglucosyl transferase activity	Gene Ontology	GO:0016762	1	32	0.888836	0.904824	Cm08G01289	http://amigo.geneontology.org/amigo/term/GO:0016762
double-strand break repair	Gene Ontology	GO:0006302	1	32	0.888836	0.904824	Cm03G02632	http://amigo.geneontology.org/amigo/term/GO:0006302
response to nematode	Gene Ontology	GO:0009624	3	78	0.900263	0.915809	Cm01G04411|Cm09G01097|Cm02G00577	http://amigo.geneontology.org/amigo/term/GO:0009624
anchored component of membrane	Gene Ontology	GO:0031225	10	208	0.900566	0.915809	Cm06G01976|Cm08G00743|Cm03G01852|Cm03G01853|Cm02G00310|Cm10G01944|Cm02G01445|Cm08G00160|Cm07G02085|Cm10G02184	http://amigo.geneontology.org/amigo/term/GO:0031225
pectinesterase inhibitor activity	Gene Ontology	GO:0046910	3	79	0.904767	0.919125	Cm02G01577|Cm03G00284|Cm04G01543	http://amigo.geneontology.org/amigo/term/GO:0046910
RNA modification	Gene Ontology	GO:0009451	3	79	0.904767	0.919125	Cm07G00970|Cm01G00039|Cm09G01861	http://amigo.geneontology.org/amigo/term/GO:0009451
glutathione transferase activity	Gene Ontology	GO:0004364	2	58	0.905534	0.919425	Cm04G00402|Cm04G00401	http://amigo.geneontology.org/amigo/term/GO:0004364
anchored component of plasma membrane	Gene Ontology	GO:0046658	7	157	0.909195	0.922663	Cm05G01866|Cm03G01852|Cm03G01853|Cm02G00310|Cm06G01752|Cm10G00457|Cm10G02184	http://amigo.geneontology.org/amigo/term/GO:0046658
NAD binding	Gene Ontology	GO:0051287	2	59	0.910437	0.923443	Cm03G00461|Cm01G02577	http://amigo.geneontology.org/amigo/term/GO:0051287
pectinesterase activity	Gene Ontology	GO:0030599	3	82	0.917194	0.929814	Cm02G01577|Cm03G00284|Cm04G01543	http://amigo.geneontology.org/amigo/term/GO:0030599
plant-type cell wall loosening	Gene Ontology	GO:0009828	1	37	0.920323	0.932502	Cm05G01593	http://amigo.geneontology.org/amigo/term/GO:0009828
DNA repair	Gene Ontology	GO:0006281	5	125	0.926685	0.938461	Cm10G01196|Cm05G01776|Cm01G00038|Cm02G02239|Cm08G00758	http://amigo.geneontology.org/amigo/term/GO:0006281
cytosolic large ribosomal subunit	Gene Ontology	GO:0022625	5	126	0.92955	0.940875	Cm06G00215|Cm03G00132|Cm03G00133|Cm09G00284|Cm10G00256	http://amigo.geneontology.org/amigo/term/GO:0022625
cytoplasmic translation	Gene Ontology	GO:0002181	1	39	0.930261	0.941106	Cm06G00215	http://amigo.geneontology.org/amigo/term/GO:0002181
defense response to virus	Gene Ontology	GO:0051607	1	40	0.934756	0.945163	Cm08G00242	http://amigo.geneontology.org/amigo/term/GO:0051607
negative regulation of catalytic activity	Gene Ontology	GO:0043086	2	67	0.941878	0.951872	Cm03G00479|Cm02G01577	http://amigo.geneontology.org/amigo/term/GO:0043086
Rab GTPase binding	Gene Ontology	GO:0017137	1	42	0.942894	0.951914	Cm08G01322	http://amigo.geneontology.org/amigo/term/GO:0017137
chloroplast thylakoid lumen	Gene Ontology	GO:0009543	1	42	0.942894	0.951914	Cm07G02104	http://amigo.geneontology.org/amigo/term/GO:0009543
chaperone cofactor-dependent protein refolding	Gene Ontology	GO:0051085	1	43	0.946575	0.955136	Cm07G01549	http://amigo.geneontology.org/amigo/term/GO:0051085
tricarboxylic acid cycle	Gene Ontology	GO:0006099	1	45	0.95324	0.960868	Cm05G01383	http://amigo.geneontology.org/amigo/term/GO:0006099
protein disulfide oxidoreductase activity	Gene Ontology	GO:0015035	1	45	0.95324	0.960868	Cm02G01920	http://amigo.geneontology.org/amigo/term/GO:0015035
xyloglucan metabolic process	Gene Ontology	GO:0010411	1	46	0.956254	0.963408	Cm08G01289	http://amigo.geneontology.org/amigo/term/GO:0010411
ribonucleoprotein complex	Gene Ontology	GO:1990904	1	48	0.961712	0.967908	Cm01G04274	http://amigo.geneontology.org/amigo/term/GO:1990904
thylakoid lumen	Gene Ontology	GO:0031977	1	48	0.961712	0.967908	Cm07G02104	http://amigo.geneontology.org/amigo/term/GO:0031977
cis-regulatory region sequence-specific DNA binding	Gene Ontology	GO:0000987	1	51	0.968649	0.974137	Cm05G01126	http://amigo.geneontology.org/amigo/term/GO:0000987
plant-type cell wall organization	Gene Ontology	GO:0009664	1	53	0.972561	0.977568	Cm05G00211	http://amigo.geneontology.org/amigo/term/GO:0009664
enzyme inhibitor activity	Gene Ontology	GO:0004857	1	54	0.97433	0.978193	Cm03G00479	http://amigo.geneontology.org/amigo/term/GO:0004857
pollen tube	Gene Ontology	GO:0090406	1	54	0.97433	0.978193	Cm10G00726	http://amigo.geneontology.org/amigo/term/GO:0090406
mitochondrion	Gene Ontology	GO:0005739	243	3973	0.974686	0.978193	Cm11G01020|Cm08G00154|Cm12G01982|Cm05G00463|Cm01G03709|Cm03G01976|Cm01G01753|Cm06G01910|Cm04G00118|Cm04G00872|Cm09G00363|Cm08G00243|Cm07G01324|Cm09G00360|Cm10G01595|Cm10G01098|Cm07G00635|Cm10G01596|Cm02G01344|Cm02G02626|Cm07G00970|Cm08G00381|Cm09G02115|Cm09G01383|Cm10G01063|Cm06G02156|Cm10G00561|Cm02G02143|Cm06G01319|Cm04G00578|Cm12G01808|Cm02G02657|Cm11G00373|Cm10G01992|Cm04G00534|Cm06G00594|Cm0…	http://amigo.geneontology.org/amigo/term/GO:0005739
double fertilization forming a zygote and endosperm	Gene Ontology	GO:0009567	1	60	0.982791	0.985567	Cm11G02412	http://amigo.geneontology.org/amigo/term/GO:0009567
cell wall modification	Gene Ontology	GO:0042545	1	68	0.989904	0.991936	Cm04G01543	http://amigo.geneontology.org/amigo/term/GO:0042545
pectin catabolic process	Gene Ontology	GO:0045490	1	88	0.99734	0.998875	Cm04G01543	http://amigo.geneontology.org/amigo/term/GO:0045490
cellular_component	Gene Ontology	GO:0005575	37	1183	1	1	Cm05G02956|Cm10G00251|Cm10G00255|Cm10G00254|Cm03G02630|Cm02G00420|Cm04G00786|Cm07G02075|Cm02G01613|Cm04G00584|Cm10G01276|Cm04G00577|Cm01G03810|Cm02G01908|Cm01G04288|Cm01G04289|Cm01G00020|Cm04G01613|Cm05G03018|Cm02G03092|Cm01G00333|Cm05G00213|Cm06G01062|Cm06G01144|Cm05G00065|Cm02G00419|Cm09G02277|Cm11G02090|Cm02G00732|Cm09G02000|Cm04G00966|Cm12G02030|Cm02G02455|Cm07G02063|Cm09G00392|Cm02G02663|Cm0…	http://amigo.geneontology.org/amigo/term/GO:0005575
molecular_function	Gene Ontology	GO:0003674	289	5879	1	1	Cm12G01980|Cm12G00024|Cm04G00117|Cm05G00463|Cm12G01984|Cm06G01850|Cm03G00367|Cm08G00154|Cm02G03081|Cm02G00420|Cm06G01910|Cm06G01911|Cm11G00791|Cm07G01552|Cm02G02431|Cm11G01705|Cm07G01324|Cm11G00799|Cm02G00463|Cm06G01976|Cm04G01669|Cm12G00587|Cm01G02318|Cm02G01984|Cm02G01983|Cm04G00290|Cm06G01561|Cm10G01119|Cm01G02476|Cm05G02636|Cm09G02380|Cm05G03128|Cm08G00547|Cm10G00561|Cm02G01908|Cm09G01171|Cm0…	http://amigo.geneontology.org/amigo/term/GO:0003674
biological_process	Gene Ontology	GO:0008150	271	5731	1	1	Cm12G01980|Cm08G00154|Cm04G00117|Cm05G00463|Cm12G01984|Cm06G01850|Cm03G00367|Cm06G01852|Cm03G02630|Cm06G01910|Cm06G01911|Cm11G00791|Cm04G00588|Cm02G02431|Cm03G01769|Cm07G02075|Cm03G01588|Cm11G00799|Cm03G01587|Cm01G03709|Cm12G00587|Cm01G02318|Cm02G01983|Cm04G00290|Cm06G01561|Cm07G01133|Cm11G01705|Cm09G02380|Cm04G00577|Cm05G03128|Cm08G00547|Cm10G00561|Cm02G03081|Cm09G01171|Cm01G00512|Cm09G01172|Cm0…	http://amigo.geneontology.org/amigo/term/GO:0008150

## Sheet: KEGG_enrichment_result
#Term	Database	ID	Input number	Background number	P-Value	Corrected P-Value	Input	Hyperlink
Biosynthesis of secondary metabolites	KEGG PATHWAY	ath01110	136	1107	9.04e-10	1.68e-07	Cm11G01021|Cm01G00468|Cm03G01976|Cm11G00312|Cm01G03334|Cm03G02024|Cm04G00583|Cm08G01259|Cm03G01269|Cm04G01450|Cm02G00258|Cm11G00925|Cm10G00057|Cm05G00264|Cm05G00260|Cm02G02657|Cm10G01992|Cm02G02424|Cm05G02606|Cm05G02607|Cm05G02602|Cm12G00029|Cm03G00205|Cm12G01912|Cm07G01036|Cm02G00261|Cm07G01035|Cm07G00960|Cm07G02140|Cm09G01534|Cm10G01111|Cm03G00213|Cm12G00102|Cm06G01188|Cm12G00377|Cm12G00245|Cm1…	http://www.genome.jp/kegg-bin/show_pathway?ath01110/ath:AT1G06520%09red/ath:AT5G23960%09red/ath:AT5G06720%09red/ath:AT4G15560%09red/ath:AT1G24180%09red/ath:AT5G35360%09red/ath:AT2G22250%09red/ath:AT4G39330%09red/ath:AT1G72680%09red/ath:AT1G10670%09red/ath:AT1G08550%09red/ath:AT1G06820%09red/ath:AT4G13010%09red/ath:AT1G05260%09red/ath:AT3G06350%09red/ath:AT1G50110%09red/ath:AT1G60550%09red/ath:AT3…
Metabolic pathways	KEGG PATHWAY	ath01100	235	2246	9.82e-10	1.74e-07	Cm02G01697|Cm11G01021|Cm11G01522|Cm01G00468|Cm10G00104|Cm05G01538|Cm12G02062|Cm12G00026|Cm11G00312|Cm01G03334|Cm09G02098|Cm10G02120|Cm03G02024|Cm04G00583|Cm11G00828|Cm11G00695|Cm11G01918|Cm03G01269|Cm04G01450|Cm08G02412|Cm11G00925|Cm06G01977|Cm05G00264|Cm05G00260|Cm02G01900|Cm02G02657|Cm10G01992|Cm03G00516|Cm02G02424|Cm02G00216|Cm05G02606|Cm05G02607|Cm05G02602|Cm02G02833|Cm04G00785|Cm02G00696|Cm0…	http://www.genome.jp/kegg-bin/show_pathway?ath01100/ath:AT3G27325%09red/ath:AT5G23960%09red/ath:AT2G43760%09red/ath:AT1G25350%09red/ath:AT4G15560%09red/ath:AT1G24180%09red/ath:AT1G06520%09red/ath:AT5G35360%09red/ath:AT2G22250%09red/ath:AT4G39330%09red/ath:AT1G64660%09red/ath:AT4G02620%09red/ath:AT1G10670%09red/ath:AT3G12500%09red/ath:AT5G06720%09red/ath:AT1G08550%09red/ath:AT5G20410%09red/ath:AT2…
Plant-pathogen interaction	KEGG PATHWAY	ath04626	31	170	5.51e-06	0.000377407	Cm10G00795|Cm01G00326|Cm09G01907|Cm01G04219|Cm01G04218|Cm05G02959|Cm10G00295|Cm10G00294|Cm10G01112|Cm09G01905|Cm06G00227|Cm03G01268|Cm05G03109|Cm02G02315|Cm10G00306|Cm10G00305|Cm07G02052|Cm05G02984|Cm01G03526|Cm05G02960|Cm05G00220|Cm06G01842|Cm05G03131|Cm11G00261|Cm12G01471|Cm01G03525|Cm01G00429|Cm03G02548|Cm10G01119|Cm10G01118|Cm03G00203	http://www.genome.jp/kegg-bin/show_pathway?ath04626/ath:AT2G14580%09red/ath:AT5G56270%09red/ath:AT5G20480%09red/ath:AT3G48090%09red/ath:AT5G53130%09red/ath:AT5G56000%09red/ath:AT4G39090%09red/ath:AT4G26470%09red/ath:AT2G14610%09red/ath:AT3G10190%09red/ath:AT1G05990%09red/ath:AT4G33430%09red/ath:AT3G07040%09red/ath:AT1G61950%09red/ath:AT5G42380%09red/ath:AT1G76650%09red/ath:AT4G14440%09red/ath:AT3…
Starch and sucrose metabolism	KEGG PATHWAY	ath00500	29	165	2e-05	0.001218	Cm02G01697|Cm09G01901|Cm03G02677|Cm01G00017|Cm11G01022|Cm12G00286|Cm01G02971|Cm10G00070|Cm09G01564|Cm10G01388|Cm03G01225|Cm03G01224|Cm07G00389|Cm07G00388|Cm06G01949|Cm01G04225|Cm02G00256|Cm07G01035|Cm11G01718|Cm04G00467|Cm07G01036|Cm07G00397|Cm05G01801|Cm07G02140|Cm01G01572|Cm10G00278|Cm06G01950|Cm07G00396|Cm05G00315	http://www.genome.jp/kegg-bin/show_pathway?ath00500/ath:AT4G10260%09red/ath:AT1G69830%09red/ath:AT5G51460%09red/ath:AT3G52600%09red/ath:AT4G17770%09red/ath:AT5G51820%09red/ath:AT5G36890%09red/ath:AT5G04885%09red/ath:AT1G02850%09red/ath:AT2G44450%09red/ath:AT1G06410%09red/ath:AT4G18240%09red/ath:AT1G78090%09red/ath:AT4G25000%09red/ath:AT2G35840%09red/ath:AT4G24040%09red/ath:AT2G44480%09red/ath:AT2…
Phenylpropanoid biosynthesis	KEGG PATHWAY	ath00940	28	166	5.23e-05	0.00255774	Cm03G02677|Cm09G02098|Cm04G01074|Cm12G00029|Cm03G00813|Cm07G00558|Cm03G01225|Cm03G01224|Cm07G00389|Cm07G00388|Cm10G02186|Cm05G00260|Cm06G01940|Cm03G00513|Cm05G00264|Cm02G02424|Cm02G01866|Cm11G00925|Cm02G00256|Cm07G00397|Cm12G01912|Cm07G01036|Cm07G01035|Cm07G02140|Cm01G01572|Cm10G01785|Cm07G00396|Cm03G00205	http://www.genome.jp/kegg-bin/show_pathway?ath00940/ath:AT5G54160%09red/ath:AT1G02850%09red/ath:AT5G06720%09red/ath:AT1G52760%09red/ath:AT4G36220%09red/ath:AT2G44480%09red/ath:AT5G36890%09red/ath:AT4G39330%09red/ath:AT5G44640%09red/ath:AT1G62940%09red/ath:AT4G19010%09red/ath:AT1G72680%09red/ath:AT2G44450%09red/ath:AT1G05260%09red/ath:AT5G04885%09red/ath:AT5G20950%09red/ath:AT2G34060%09red/ath:AT2…
Glycerolipid metabolism	KEGG PATHWAY	ath00561	15	60	7.42e-05	0.00337032	Cm01G00768|Cm07G00220|Cm07G00221|Cm04G02588|Cm11G00828|Cm10G00057|Cm04G00535|Cm05G01259|Cm07G00010|Cm05G00064|Cm01G00468|Cm04G00530|Cm02G02472|Cm10G02185|Cm04G00534	http://www.genome.jp/kegg-bin/show_pathway?ath00561/ath:AT1G06520%09red/ath:AT1G54100%09red/ath:AT1G15080%09red/ath:AT5G60620%09red/ath:AT5G08380%09red/ath:AT3G57650%09red/ath:AT2G38110%09red/ath:AT3G02600%09red/ath:AT3G56310%09red/ath:AT1G80380%09red/ath:AT5G57690%09red/ath:AT5G20410%09red
Glycerophospholipid metabolism	KEGG PATHWAY	ath00564	18	97	0.000398393	0.0124458	Cm04G00115|Cm12G00245|Cm02G02342|Cm07G00220|Cm10G00531|Cm07G00960|Cm05G00433|Cm01G00468|Cm07G00959|Cm11G00828|Cm07G02043|Cm04G00535|Cm05G00064|Cm01G00327|Cm04G00530|Cm04G00534|Cm10G02185|Cm07G00221	http://www.genome.jp/kegg-bin/show_pathway?ath00564/ath:AT2G26870%09red/ath:AT1G06520%09red/ath:AT3G03310%09red/ath:AT3G15730%09red/ath:AT5G57190%09red/ath:AT5G08030%09red/ath:AT1G15080%09red/ath:AT2G45670%09red/ath:AT2G32260%09red/ath:AT5G60620%09red/ath:AT1G52570%09red/ath:AT3G57650%09red/ath:AT3G02600%09red/ath:AT2G38110%09red/ath:AT5G57690%09red
Protein processing in endoplasmic reticulum	KEGG PATHWAY	ath04141	29	211	0.000842114	0.021923	Cm05G02636|Cm12G00007|Cm01G02542|Cm11G02073|Cm07G01362|Cm07G01363|Cm03G01668|Cm07G01553|Cm02G00325|Cm07G00894|Cm08G01408|Cm07G02074|Cm05G02984|Cm05G00609|Cm09G01217|Cm03G02574|Cm04G00929|Cm05G03110|Cm07G01359|Cm10G00001|Cm02G00696|Cm06G01988|Cm07G01549|Cm10G01817|Cm03G01167|Cm09G02068|Cm09G02069|Cm04G01548|Cm10G00046	http://www.genome.jp/kegg-bin/show_pathway?ath04141/ath:AT4G27670%09red/ath:AT3G60540%09red/ath:AT1G08450%09red/ath:AT2G21270%09red/ath:AT1G21750%09red/ath:AT5G20570%09red/ath:AT3G62600%09red/ath:AT1G61790%09red/ath:AT1G64230%09red/ath:AT5G59300%09red/ath:AT5G56000%09red/ath:AT1G07400%09red/ath:AT1G79650%09red/ath:AT3G12580%09red/ath:AT4G34210%09red/ath:AT4G32640%09red/ath:AT5G49910%09red/ath:AT5…
Glycosphingolipid biosynthesis	KEGG PATHWAY	ath00603	5	9	0.00134748	0.0311354	Cm04G02588|Cm11G01520|Cm11G01522|Cm05G01259|Cm07G00010	http://www.genome.jp/kegg-bin/show_pathway?ath00603/ath:AT5G08380%09red/ath:AT3G56310%09red/ath:AT2G38150%09red
ABC transporters	KEGG PATHWAY	ath02010	7	26	0.00439987	0.0721911	Cm12G01612|Cm01G03793|Cm12G01607|Cm12G01606|Cm12G01605|Cm12G01613|Cm04G00895	http://www.genome.jp/kegg-bin/show_pathway?ath02010/ath:AT2G47000%09red/ath:AT1G27940%09red/ath:AT1G02520%09red/ath:AT3G28345%09red
Pyruvate metabolism	KEGG PATHWAY	ath00620	14	86	0.00481958	0.0761962	Cm07G00879|Cm03G00074|Cm08G01907|Cm11G02062|Cm10G01087|Cm07G02031|Cm11G01007|Cm11G00518|Cm10G01142|Cm04G00567|Cm10G00057|Cm12G01957|Cm05G01383|Cm10G00239	http://www.genome.jp/kegg-bin/show_pathway?ath00620/ath:AT3G14940%09red/ath:AT5G56350%09red/ath:AT4G37870%09red/ath:AT1G24180%09red/ath:AT2G22780%09red/ath:AT5G35360%09red/ath:AT3G16910%09red/ath:AT5G16390%09red/ath:AT3G22960%09red/ath:AT5G06580%09red/ath:AT1G08110%09red/ath:AT2G38040%09red/ath:AT1G54100%09red/ath:AT5G03370%09red
Sphingolipid metabolism	KEGG PATHWAY	ath00600	7	27	0.00523791	0.080366	Cm02G00382|Cm01G01703|Cm04G02588|Cm02G02905|Cm01G04281|Cm07G00010|Cm05G01259	http://www.genome.jp/kegg-bin/show_pathway?ath00600/ath:AT5G23670%09red/ath:AT5G08380%09red/ath:AT4G36480%09red/ath:AT3G56310%09red/ath:AT1G72990%09red/ath:AT4G21540%09red
Tryptophan metabolism	KEGG PATHWAY	ath00380	11	60	0.0054974	0.080366	Cm01G03648|Cm03G01269|Cm04G00779|Cm01G03647|Cm10G01903|Cm10G02119|Cm10G02120|Cm10G00057|Cm04G00583|Cm01G04134|Cm02G01900	http://www.genome.jp/kegg-bin/show_pathway?ath00380/ath:AT2G20340%09red/ath:AT1G54100%09red/ath:AT1G48910%09red/ath:AT4G34880%09red/ath:AT4G35090%09red/ath:AT1G24100%09red/ath:AT1G70560%09red/ath:AT4G35160%09red
Cyanoamino acid metabolism	KEGG PATHWAY	ath00460	12	69	0.00553161	0.080366	Cm07G01036|Cm03G02677|Cm07G01035|Cm07G02140|Cm07G00388|Cm01G01572|Cm02G00256|Cm03G01225|Cm03G01224|Cm07G00389|Cm07G00397|Cm07G00396	http://www.genome.jp/kegg-bin/show_pathway?ath00460/ath:AT2G44480%09red/ath:AT5G36890%09red/ath:AT5G44640%09red/ath:AT1G02850%09red/ath:AT5G04885%09red/ath:AT5G20950%09red/ath:AT2G25630%09red/ath:AT2G44450%09red
Fatty acid biosynthesis	KEGG PATHWAY	ath00061	9	43	0.00554051	0.080366	Cm03G00074|Cm07G02031|Cm10G00104|Cm07G02126|Cm08G01314|Cm08G02396|Cm02G02479|Cm02G02475|Cm10G00239	http://www.genome.jp/kegg-bin/show_pathway?ath00061/ath:AT3G05970%09red/ath:AT5G16390%09red/ath:AT5G35360%09red/ath:AT3G02630%09red/ath:AT1G08510%09red/ath:AT2G38040%09red/ath:AT3G23790%09red/ath:AT1G74960%09red
Carotenoid biosynthesis	KEGG PATHWAY	ath00906	7	29	0.00726561	0.0952088	Cm03G00668|Cm11G01021|Cm07G02104|Cm11G00312|Cm08G01259|Cm11G01918|Cm10G01386	http://www.genome.jp/kegg-bin/show_pathway?ath00906/ath:AT3G14440%09red/ath:AT3G53130%09red/ath:AT1G06820%09red/ath:AT3G19270%09red/ath:AT4G14210%09red/ath:AT1G08550%09red/ath:AT3G10230%09red
Fatty acid elongation	KEGG PATHWAY	ath00062	7	35	0.0168033	0.154756	Cm05G00220|Cm05G02606|Cm05G02607|Cm12G00548|Cm05G02611|Cm05G02610|Cm09G01848	http://www.genome.jp/kegg-bin/show_pathway?ath00062/ath:AT3G60340%09red/ath:AT5G43760%09red/ath:AT2G28630%09red/ath:AT1G01120%09red/ath:AT2G26640%09red/ath:AT1G04220%09red
Circadian rhythm - plant	KEGG PATHWAY	ath04712	7	36	0.0189869	0.172829	Cm08G00758|Cm12G01743|Cm01G04473|Cm06G01814|Cm08G01385|Cm07G01665|Cm05G00262	http://www.genome.jp/kegg-bin/show_pathway?ath04712/ath:AT5G67380%09red/ath:AT2G25930%09red/ath:AT5G02810%09red/ath:AT4G08920%09red/ath:AT1G09570%09red/ath:AT5G13930%09red/ath:AT1G01060%09red
AGE-RAGE signaling pathway in diabetic complications	KEGG PATHWAY	ath04933	5	20	0.0198186	0.176693	Cm01G03792|Cm07G01795|Cm07G01796|Cm07G01668|Cm05G01125	http://www.genome.jp/kegg-bin/show_pathway?ath04933/ath:AT5G58700%09red/ath:AT3G08510%09red/ath:AT4G35020%09red/ath:AT1G07880%09red
Tyrosine metabolism	KEGG PATHWAY	ath00350	7	40	0.0297021	0.222953	Cm03G01269|Cm10G01079|Cm03G02678|Cm01G03334|Cm01G02796|Cm08G02412|Cm01G03122	http://www.genome.jp/kegg-bin/show_pathway?ath00350/ath:AT4G31990%09red/ath:AT2G20340%09red/ath:AT1G77120%09red/ath:AT2G22250%09red/ath:AT5G10330%09red/ath:AT1G31690%09red
Monoterpenoid biosynthesis	KEGG PATHWAY	ath00902	3	8	0.0297461	0.222953	Cm12G00102|Cm03G00213|Cm02G00570	http://www.genome.jp/kegg-bin/show_pathway?ath00902/ath:AT3G25820%09red/ath:AT1G61680%09red/ath:AT4G37990%09red
Fatty acid metabolism	KEGG PATHWAY	ath01212	10	69	0.0299497	0.223743	Cm03G00074|Cm12G00548|Cm07G02031|Cm10G00104|Cm07G02126|Cm08G01314|Cm08G02396|Cm02G02479|Cm02G02475|Cm10G00239	http://www.genome.jp/kegg-bin/show_pathway?ath01212/ath:AT3G60340%09red/ath:AT3G05970%09red/ath:AT5G16390%09red/ath:AT5G35360%09red/ath:AT3G02630%09red/ath:AT1G08510%09red/ath:AT2G38040%09red/ath:AT3G23790%09red/ath:AT1G74960%09red
Phenylalanine metabolism	KEGG PATHWAY	ath00360	6	32	0.0331424	0.238344	Cm03G01269|Cm03G02678|Cm01G03334|Cm10G01903|Cm01G02796|Cm08G02412	http://www.genome.jp/kegg-bin/show_pathway?ath00360/ath:AT4G31990%09red/ath:AT2G20340%09red/ath:AT4G34880%09red/ath:AT2G22250%09red/ath:AT5G10330%09red/ath:AT1G31690%09red
Ether lipid metabolism	KEGG PATHWAY	ath00565	5	27	0.0519538	0.311265	Cm05G00433|Cm12G00245|Cm02G02342|Cm07G00960|Cm07G00959	http://www.genome.jp/kegg-bin/show_pathway?ath00565/ath:AT1G52570%09red/ath:AT2G26870%09red/ath:AT2G45670%09red/ath:AT3G15730%09red
Galactose metabolism	KEGG PATHWAY	ath00052	8	57	0.0563666	0.320568	Cm09G01564|Cm04G02588|Cm02G02905|Cm12G00774|Cm06G00805|Cm05G01259|Cm07G00010|Cm11G01718	http://www.genome.jp/kegg-bin/show_pathway?ath00052/ath:AT3G47800%09red/ath:AT5G51820%09red/ath:AT5G08380%09red/ath:AT2G47180%09red/ath:AT3G52600%09red/ath:AT3G56310%09red/ath:AT1G72990%09red
Purine metabolism	KEGG PATHWAY	ath00230	12	100	0.0567683	0.320568	Cm09G01564|Cm11G00823|Cm10G01142|Cm09G01534|Cm08G02260|Cm02G00760|Cm02G02242|Cm11G00758|Cm11G00518|Cm03G02024|Cm11G00811|Cm10G00525	http://www.genome.jp/kegg-bin/show_pathway?ath00230/ath:AT5G63310%09red/ath:AT2G44530%09red/ath:AT3G57610%09red/ath:AT3G06200%09red/ath:AT5G51820%09red/ath:AT3G21110%09red/ath:AT3G57550%09red/ath:AT5G56350%09red/ath:AT3G03900%09red/ath:AT3G22960%09red/ath:AT4G20070%09red/ath:AT4G04880%09red
Ubiquinone and other terpenoid-quinone biosynthesis	KEGG PATHWAY	ath00130	6	38	0.0613889	0.340034	Cm02G02657|Cm06G00768|Cm04G01074|Cm12G00029|Cm04G00785|Cm05G01408	http://www.genome.jp/kegg-bin/show_pathway?ath00130/ath:AT1G18870%09red/ath:AT1G62940%09red/ath:AT4G19010%09red/ath:AT4G23660%09red/ath:AT1G60550%09red/ath:AT1G23360%09red
RNA degradation	KEGG PATHWAY	ath03018	13	113	0.0624129	0.344038	Cm01G04274|Cm11G00701|Cm07G01627|Cm11G01696|Cm04G02457|Cm05G03040|Cm03G02634|Cm12G01732|Cm01G00150|Cm01G03348|Cm10G01595|Cm10G00071|Cm09G00274	http://www.genome.jp/kegg-bin/show_pathway?ath03018/ath:AT3G07750%09red/ath:AT1G08370%09red/ath:AT4G32175%09red/ath:AT1G07705%09red/ath:AT3G03710%09red/ath:AT1G49760%09red/ath:AT3G13300%09red/ath:AT5G02270%09red/ath:AT3G25440%09red/ath:AT3G13860%09red/ath:AT3G14080%09red/ath:AT3G58580%09red/ath:AT3G52150%09red
Sulfur relay system	KEGG PATHWAY	ath04122	3	13	0.0795602	0.373982	Cm11G00030|Cm07G00913|Cm11G02354	http://www.genome.jp/kegg-bin/show_pathway?ath04122/ath:AT4G35910%09red/ath:AT4G10100%09red/ath:AT2G43760%09red
Isoquinoline alkaloid biosynthesis	KEGG PATHWAY	ath00950	4	22	0.0826312	0.380962	Cm01G03334|Cm01G02796|Cm08G02412|Cm03G01269	http://www.genome.jp/kegg-bin/show_pathway?ath00950/ath:AT4G31990%09red/ath:AT2G22250%09red/ath:AT1G31690%09red/ath:AT2G20340%09red
Amino sugar and nucleotide sugar metabolism	KEGG PATHWAY	ath00520	14	131	0.0844361	0.384084	Cm03G01199|Cm10G00796|Cm10G02197|Cm05G01801|Cm10G00389|Cm04G00073|Cm10G02196|Cm09G01564|Cm02G02833|Cm06G01949|Cm01G00506|Cm06G01950|Cm06G01047|Cm01G02577	http://www.genome.jp/kegg-bin/show_pathway?ath00520/ath:AT5G17770%09red/ath:AT5G15490%09red/ath:AT5G51820%09red/ath:AT5G64570%09red/ath:AT4G30440%09red/ath:AT4G10260%09red/ath:AT3G02230%09red/ath:AT3G12500%09red/ath:AT4G16130%09red/ath:AT1G18580%09red/ath:AT1G06030%09red
Endocytosis	KEGG PATHWAY	ath04144	15	144	0.0886605	0.384084	Cm12G00245|Cm02G02342|Cm12G00353|Cm03G02574|Cm11G01706|Cm05G00482|Cm01G03791|Cm07G01549|Cm03G00485|Cm06G00807|Cm08G00185|Cm07G01582|Cm01G02690|Cm07G00804|Cm02G01295	http://www.genome.jp/kegg-bin/show_pathway?ath04144/ath:AT4G21160%09red/ath:AT5G22780%09red/ath:AT5G06140%09red/ath:AT1G75850%09red/ath:AT5G59840%09red/ath:AT2G17790%09red/ath:AT3G15730%09red/ath:AT5G46630%09red/ath:AT3G12580%09red/ath:AT1G52570%09red/ath:AT3G47810%09red/ath:AT1G17730%09red/ath:AT5G49910%09red/ath:AT1G34220%09red/ath:AT3G60860%09red
Taurine and hypotaurine metabolism	KEGG PATHWAY	ath00430	3	14	0.0921671	0.386691	Cm05G01374|Cm06G01433|Cm04G01450	http://www.genome.jp/kegg-bin/show_pathway?ath00430/ath:AT2G02010%09red/ath:AT3G58670%09red/ath:AT5G17330%09red
Protein export	KEGG PATHWAY	ath03060	7	54	0.0960058	0.397564	Cm02G02311|Cm03G01668|Cm01G00600|Cm12G00368|Cm02G02403|Cm02G01545|Cm07G01550	http://www.genome.jp/kegg-bin/show_pathway?ath03060/ath:AT1G23465%09red/ath:AT3G60540%09red/ath:AT4G30600%09red/ath:AT2G28800%09red/ath:AT1G21650%09red/ath:AT4G40042%09red/ath:AT1G48900%09red
Inositol phosphate metabolism	KEGG PATHWAY	ath00562	9	78	0.106943	0.415764	Cm07G01788|Cm12G01978|Cm06G01733|Cm05G01125|Cm07G01796|Cm07G01795|Cm07G00960|Cm08G00242|Cm07G00959	http://www.genome.jp/kegg-bin/show_pathway?ath00562/ath:AT2G26870%09red/ath:AT5G63980%09red/ath:AT3G08510%09red/ath:AT2G22240%09red/ath:AT5G58730%09red/ath:AT5G58700%09red/ath:AT4G08170%09red
Tropane, piperidine and pyridine alkaloid biosynthesis	KEGG PATHWAY	ath00960	5	35	0.112192	0.421258	Cm01G03334|Cm01G02796|Cm08G02412|Cm03G02678|Cm05G00981	http://www.genome.jp/kegg-bin/show_pathway?ath00960/ath:AT5G10330%09red/ath:AT5G06060%09red/ath:AT4G31990%09red/ath:AT2G22250%09red/ath:AT1G31690%09red
Steroid biosynthesis	KEGG PATHWAY	ath00100	5	35	0.112192	0.421258	Cm10G00251|Cm06G01977|Cm10G00255|Cm10G00254|Cm11G02336	http://www.genome.jp/kegg-bin/show_pathway?ath00100/ath:AT2G26260%09red/ath:AT2G07050%09red/ath:AT2G43420%09red
Fatty acid degradation	KEGG PATHWAY	ath00071	6	47	0.123953	0.448794	Cm01G00326|Cm10G01079|Cm08G01314|Cm08G02396|Cm10G00057|Cm01G03122	http://www.genome.jp/kegg-bin/show_pathway?ath00071/ath:AT3G23790%09red/ath:AT1G54100%09red/ath:AT3G05970%09red/ath:AT1G77120%09red/ath:AT4G14440%09red
Plant hormone signal transduction	KEGG PATHWAY	ath04075	24	273	0.149258	0.478011	Cm10G00795|Cm10G02192|Cm10G01844|Cm10G01843|Cm01G04234|Cm03G01173|Cm04G00307|Cm04G00572|Cm01G04328|Cm04G01156|Cm02G02917|Cm02G02616|Cm02G02474|Cm10G00727|Cm11G02090|Cm07G00607|Cm07G00761|Cm05G00982|Cm12G00378|Cm10G01112|Cm02G02327|Cm10G01119|Cm10G01118|Cm06G01189	http://www.genome.jp/kegg-bin/show_pathway?ath04075/ath:AT1G03430%09red/ath:AT2G37030%09red/ath:AT5G54510%09red/ath:AT2G14610%09red/ath:AT5G45110%09red/ath:AT4G38840%09red/ath:AT4G29080%09red/ath:AT3G11410%09red/ath:AT5G46570%09red/ath:AT3G15540%09red/ath:AT2G14580%09red/ath:AT3G56850%09red/ath:AT1G59940%09red/ath:AT4G33430%09red/ath:AT4G31920%09red/ath:AT2G01200%09red/ath:AT5G13220%09red/ath:AT4…
Selenocompound metabolism	KEGG PATHWAY	ath00450	3	18	0.149625	0.478011	Cm01G02987|Cm10G01596|Cm04G02047	http://www.genome.jp/kegg-bin/show_pathway?ath00450/ath:AT1G64660%09red/ath:AT2G17420%09red/ath:AT3G55400%09red
Histidine metabolism	KEGG PATHWAY	ath00340	3	18	0.149625	0.478011	Cm10G00057|Cm03G00461|Cm03G02678	http://www.genome.jp/kegg-bin/show_pathway?ath00340/ath:AT5G10330%09red/ath:AT5G63890%09red/ath:AT1G54100%09red
MAPK signaling pathway - plant	KEGG PATHWAY	ath04016	13	134	0.152825	0.478011	Cm10G00795|Cm10G02196|Cm10G02197|Cm10G01112|Cm01G03648|Cm05G00982|Cm01G03647|Cm05G03054|Cm10G00537|Cm12G01471|Cm10G01119|Cm10G01118|Cm02G02242	http://www.genome.jp/kegg-bin/show_pathway?ath04016/ath:AT2G14580%09red/ath:AT5G63310%09red/ath:AT5G44790%09red/ath:AT3G11410%09red/ath:AT4G23550%09red/ath:AT2G14610%09red/ath:AT4G33430%09red/ath:AT1G12280%09red/ath:AT3G12500%09red/ath:AT4G35090%09red
Peroxisome	KEGG PATHWAY	ath04146	9	87	0.164843	0.500834	Cm01G03648|Cm06G01319|Cm12G01798|Cm08G01314|Cm04G02036|Cm08G02396|Cm01G03647|Cm06G02027|Cm07G00849	http://www.genome.jp/kegg-bin/show_pathway?ath04146/ath:AT1G48635%09red/ath:AT4G33905%09red/ath:AT3G05970%09red/ath:AT3G07560%09red/ath:AT4G35090%09red/ath:AT1G08830%09red/ath:AT2G28190%09red/ath:AT3G23790%09red
Other glycan degradation	KEGG PATHWAY	ath00511	3	19	0.165448	0.500834	Cm10G01270|Cm02G02905|Cm07G00877	http://www.genome.jp/kegg-bin/show_pathway?ath00511/ath:AT2G28100%09red/ath:AT1G72990%09red/ath:AT4G34260%09red
Porphyrin and chlorophyll metabolism	KEGG PATHWAY	ath00860	6	53	0.177929	0.522634	Cm03G02675|Cm12G01956|Cm11G00024|Cm12G02062|Cm05G03065|Cm12G00434	http://www.genome.jp/kegg-bin/show_pathway?ath00860/ath:AT3G14930%09red/ath:AT1G58290%09red/ath:AT5G13630%09red/ath:AT5G08280%09red/ath:AT1G19670%09red/ath:AT5G40850%09red
Sulfur metabolism	KEGG PATHWAY	ath00920	5	42	0.183263	0.530104	Cm04G02167|Cm06G01733|Cm11G00758|Cm08G01313|Cm12G00599	http://www.genome.jp/kegg-bin/show_pathway?ath00920/ath:AT3G04940%09red/ath:AT3G03900%09red/ath:AT4G14030%09red/ath:AT4G16566%09red/ath:AT5G63980%09red
Glycolysis / Gluconeogenesis	KEGG PATHWAY	ath00010	11	116	0.195116	0.549427	Cm08G01907|Cm10G01992|Cm12G01957|Cm10G01079|Cm11G00518|Cm10G01142|Cm09G01564|Cm06G00805|Cm04G00567|Cm10G00057|Cm01G03122	http://www.genome.jp/kegg-bin/show_pathway?ath00010/ath:AT3G16910%09red/ath:AT5G56350%09red/ath:AT1G54100%09red/ath:AT1G24180%09red/ath:AT5G51820%09red/ath:AT1G77120%09red/ath:AT3G47800%09red/ath:AT4G37870%09red/ath:AT3G22960%09red/ath:AT3G12780%09red
Basal transcription factors	KEGG PATHWAY	ath03022	6	55	0.197739	0.549427	Cm06G00686|Cm10G00948|Cm12G01797|Cm07G00260|Cm10G00581|Cm01G03373	http://www.genome.jp/kegg-bin/show_pathway?ath03022/ath:AT3G10330%09red/ath:AT1G18040%09red/ath:AT5G25150%09red/ath:AT5G43130%09red/ath:AT1G32750%09red
alpha-Linolenic acid metabolism	KEGG PATHWAY	ath00592	5	44	0.206057	0.556853	Cm07G02043|Cm10G00016|Cm09G00186|Cm01G03122|Cm10G01079	http://www.genome.jp/kegg-bin/show_pathway?ath00592/ath:AT2G06050%09red/ath:AT3G03310%09red/ath:AT4G13010%09red/ath:AT1G77120%09red
@@Flavonoid biosynthesis	KEGG PATHWAY	ath00941	3	22	0.215458	0.573136	Cm08G01385|Cm06G01188|Cm02G02809	http://www.genome.jp/kegg-bin/show_pathway?ath00941/ath:AT5G13930%09red/ath:AT5G07990%09red
Biosynthesis of secondary metabolites - unclassified	KEGG PATHWAY	ath00999	2	12	0.22657	0.576709	Cm12G00029|Cm04G01074	http://www.genome.jp/kegg-bin/show_pathway?ath00999/ath:AT1G62940%09red/ath:AT4G19010%09red
Cysteine and methionine metabolism	KEGG PATHWAY	ath00270	11	121	0.230337	0.58407	Cm11G00694|Cm10G01087|Cm12G01589|Cm08G02524|Cm01G03334|Cm11G00686|Cm10G01111|Cm04G02167|Cm09G02314|Cm01G02987|Cm11G00695	http://www.genome.jp/kegg-bin/show_pathway?ath00270/ath:AT3G22740%09red/ath:AT4G23100%09red/ath:AT4G31990%09red/ath:AT3G04940%09red/ath:AT1G64660%09red/ath:AT1G50110%09red/ath:AT2G22780%09red/ath:AT4G19710%09red/ath:AT4G01850%09red
Sesquiterpenoid and triterpenoid biosynthesis	KEGG PATHWAY	ath00909	3	23	0.232783	0.58533	Cm05G02431|Cm02G00261|Cm02G00258	http://www.genome.jp/kegg-bin/show_pathway?ath00909/ath:AT5G23960%09red/ath:AT1G78950%09red
Other types of O-glycan biosynthesis	KEGG PATHWAY	ath00514	2	13	0.251	0.611452	Cm03G02215|Cm10G01624	http://www.genome.jp/kegg-bin/show_pathway?ath00514/ath:AT1G19360%09red/ath:AT5G13500%09red
mRNA surveillance pathway	KEGG PATHWAY	ath03015	10	115	0.284846	0.640146	Cm01G04274|Cm09G01663|Cm08G00222|Cm05G00437|Cm03G02634|Cm02G02830|Cm09G00296|Cm01G02989|Cm07G01569|Cm12G00433	http://www.genome.jp/kegg-bin/show_pathway?ath03015/ath:AT5G47010%09red/ath:AT5G59950%09red/ath:AT1G49760%09red/ath:AT3G20650%09red/ath:AT3G19760%09red/ath:AT2G45640%09red/ath:AT3G52150%09red/ath:AT4G25550%09red/ath:AT1G17720%09red/ath:AT4G39680%09red
Alanine, aspartate and glutamate metabolism	KEGG PATHWAY	ath00250	5	51	0.29177	0.640146	Cm06G01433|Cm01G03334|Cm11G00823|Cm11G00764|Cm04G01450	http://www.genome.jp/kegg-bin/show_pathway?ath00250/ath:AT3G57610%09red/ath:AT2G02010%09red/ath:AT5G18170%09red/ath:AT4G31990%09red/ath:AT5G17330%09red
RNA transport	KEGG PATHWAY	ath03013	14	171	0.304628	0.640146	Cm01G04274|Cm10G00797|Cm02G02626|Cm08G02367|Cm08G00222|Cm05G00437|Cm03G02634|Cm06G01146|Cm09G00296|Cm01G02035|Cm07G01569|Cm02G01603|Cm12G00433|Cm06G01843	http://www.genome.jp/kegg-bin/show_pathway?ath03013/ath:AT1G80670%09red/ath:AT5G47010%09red/ath:AT5G59950%09red/ath:AT1G49760%09red/ath:AT5G38640%09red/ath:AT3G16260%09red/ath:AT3G19760%09red/ath:AT1G54380%09red/ath:AT3G52150%09red/ath:AT2G45640%09red/ath:AT3G56150%09red/ath:AT4G39680%09red/ath:AT3G13920%09red/ath:AT4G18040%09red
Ascorbate and aldarate metabolism	KEGG PATHWAY	ath00053	5	53	0.317387	0.640146	Cm10G00057|Cm05G02658|Cm05G00226|Cm05G00227|Cm01G02577	http://www.genome.jp/kegg-bin/show_pathway?ath00053/ath:AT4G26850%09red/ath:AT5G15490%09red/ath:AT1G54100%09red/ath:AT2G46760%09red
Biotin metabolism	KEGG PATHWAY	ath00780	2	16	0.324235	0.640146	Cm09G01383|Cm10G00104	http://www.genome.jp/kegg-bin/show_pathway?ath00780/ath:AT1G74960%09red/ath:AT5G04620%09red
Glycosphingolipid biosynthesis - ganglio series	KEGG PATHWAY	ath00604	1	5	0.329176	0.640146	Cm02G02905	http://www.genome.jp/kegg-bin/show_pathway?ath00604/ath:AT1G72990%09red
Arginine and proline metabolism	KEGG PATHWAY	ath00330	5	54	0.3303	0.640146	Cm10G00057|Cm10G01903|Cm10G01818|Cm10G01098|Cm01G03334	http://www.genome.jp/kegg-bin/show_pathway?ath00330/ath:AT2G14260%09red/ath:AT4G31990%09red/ath:AT4G34880%09red/ath:AT2G16500%09red/ath:AT1G54100%09red
Phagosome	KEGG PATHWAY	ath04145	7	82	0.348671	0.640146	Cm06G01988|Cm02G00216|Cm01G03792|Cm11G02075|Cm03G01668|Cm10G01819|Cm04G01919	http://www.genome.jp/kegg-bin/show_pathway?ath04145/ath:AT3G60540%09red/ath:AT1G08450%09red/ath:AT1G78900%09red/ath:AT1G51740%09red/ath:AT4G02620%09red/ath:AT1G19910%09red/ath:AT4G35020%09red
Carbon fixation in photosynthetic organisms	KEGG PATHWAY	ath00710	6	69	0.352731	0.640146	Cm12G00026|Cm10G01992|Cm12G01957|Cm02G01154|Cm10G01087|Cm05G01383	http://www.genome.jp/kegg-bin/show_pathway?ath00710/ath:AT3G14940%09red/ath:AT4G37870%09red/ath:AT2G22780%09red/ath:AT1G32060%09red/ath:AT5G44520%09red/ath:AT3G12780%09red
Phenylalanine, tyrosine and tryptophan biosynthesis	KEGG PATHWAY	ath00400	5	56	0.356254	0.640146	Cm01G03334|Cm03G02592|Cm01G02796|Cm03G02678|Cm07G00789	http://www.genome.jp/kegg-bin/show_pathway?ath00400/ath:AT5G10330%09red/ath:AT1G08250%09red/ath:AT3G06350%09red/ath:AT4G31990%09red/ath:AT2G22250%09red
Base excision repair	KEGG PATHWAY	ath03410	4	43	0.358575	0.640146	Cm01G04064|Cm02G02239|Cm06G01698|Cm06G00594	http://www.genome.jp/kegg-bin/show_pathway?ath03410/ath:AT3G47830%09red/ath:AT1G75090%09red/ath:AT1G52500%09red/ath:AT5G63960%09red
Phosphonate and phosphinate metabolism	KEGG PATHWAY	ath00440	1	6	0.372366	0.640146	Cm10G00531	http://www.genome.jp/kegg-bin/show_pathway?ath00440/ath:AT2G32260%09red
SNARE interactions in vesicular transport	KEGG PATHWAY	ath04130	4	44	0.373487	0.640146	Cm02G02140|Cm11G00730|Cm11G02153|Cm11G02075	http://www.genome.jp/kegg-bin/show_pathway?ath04130/ath:AT3G03800%09red/ath:AT1G15880%09red/ath:AT1G51740%09red/ath:AT3G09740%09red
RNA polymerase	KEGG PATHWAY	ath03020	4	45	0.38837	0.640146	Cm11G01697|Cm04G02048|Cm03G02138|Cm02G02352	http://www.genome.jp/kegg-bin/show_pathway?ath03020/ath:ArthCp055%09red/ath:AT5G23710%09red/ath:AT1G29940%09red/ath:AT3G22320%09red
Butanoate metabolism	KEGG PATHWAY	ath00650	2	19	0.395502	0.640146	Cm06G01433|Cm04G01450	http://www.genome.jp/kegg-bin/show_pathway?ath00650/ath:AT2G02010%09red/ath:AT5G17330%09red
Ubiquitin mediated proteolysis	KEGG PATHWAY	ath04120	11	143	0.405642	0.640146	Cm04G00415|Cm10G01969|Cm05G00609|Cm04G02560|Cm02G00153|Cm05G03110|Cm07G01553|Cm04G01548|Cm09G01217|Cm04G00308|Cm10G00046	http://www.genome.jp/kegg-bin/show_pathway?ath04120/ath:AT1G69670%09red/ath:AT1G64230%09red/ath:AT2G04660%09red/ath:AT5G59300%09red/ath:AT4G34210%09red/ath:AT3G16090%09red/ath:AT4G38600%09red/ath:AT5G20570%09red/ath:AT4G33270%09red/ath:AT3G05870%09red
Proteasome	KEGG PATHWAY	ath03050	5	60	0.408253	0.640146	Cm05G03102|Cm07G02071|Cm06G02195|Cm10G01993|Cm03G00407	http://www.genome.jp/kegg-bin/show_pathway?ath03050/ath:AT5G45620%09red/ath:AT1G20200%09red/ath:AT1G53750%09red/ath:AT1G79210%09red/ath:AT3G13330%09red
Glycosaminoglycan degradation	KEGG PATHWAY	ath00531	1	7	0.412775	0.640146	Cm02G02905	http://www.genome.jp/kegg-bin/show_pathway?ath00531/ath:AT1G72990%09red
Carbon metabolism	KEGG PATHWAY	ath01200	20	273	0.426166	0.646411	Cm03G00074|Cm08G01907|Cm10G01992|Cm10G01087|Cm07G02031|Cm01G03648|Cm02G02472|Cm11G00518|Cm10G01142|Cm12G00026|Cm01G03647|Cm02G01154|Cm04G02167|Cm01G00247|Cm04G00567|Cm03G02024|Cm12G01957|Cm11G00764|Cm05G01383|Cm10G00239	http://www.genome.jp/kegg-bin/show_pathway?ath01200/ath:AT3G04940%09red/ath:AT2G44530%09red/ath:AT1G11860%09red/ath:AT4G37870%09red/ath:AT1G24180%09red/ath:AT1G80380%09red/ath:AT2G22780%09red/ath:AT3G22960%09red/ath:AT5G35360%09red/ath:AT4G35090%09red/ath:AT3G16910%09red/ath:AT5G16390%09red/ath:AT5G18170%09red/ath:AT5G56350%09red/ath:AT2G38040%09red/ath:AT1G32060%09red/ath:AT3G14940%09red/ath:AT5…
Phosphatidylinositol signaling system	KEGG PATHWAY	ath04070	6	76	0.434399	0.646411	Cm12G01978|Cm06G01733|Cm01G00468|Cm05G01125|Cm07G01796|Cm07G01795	http://www.genome.jp/kegg-bin/show_pathway?ath04070/ath:AT4G08170%09red/ath:AT5G58700%09red/ath:AT5G57690%09red/ath:AT3G08510%09red/ath:AT5G63980%09red
Thiamine metabolism	KEGG PATHWAY	ath00730	2	21	0.441057	0.646411	Cm01G00448|Cm02G00691	http://www.genome.jp/kegg-bin/show_pathway?ath00730/ath:AT5G54770%09red/ath:AT4G15560%09red
Glyoxylate and dicarboxylate metabolism	KEGG PATHWAY	ath00630	6	78	0.457502	0.656094	Cm01G03648|Cm08G01907|Cm01G00247|Cm10G01087|Cm01G03647|Cm02G02472	http://www.genome.jp/kegg-bin/show_pathway?ath00630/ath:AT3G16910%09red/ath:AT1G11860%09red/ath:AT1G80380%09red/ath:AT4G35090%09red/ath:AT2G22780%09red
@@Arginine biosynthesis	KEGG PATHWAY	ath00220	3	36	0.463271	0.656175	Cm01G03334|Cm11G00764|Cm03G00491	http://www.genome.jp/kegg-bin/show_pathway?ath00220/ath:AT1G80600%09red/ath:AT5G18170%09red/ath:AT4G31990%09red
beta-Alanine metabolism	KEGG PATHWAY	ath00410	4	50	0.461673	0.656175	Cm10G00057|Cm08G02412|Cm06G01433|Cm04G01450	http://www.genome.jp/kegg-bin/show_pathway?ath00410/ath:AT2G02010%09red/ath:AT1G54100%09red/ath:AT1G31690%09red/ath:AT5G17330%09red
Diterpenoid biosynthesis	KEGG PATHWAY	ath00904	2	22	0.463114	0.656175	Cm09G01563|Cm12G00377	http://www.genome.jp/kegg-bin/show_pathway?ath00904/ath:AT4G25420%09red/ath:AT2G32440%09red
Valine, leucine and isoleucine biosynthesis	KEGG PATHWAY	ath00290	2	22	0.463114	0.656175	Cm10G01111|Cm08G01386	http://www.genome.jp/kegg-bin/show_pathway?ath00290/ath:AT3G23940%09red/ath:AT1G50110%09red
Valine, leucine and isoleucine degradation	KEGG PATHWAY	ath00280	4	51	0.475993	0.662133	Cm10G01111|Cm10G00057|Cm07G01242|Cm10G01375	http://www.genome.jp/kegg-bin/show_pathway?ath00280/ath:AT3G45300%09red/ath:AT4G34030%09red/ath:AT1G50110%09red/ath:AT1G54100%09red
Glycosylphosphatidylinositol (GPI)-anchor biosynthesis	KEGG PATHWAY	ath00563	2	25	0.526062	0.681125	Cm08G00963|Cm01G01544	http://www.genome.jp/kegg-bin/show_pathway?ath00563/ath:AT3G27325%09red/ath:AT2G22530%09red
Glycine, serine and threonine metabolism	KEGG PATHWAY	ath00260	5	70	0.533954	0.687314	Cm10G00057|Cm08G02412|Cm02G02472|Cm01G00247|Cm09G02314	http://www.genome.jp/kegg-bin/show_pathway?ath00260/ath:AT1G80380%09red/ath:AT1G54100%09red/ath:AT4G19710%09red/ath:AT1G31690%09red/ath:AT1G11860%09red
Aminoacyl-tRNA biosynthesis	KEGG PATHWAY	ath00970	8	115	0.540028	0.687314	Cm07G01908|Cm09G01519|Cm07G01916|Cm10G01137|Cm09G00237|Cm10G01910|Cm10G01596|Cm09G01591	http://www.genome.jp/kegg-bin/show_pathway?ath00970/ath:AT5G38830%09red/ath:AT4G10320%09red/ath:AT3G55400%09red/ath:AT1G25350%09red/ath:AT4G33760%09red/ath:AT1G14610%09red
Folate biosynthesis	KEGG PATHWAY	ath00790	2	26	0.545906	0.687314	Cm07G00913|Cm02G01908	http://www.genome.jp/kegg-bin/show_pathway?ath00790/ath:AT1G16540%09red/ath:AT2G43760%09red
Ribosome biogenesis in eukaryotes	KEGG PATHWAY	ath03008	7	101	0.54811	0.687314	Cm08G00758|Cm07G01076|Cm11G00416|Cm02G00432|Cm01G00360|Cm03G00323|Cm02G02404	http://www.genome.jp/kegg-bin/show_pathway?ath03008/ath:AT3G57150%09red/ath:AT1G15420%09red/ath:AT1G63810%09red/ath:AT2G18900%09red/ath:AT5G67380%09red/ath:AT1G08410%09red/ath:AT3G57000%09red
Biosynthesis of amino acids	KEGG PATHWAY	ath01230	17	251	0.560703	0.699535	Cm10G01111|Cm10G01992|Cm01G03334|Cm12G01589|Cm08G01386|Cm03G02592|Cm10G01142|Cm03G02678|Cm07G00789|Cm02G01154|Cm04G02167|Cm09G02314|Cm03G00491|Cm11G00518|Cm03G02024|Cm01G02796|Cm03G00461	http://www.genome.jp/kegg-bin/show_pathway?ath01230/ath:AT5G56350%09red/ath:AT1G08250%09red/ath:AT5G63890%09red/ath:AT2G44530%09red/ath:AT4G19710%09red/ath:AT4G31990%09red/ath:AT2G22250%09red/ath:AT3G04940%09red/ath:AT3G22960%09red/ath:AT3G06350%09red/ath:AT1G50110%09red/ath:AT5G10330%09red/ath:AT1G80600%09red/ath:AT3G23940%09red/ath:AT5G44520%09red/ath:AT3G12780%09red/ath:AT4G01850%09red
Nitrogen metabolism	KEGG PATHWAY	ath00910	3	43	0.575442	0.700219	Cm11G00764|Cm10G01385|Cm10G00955	http://www.genome.jp/kegg-bin/show_pathway?ath00910/ath:AT5G18170%09red/ath:AT2G15620%09red/ath:AT4G33580%09red
Propanoate metabolism	KEGG PATHWAY	ath00640	3	43	0.575442	0.700219	Cm03G00074|Cm10G00239|Cm07G02031	http://www.genome.jp/kegg-bin/show_pathway?ath00640/ath:AT5G16390%09red/ath:AT5G35360%09red/ath:AT2G38040%09red
2-Oxocarboxylic acid metabolism	KEGG PATHWAY	ath01210	5	74	0.580803	0.701744	Cm10G01111|Cm04G00583|Cm01G03334|Cm03G00491|Cm08G01386	http://www.genome.jp/kegg-bin/show_pathway?ath01210/ath:AT1G24100%09red/ath:AT4G31990%09red/ath:AT3G23940%09red/ath:AT1G50110%09red/ath:AT1G80600%09red
Pantothenate and CoA biosynthesis	KEGG PATHWAY	ath00770	2	28	0.583819	0.704515	Cm10G01111|Cm08G01386	http://www.genome.jp/kegg-bin/show_pathway?ath00770/ath:AT3G23940%09red/ath:AT1G50110%09red
Terpenoid backbone biosynthesis	KEGG PATHWAY	ath00900	4	60	0.596834	0.715499	Cm12G00132|Cm01G00448|Cm02G03263|Cm05G02602	http://www.genome.jp/kegg-bin/show_pathway?ath00900/ath:AT1G31910%09red/ath:AT2G02500%09red/ath:AT4G36810%09red/ath:AT4G15560%09red
N-Glycan biosynthesis	KEGG PATHWAY	ath00510	3	45	0.604678	0.715499	Cm02G00696|Cm03G00516|Cm04G02151	http://www.genome.jp/kegg-bin/show_pathway?ath00510/ath:AT1G16570%09red/ath:AT4G16710%09red/ath:AT1G61790%09red
Ribosome	KEGG PATHWAY	ath03010	24	364	0.610209	0.720117	Cm11G00993|Cm02G02806|Cm01G01633|Cm04G01961|Cm10G00256|Cm01G01751|Cm11G00231|Cm10G00450|Cm09G00284|Cm05G03081|Cm04G00424|Cm08G01552|Cm11G00992|Cm02G03210|Cm02G01729|Cm10G02063|Cm11G00016|Cm05G02435|Cm12G00101|Cm06G00215|Cm03G00133|Cm01G03922|Cm03G00132|Cm07G01581	http://www.genome.jp/kegg-bin/show_pathway?ath03010/ath:AT5G03850%09red/ath:AT1G05190%09red/ath:AT5G40950%09red/ath:AT5G59850%09red/ath:AT3G61110%09red/ath:AT5G58420%09red/ath:AT1G80750%09red/ath:AT3G27830%09red/ath:AT1G58380%09red/ath:AT2G32220%09red/ath:AT2G37270%09red/ath:AT3G53870%09red/ath:AT5G45775%09red/ath:AT1G32990%09red/ath:AT1G67430%09red/ath:AT4G27090%09red/ath:AT4G15000%09red/ath:AT5…
Monobactam biosynthesis	KEGG PATHWAY	ath00261	1	14	0.631478	0.734124	Cm09G02314	http://www.genome.jp/kegg-bin/show_pathway?ath00261/ath:AT4G19710%09red
Citrate cycle (TCA cycle)	KEGG PATHWAY	ath00020	4	63	0.633219	0.735929	Cm12G01957|Cm04G00567|Cm10G01087|Cm04G00754	http://www.genome.jp/kegg-bin/show_pathway?ath00020/ath:AT1G24180%09red/ath:AT4G37870%09red/ath:AT1G10670%09red/ath:AT2G22780%09red
@@Lysine biosynthesis	KEGG PATHWAY	ath00300	1	15	0.655211	0.745947	Cm09G02314	http://www.genome.jp/kegg-bin/show_pathway?ath00300/ath:AT4G19710%09red
Zeatin biosynthesis	KEGG PATHWAY	ath00908	2	32	0.652472	0.745947	Cm12G00033|Cm01G03923	http://www.genome.jp/kegg-bin/show_pathway?ath00908/ath:AT1G75450%09red/ath:AT1G22360%09red
Vitamin B6 metabolism	KEGG PATHWAY	ath00750	1	15	0.655211	0.745947	Cm07G01794	http://www.genome.jp/kegg-bin/show_pathway?ath00750/ath:AT5G01410%09red
@@DNA replication	KEGG PATHWAY	ath03030	3	50	0.671724	0.75862	Cm06G01698|Cm06G01143|Cm08G00664	http://www.genome.jp/kegg-bin/show_pathway?ath03030/ath:AT5G67100%09red/ath:AT3G18580%09red/ath:AT5G63960%09red
Nicotinate and nicotinamide metabolism	KEGG PATHWAY	ath00760	1	16	0.677415	0.75862	Cm06G00421	http://www.genome.jp/kegg-bin/show_pathway?ath00760/ath:AT5G50210%09red
Lysine degradation	KEGG PATHWAY	ath00310	2	34	0.683262	0.764948	Cm10G00057|Cm08G00671	http://www.genome.jp/kegg-bin/show_pathway?ath00310/ath:AT2G23380%09red/ath:AT1G54100%09red
Nucleotide excision repair	KEGG PATHWAY	ath03420	4	69	0.699352	0.773426	Cm10G00581|Cm06G01698|Cm02G00325|Cm10G00046	http://www.genome.jp/kegg-bin/show_pathway?ath03420/ath:AT5G20570%09red/ath:AT1G18040%09red/ath:AT1G79650%09red/ath:AT5G63960%09red
Riboflavin metabolism	KEGG PATHWAY	ath00740	1	18	0.717628	0.784749	Cm07G02050	http://www.genome.jp/kegg-bin/show_pathway?ath00740/ath:AT1G79790%09red
Mismatch repair	KEGG PATHWAY	ath03430	2	39	0.750489	0.809863	Cm06G01698|Cm06G01143	http://www.genome.jp/kegg-bin/show_pathway?ath03430/ath:AT3G18580%09red/ath:AT5G63960%09red
Pyrimidine metabolism	KEGG PATHWAY	ath00240	3	57	0.750933	0.809863	Cm03G00010|Cm05G01538|Cm02G02242	http://www.genome.jp/kegg-bin/show_pathway?ath00240/ath:AT5G63310%09red/ath:AT3G12670%09red/ath:AT4G22930%09red
One carbon pool by folate	KEGG PATHWAY	ath00670	1	20	0.752831	0.809863	Cm01G00247	http://www.genome.jp/kegg-bin/show_pathway?ath00670/ath:AT1G11860%09red
Pentose phosphate pathway	KEGG PATHWAY	ath00030	3	58	0.760893	0.818311	Cm02G01154|Cm03G02024|Cm09G01564	http://www.genome.jp/kegg-bin/show_pathway?ath00030/ath:AT2G44530%09red/ath:AT5G51820%09red/ath:AT5G44520%09red
Autophagy - other	KEGG PATHWAY	ath04136	2	40	0.762359	0.819436	Cm06G00380|Cm02G01803	http://www.genome.jp/kegg-bin/show_pathway?ath04136/ath:AT5G45900%09red/ath:AT5G50230%09red
Spliceosome	KEGG PATHWAY	ath03040	11	192	0.76344	0.820372	Cm07G01569|Cm02G02345|Cm03G02574|Cm08G00222|Cm07G00756|Cm07G00943|Cm09G01610|Cm09G00296|Cm07G01549|Cm06G00655|Cm05G00188	http://www.genome.jp/kegg-bin/show_pathway?ath03040/ath:AT1G20960%09red/ath:AT4G25500%09red/ath:AT3G61860%09red/ath:AT5G59950%09red/ath:AT1G77180%09red/ath:AT3G18165%09red/ath:AT3G12580%09red/ath:AT5G12190%09red/ath:AT3G19760%09red/ath:AT5G49910%09red/ath:AT4G39680%09red
Photosynthesis - antenna proteins	KEGG PATHWAY	ath00196	1	22	0.783646	0.829081	Cm05G00080	http://www.genome.jp/kegg-bin/show_pathway?ath00196/ath:AT1G29930%09red
Glucosinolate biosynthesis	KEGG PATHWAY	ath00966	1	23	0.797582	0.836123	Cm04G00583	http://www.genome.jp/kegg-bin/show_pathway?ath00966/ath:AT1G24100%09red
Biosynthesis of unsaturated fatty acids	KEGG PATHWAY	ath01040	1	24	0.810621	0.847517	Cm07G02126	http://www.genome.jp/kegg-bin/show_pathway?ath01040/ath:AT3G02630%09red
Fructose and mannose metabolism	KEGG PATHWAY	ath00051	3	64	0.814022	0.849626	Cm06G01950|Cm05G01801|Cm06G01949	http://www.genome.jp/kegg-bin/show_pathway?ath00051/ath:AT4G10260%09red/ath:AT1G06030%09red
Glutathione metabolism	KEGG PATHWAY	ath00480	5	102	0.826049	0.856993	Cm11G00694|Cm04G00402|Cm04G00401|Cm11G00686|Cm11G00695	http://www.genome.jp/kegg-bin/show_pathway?ath00480/ath:AT4G23100%09red/ath:AT1G74590%09red
Homologous recombination	KEGG PATHWAY	ath03440	3	67	0.836606	0.866104	Cm06G01698|Cm06G01143|Cm08G01257	http://www.genome.jp/kegg-bin/show_pathway?ath03440/ath:AT3G18580%09red/ath:AT2G32000%09red/ath:AT5G63960%09red
Oxidative phosphorylation	KEGG PATHWAY	ath00190	8	160	0.853706	0.880612	Cm07G02025|Cm02G00216|Cm10G01076|Cm10G01819|Cm11G01223|Cm02G02402|Cm04G01919|Cm01G02096	http://www.genome.jp/kegg-bin/show_pathway?ath00190/ath:AT1G78900%09red/ath:AT1G65290%09red/ath:AT4G02620%09red/ath:AT3G08610%09red/ath:AT1G19910%09red/ath:AT5G09650%09red/ath:AT1G02410%09red/ath:ArthMp094%09red
Cutin, suberine and wax biosynthesis	KEGG PATHWAY	ath00073	1	31	0.88118	0.898436	Cm03G01976	http://www.genome.jp/kegg-bin/show_pathway?ath00073/ath:AT1G02205%09red
Photosynthesis	KEGG PATHWAY	ath00195	2	77	0.966582	0.972559	Cm07G02067|Cm09G00469	http://www.genome.jp/kegg-bin/show_pathway?ath00195/ath:AT4G12800%09red/ath:AT2G20260%09red
Pentose and glucuronate interconversions	KEGG PATHWAY	ath00040	2	96	0.988674	0.991212	Cm04G01543|Cm01G02577	http://www.genome.jp/kegg-bin/show_pathway?ath00040/ath:AT5G51490%09red/ath:AT5G15490%09red
GO:0000062	fatty-acyl-CoA binding	MF	0.117563	0.809737	2	Cm04G02278,Cm08G00756
GO:0004345	glucose-6-phosphate dehydrogenase activity	MF	0.117563	0.809737	2	Cm04G02598,Cm04G02611
GO:0000049	tRNA binding	MF	0.117563	0.809737	2	Cm06G02389,Cm06G02414
GO:0004764	shikimate 3-dehydrogenase (NADP+) activity	MF	0.117563	0.809737	2	Cm11G00654,Cm12G01037
GO:0045786	negative regulation of cell cycle	BP	0.117563	0.809737	2	Cm01G00003,Cm08G01361
GO:0051052	regulation of DNA metabolic process	BP	0.117563	0.809737	2	Cm05G00922,Cm05G01050
GO:0019439	aromatic compound catabolic process	BP	0.119428	0.809737	18	Cm01G00127,Cm01G00854,Cm01G01896,Cm01G01994,Cm01G02651,Cm02G01111,Cm02G01295,Cm02G01880,Cm03G00967,Cm03G02599,Cm05G01446,Cm09G01688,Cm11G00511,Cm11G00745,Cm11G01066,Cm11G01884,Cm12G00433,Cm12G02062
GO:0016701	oxidoreductase activity, acting on single donors with incorporation of molecular oxygen	MF	0.122451	0.809737	7	Cm02G02765,Cm04G00994,Cm04G02237,Cm07G00381,Cm08G02555,Cm09G00288,Cm09G01242
GO:0006090	pyruvate metabolic process	BP	0.128954	0.809737	9	Cm02G00490,Cm02G00884,Cm02G01103,Cm02G02363,Cm03G00382,Cm08G02254,Cm09G00513,Cm09G01085,Cm12G00618
GO:0016810	hydrolase activity, acting on carbon-nitrogen (but not peptide) bonds	MF	0.130401	0.809737	8	Cm01G01994,Cm01G04350,Cm02G03017,Cm03G02690,Cm04G01006,Cm07G00650,Cm07G00651,Cm10G00974
GO:0043648	dicarboxylic acid metabolic process	BP	0.133745	0.809737	8	Cm01G02090,Cm01G03381,Cm03G01474,Cm04G01450,Cm05G00541,Cm06G01433,Cm06G02415,Cm09G00986
GO:0008170	N-methyltransferase activity	MF	0.138315	0.809737	6	Cm01G00530,Cm01G03226,Cm02G02123,Cm05G01248,Cm06G02382,Cm10G00351
GO:0051258	protein polymerization	BP	0.138315	0.809737	6	Cm03G00967,Cm06G02371,Cm09G01688,Cm11G00511,Cm11G00745,Cm11G01066
GO:0008152	metabolic process	BP	0.140865	0.809737	816	Cm01G00032,Cm01G00033,Cm01G00036,Cm01G00058,Cm01G00127,Cm01G00159,Cm01G00174,Cm01G00186,Cm01G00212,Cm01G00216,Cm01G00222,Cm01G00232,Cm01G00236,Cm01G00276,Cm01G00286,Cm01G00315,Cm01G00357,Cm01G00361,Cm01G00362,Cm01G00386,Cm01G00408,Cm01G00424,Cm01G00452,Cm
GO:0030170	pyridoxal phosphate binding	MF	0.142711	0.809737	11	Cm01G00033,Cm01G01702,Cm01G02090,Cm01G02110,Cm01G02987,Cm04G01450,Cm05G01510,Cm06G01433,Cm09G01384,Cm10G01052,Cm12G01910
GO:0044724	single-organism carbohydrate catabolic process	BP	0.142711	0.809737	11	Cm02G00490,Cm02G00884,Cm02G01103,Cm02G01154,Cm02G02765,Cm04G01262,Cm04G01263,Cm09G01085,Cm09G01242,Cm10G01441,Cm12G00618
GO:0070011	peptidase activity, acting on L-amino acid peptides	MF	0.147036	0.809737	55	Cm01G00232,Cm01G00361,Cm01G00362,Cm01G00549,Cm01G01832,Cm01G02130,Cm01G02202,Cm01G02745,Cm01G04456,Cm02G01049,Cm02G01519,Cm02G01818,Cm02G02360,Cm02G03141,Cm03G00058,Cm03G00828,Cm03G01130,Cm03G01545,Cm03G01550,Cm03G01663,Cm03G02165,Cm03G02447,Cm04G02386,Cm
GO:0008569	minus-end-directed microtubule motor activity	MF	0.14806	0.809737	2	Cm01G03186,Cm04G02225
GO:0006072	glycerol-3-phosphate metabolic process	BP	0.14806	0.809737	2	Cm02G02225,Cm05G00604
GO:0005730	nucleolus	CC	0.14806	0.809737	2	Cm06G01100,Cm11G00765
GO:0004816	asparagine-tRNA ligase activity	MF	0.14806	0.809737	2	Cm09G00342,Cm11G01848
GO:0006421	asparaginyl-tRNA aminoacylation	BP	0.14806	0.809737	2	Cm09G00342,Cm11G01848
GO:0016117	carotenoid biosynthetic process	BP	0.14806	0.809737	2	Cm09G00829,Cm11G01021
GO:0019319	hexose biosynthetic process	BP	0.14806	0.809737	2	Cm02G02536,Cm12G01957
GO:0098542	defense response to other organism	BP	0.14806	0.809737	2	Cm03G00460,Cm12G00146
GO:0008081	phosphoric diester hydrolase activity	MF	0.149144	0.809737	4	Cm01G00646,Cm04G01136,Cm04G01327,Cm05G02760
GO:0016485	protein processing	BP	0.149144	0.809737	4	Cm02G01519,Cm06G01837,Cm07G00659,Cm08G02335
GO:0016853	isomerase activity	MF	0.15582	0.809737	20	Cm01G01148,Cm01G03381,Cm02G01154,Cm02G02536,Cm03G00494,Cm03G02160,Cm04G00073,Cm04G01956,Cm04G01966,Cm05G02720,Cm06G00805,Cm06G00882,Cm07G00947,Cm09G00829,Cm09G01564,Cm10G01052,Cm10G01305,Cm11G00112,Cm11G00464,Cm11G01021
GO:0004616	phosphogluconate dehydrogenase (decarboxylating) activity	MF	0.155994	0.809737	3	Cm04G01262,Cm04G01263,Cm10G01441
GO:0016114	terpenoid biosynthetic process	BP	0.155994	0.809737	3	Cm07G01199,Cm09G00829,Cm11G01021
GO:0006825	copper ion transport	BP	0.155994	0.809737	3	Cm10G00537,Cm12G01565,Cm12G01566
GO:1901681	sulfur compound binding	MF	0.155994	0.809737	3	Cm04G02278,Cm07G01830,Cm08G00756
GO:0004252	serine-type endopeptidase activity	MF	0.15786	0.809737	17	Cm01G02745,Cm02G02360,Cm03G01663,Cm03G02165,Cm03G02447,Cm05G03030,Cm06G00619,Cm07G00018,Cm07G01483,Cm08G00661,Cm09G01358,Cm09G01359,Cm11G02388,Cm12G00443,Cm12G00490,Cm12G00710,Cm12G01663
GO:0004175	endopeptidase activity	MF	0.162606	0.809737	38	Cm01G00232,Cm01G01832,Cm01G02130,Cm01G02202,Cm01G02745,Cm01G04456,Cm02G01049,Cm02G02360,Cm02G03141,Cm03G00058,Cm03G00828,Cm03G01130,Cm03G01663,Cm03G02165,Cm03G02447,Cm04G02386,Cm05G00114,Cm05G00957,Cm05G03030,Cm06G00619,Cm07G00018,Cm07G01246,Cm07G01483,Cm
GO:0008375	acetylglucosaminyltransferase activity	MF	0.164204	0.809737	6	Cm01G00101,Cm01G00880,Cm02G00765,Cm05G01836,Cm07G01069,Cm07G01735
GO:0004637	phosphoribosylamine-glycine ligase activity	MF	0.165747	0.809737	1	Cm01G00212
GO:0009113	purine nucleobase biosynthetic process	BP	0.165747	0.809737	1	Cm01G00212
GO:0007021	tubulin complex assembly	BP	0.165747	0.809737	1	Cm01G00298
GO:0015450	P-P-bond-hydrolysis-driven protein transmembrane transporter activity	MF	0.165747	0.809737	1	Cm01G02496
GO:0004420	hydroxymethylglutaryl-CoA reductase (NADPH) activity	MF	0.165747	0.809737	1	Cm01G03562
GO:0004831	tyrosine-tRNA ligase activity	MF	0.165747	0.809737	1	Cm01G04311
GO:0008531	riboflavin kinase activity	MF	0.165747	0.809737	1	Cm02G00409
GO:0004370	glycerol kinase activity	MF	0.165747	0.809737	1	Cm02G02225
GO:0004615	phosphomannomutase activity	MF	0.165747	0.809737	1	Cm02G02536
GO:0019307	mannose biosynthetic process	BP	0.165747	0.809737	1	Cm02G02536
GO:0051499	D-aminoacyl-tRNA deacylase activity	MF	0.165747	0.809737	1	Cm02G02866
GO:0008897	holo-[acyl-carrier-protein] synthase activity	MF	0.165747	0.809737	1	Cm03G01390
GO:0032777	Piccolo NuA4 histone acetyltransferase complex	CC	0.165747	0.809737	1	Cm03G01446
GO:0004671	protein C-terminal S-isoprenylcysteine carboxyl O-methyltransferase activity	MF	0.165747	0.809737	1	Cm03G01659
GO:0006481	C-terminal protein methylation	BP	0.165747	0.809737	1	Cm03G01659
GO:0009512	cytochrome b6f complex	CC	0.165747	0.809737	1	Cm03G02542
GO:0005685	U1 snRNP	CC	0.165747	0.809737	1	Cm03G02594
GO:0008418	protein-N-terminal asparagine amidohydrolase activity	MF	0.165747	0.809737	1	Cm03G02690
GO:0006744	ubiquinone biosynthetic process	BP	0.165747	0.809737	1	Cm04G00108
GO:0043419	urea catabolic process	BP	0.165747	0.809737	1	Cm04G01006
GO:0017056	structural constituent of nuclear pore	MF	0.165747	0.809737	1	Cm04G01576
GO:0031177	phosphopantetheine binding	MF	0.165747	0.809737	1	Cm04G02039
GO:0045132	meiotic chromosome segregation	BP	0.165747	0.809737	1	Cm05G00552
GO:0005674	transcription factor TFIIF complex	CC	0.165747	0.809737	1	Cm05G00707
GO:0044030	regulation of DNA methylation	BP	0.165747	0.809737	1	Cm05G00922
GO:0006275	regulation of DNA replication	BP	0.165747	0.809737	1	Cm05G01050
GO:0004474	malate synthase activity	MF	0.165747	0.809737	1	Cm06G00278
GO:0006097	glyoxylate cycle	BP	0.165747	0.809737	1	Cm06G00278
GO:0043085	positive regulation of catalytic activity	BP	0.165747	0.809737	1	Cm06G01837
GO:0004416	hydroxyacylglutathione hydrolase activity	MF	0.165747	0.809737	1	Cm06G01978
GO:0008839	4-hydroxy-tetrahydrodipicolinate reductase	MF	0.165747	0.809737	1	Cm06G02415
GO:0016972	thiol oxidase activity	MF	0.165747	0.809737	1	Cm07G00144
GO:0004315	3-oxoacyl-[acyl-carrier-protein] synthase activity	MF	0.165747	0.809737	1	Cm08G00043
GO:0031204	posttranslational protein targeting to membrane, translocation	BP	0.165747	0.809737	1	Cm10G00138
GO:0034755	iron ion transmembrane transport	BP	0.165747	0.809737	1	Cm11G01351
GO:0009870	defense response signaling pathway, resistance gene-dependent	BP	0.165747	0.809737	1	Cm12G00146
GO:0044712	single-organism catabolic process	BP	0.172373	0.814908	27	Cm01G00127,Cm01G00854,Cm01G01994,Cm01G02651,Cm02G00490,Cm02G00884,Cm02G01103,Cm02G01111,Cm02G01154,Cm02G01295,Cm02G01880,Cm02G02765,Cm03G00967,Cm03G02599,Cm04G01006,Cm04G01262,Cm04G01263,Cm05G01446,Cm09G01085,Cm09G01242,Cm09G01688,Cm10G01441,Cm11G00511,Cm
GO:0006508	proteolysis	BP	0.175416	0.814908	61	Cm01G00232,Cm01G00361,Cm01G00362,Cm01G00549,Cm01G01832,Cm01G02130,Cm01G04456,Cm02G01049,Cm02G01519,Cm02G01818,Cm02G02360,Cm02G03141,Cm03G00058,Cm03G00828,Cm03G01030,Cm03G01080,Cm03G01130,Cm03G01231,Cm03G01545,Cm03G01550,Cm03G01663,Cm03G02165,Cm03G02447,Cm
GO:0016591	DNA-directed RNA polymerase II, holoenzyme	CC	0.177933	0.814908	3	Cm05G00707,Cm09G00829,Cm11G01788
GO:0016702	oxidoreductase activity, acting on single donors with incorporation of molecular oxygen, incorporation of two atoms of oxygen	MF	0.17887	0.814908	5	Cm04G00994,Cm04G02237,Cm07G00381,Cm08G02555,Cm09G00288
GO:0004470	malic enzyme activity	MF	0.179898	0.814908	2	Cm03G01474,Cm09G00986
GO:0005819	spindle	CC	0.179898	0.814908	2	Cm05G01515,Cm07G01032
GO:0009220	pyrimidine ribonucleotide biosynthetic process	BP	0.179898	0.814908	2	Cm02G03145,Cm04G01299
GO:0046132	pyrimidine ribonucleoside biosynthetic process	BP	0.179898	0.814908	2	Cm02G03145,Cm04G01299
GO:0046912	transferase activity, transferring acyl groups, acyl groups converted into alkyl on transfer	MF	0.179898	0.814908	2	Cm06G00278,Cm12G00684
GO:0019752	carboxylic acid metabolic process	BP	0.181189	0.814908	54	Cm01G02082,Cm01G02090,Cm01G03381,Cm01G04308,Cm01G04311,Cm02G00100,Cm02G00490,Cm02G00694,Cm02G00863,Cm02G00884,Cm02G00964,Cm02G01103,Cm02G01885,Cm02G02363,Cm02G03038,Cm03G00033,Cm03G00382,Cm03G01474,Cm03G01848,Cm04G01450,Cm04G02039,Cm05G00541,Cm05G01404,Cm
GO:0016627	oxidoreductase activity, acting on the CH-CH group of donors	MF	0.193897	0.814908	5	Cm03G00829,Cm04G01299,Cm06G02415,Cm11G00314,Cm11G02385
GO:0006733	oxidoreduction coenzyme metabolic process	BP	0.193897	0.814908	5	Cm02G01154,Cm04G00108,Cm04G01262,Cm04G01263,Cm10G01441
GO:0015630	microtubule cytoskeleton	CC	0.195847	0.814908	13	Cm01G00298,Cm01G03186,Cm03G00967,Cm04G02225,Cm05G00601,Cm05G01515,Cm07G01032,Cm07G01043,Cm08G00875,Cm09G01688,Cm11G00511,Cm11G00745,Cm11G01066
GO:0044270	cellular nitrogen compound catabolic process	BP	0.197696	0.814908	17	Cm01G00127,Cm01G00854,Cm01G01994,Cm01G02651,Cm02G01111,Cm02G01295,Cm02G01880,Cm03G00967,Cm03G02599,Cm04G01006,Cm05G01446,Cm09G01688,Cm11G00511,Cm11G00745,Cm11G01066,Cm12G00433,Cm12G02062
GO:0015079	potassium ion transmembrane transporter activity	MF	0.199976	0.814908	7	Cm02G02204,Cm03G02263,Cm04G00660,Cm05G02844,Cm06G01390,Cm07G01169,Cm12G01394
GO:0031012	extracellular matrix	CC	0.200646	0.814908	3	Cm01G01832,Cm08G01538,Cm08G01543
GO:0005249	voltage-gated potassium channel activity	MF	0.200646	0.814908	3	Cm03G02263,Cm06G01390,Cm07G01169
GO:0000226	microtubule cytoskeleton organization	BP	0.200646	0.814908	3	Cm03G00967,Cm04G01492,Cm07G01032
GO:0003968	RNA-directed RNA polymerase activity	MF	0.212615	0.814908	2	Cm01G02479,Cm04G01561
GO:0004869	cysteine-type endopeptidase inhibitor activity	MF	0.212615	0.814908	2	Cm02G00131,Cm02G01868
GO:0019310	inositol catabolic process	BP	0.212615	0.814908	2	Cm02G02765,Cm09G01242
GO:0050113	inositol oxygenase activity	MF	0.212615	0.814908	2	Cm02G02765,Cm09G01242
GO:0006306	DNA methylation	BP	0.212615	0.814908	2	Cm05G00922,Cm07G00573
GO:0000123	histone acetyltransferase complex	CC	0.212615	0.814908	2	Cm02G03183,Cm03G01446
GO:0006813	potassium ion transport	BP	0.213402	0.814908	7	Cm02G02204,Cm03G02263,Cm04G00660,Cm05G02844,Cm06G01390,Cm07G01169,Cm12G01394
GO:0016787	hydrolase activity	MF	0.217415	0.814908	280	Cm01G00032,Cm01G00036,Cm01G00058,Cm01G00127,Cm01G00232,Cm01G00361,Cm01G00362,Cm01G00408,Cm01G00549,Cm01G00646,Cm01G00688,Cm01G00833,Cm01G00987,Cm01G01347,Cm01G01358,Cm01G01484,Cm01G01726,Cm01G01832,Cm01G01994,Cm01G02130,Cm01G02202,Cm01G02644,Cm01G02645,Cm
GO:0006221	pyrimidine nucleotide biosynthetic process	BP	0.223986	0.814908	3	Cm02G03145,Cm03G00010,Cm04G01299
GO:0009725	response to hormone	BP	0.223986	0.814908	3	Cm04G01175,Cm10G00098,Cm10G00384
GO:0030258	lipid modification	BP	0.224027	0.814908	5	Cm02G00428,Cm05G02296,Cm06G02319,Cm07G02130,Cm08G00250
GO:0009056	catabolic process	BP	0.226501	0.814908	50	Cm01G00127,Cm01G00854,Cm01G01896,Cm01G01994,Cm01G02651,Cm02G00490,Cm02G00884,Cm02G01103,Cm02G01111,Cm02G01154,Cm02G01295,Cm02G01880,Cm02G02765,Cm02G03141,Cm03G00544,Cm03G00967,Cm03G01080,Cm03G01231,Cm03G02307,Cm03G02599,Cm04G01006,Cm04G01262,Cm04G01263,Cm
GO:0022613	ribonucleoprotein complex biogenesis	BP	0.229422	0.814908	7	Cm01G03226,Cm03G02594,Cm07G01755,Cm09G00647,Cm09G01745,Cm10G01198,Cm11G00765
GO:0016070	RNA metabolic process	BP	0.23132	0.814908	125	Cm01G01906,Cm01G02147,Cm01G02388,Cm01G02823,Cm01G02991,Cm01G03226,Cm01G04067,Cm01G04254,Cm01G04311,Cm02G00954,Cm02G01268,Cm02G01573,Cm02G01581,Cm02G01924,Cm02G02288,Cm02G02345,Cm02G02652,Cm02G02766,Cm02G02835,Cm02G02868,Cm02G02969,Cm02G03038,Cm03G00101,Cm
GO:0005576	extracellular region	CC	0.233319	0.814908	10	Cm01G00408,Cm01G01781,Cm01G04139,Cm01G04140,Cm05G01593,Cm05G02543,Cm07G00261,Cm07G00262,Cm10G00416,Cm10G02202
GO:0050661	NADP binding	MF	0.235795	0.814908	5	Cm04G01262,Cm04G02598,Cm04G02611,Cm06G00547,Cm06G02415
GO:0007094	mitotic spindle assembly checkpoint	BP	0.23802	0.814908	1	Cm01G00003
GO:0031361	integral component of thylakoid membrane	CC	0.23802	0.814908	1	Cm01G00216
GO:0004334	fumarylacetoacetase activity	MF	0.23802	0.814908	1	Cm02G00964
GO:0003883	CTP synthase activity	MF	0.23802	0.814908	1	Cm03G00010
GO:0009616	virus induced gene silencing	BP	0.23802	0.814908	1	Cm03G00460
GO:0000930	gamma-tubulin complex	CC	0.23802	0.814908	1	Cm03G00967
GO:0031122	cytoplasmic microtubule organization	BP	0.23802	0.814908	1	Cm03G00967
GO:0009039	urease activity	MF	0.23802	0.814908	1	Cm04G01006
GO:0004152	dihydroorotate dehydrogenase activity	MF	0.23802	0.814908	1	Cm04G01299
GO:0006222	UMP biosynthetic process	BP	0.23802	0.814908	1	Cm04G01299
GO:0033743	peptide-methionine (R)-S-oxide reductase activity	MF	0.23802	0.814908	1	Cm05G02047
GO:0004594	pantothenate kinase activity	MF	0.23802	0.814908	1	Cm06G00537
GO:0006750	glutathione biosynthetic process	BP	0.23802	0.814908	1	Cm06G01978
GO:0008242	omega peptidase activity	MF	0.23802	0.814908	1	Cm07G01744
GO:0010309	acireductone dioxygenase [iron(II)-requiring] activity	MF	0.23802	0.814908	1	Cm08G02555
GO:0005664	nuclear origin of replication recognition complex	CC	0.23802	0.814908	1	Cm09G01330
GO:0000103	sulfate assimilation	BP	0.23802	0.814908	1	Cm10G01191
GO:0004020	adenylylsulfate kinase activity	MF	0.23802	0.814908	1	Cm10G01191
GO:0043140	ATP-dependent 3'-5' DNA helicase activity	MF	0.23802	0.814908	1	Cm12G00145
GO:0030127	COPII vesicle coat	CC	0.245821	0.827488	2	Cm03G00424,Cm08G01691
GO:0004930	G-protein coupled receptor activity	MF	0.245821	0.827488	2	Cm08G00035,Cm09G00555
GO:0016868	intramolecular transferase activity, phosphotransferases	MF	0.245821	0.827488	2	Cm02G02536,Cm09G01564
GO:0046148	pigment biosynthetic process	BP	0.247815	0.828031	3	Cm01G00212,Cm09G00829,Cm11G01021
GO:0090575	RNA polymerase II transcription factor complex	CC	0.247815	0.828031	3	Cm05G00707,Cm09G00829,Cm11G01788
GO:0033013	tetrapyrrole metabolic process	BP	0.248303	0.828031	5	Cm03G00829,Cm05G03129,Cm10G01052,Cm12G00434,Cm12G02062
GO:0016829	lyase activity	MF	0.253606	0.834745	24	Cm01G02090,Cm02G00558,Cm02G00694,Cm02G00863,Cm03G00126,Cm04G01450,Cm05G01720,Cm05G01753,Cm05G01755,Cm05G03129,Cm06G01433,Cm06G01967,Cm06G02137,Cm08G00089,Cm08G00091,Cm09G00884,Cm09G00933,Cm09G01186,Cm09G01198,Cm09G01212,Cm10G00059,Cm12G01037,Cm12G01333,Cm
GO:0046873	metal ion transmembrane transporter activity	MF	0.254516	0.836127	15	Cm01G00254,Cm02G02204,Cm03G02263,Cm04G00660,Cm05G02844,Cm06G01390,Cm07G01169,Cm08G02159,Cm09G00472,Cm10G00537,Cm10G00718,Cm11G01351,Cm12G01394,Cm12G01565,Cm12G01566
GO:0005267	potassium channel activity	MF	0.269797	0.871842	4	Cm03G02263,Cm05G02844,Cm06G01390,Cm07G01169
GO:0000041	transition metal ion transport	BP	0.269797	0.871842	4	Cm10G00537,Cm11G01351,Cm12G01565,Cm12G01566
GO:0005244	voltage-gated ion channel activity	MF	0.278451	0.871842	4	Cm03G02263,Cm06G01390,Cm07G01169,Cm08G02397
GO:0000272	polysaccharide catabolic process	BP	0.279185	0.871842	2	Cm05G01726,Cm11G01732
GO:0016161	beta-amylase activity	MF	0.279185	0.871842	2	Cm05G01726,Cm11G01732
GO:0000976	transcription regulatory region sequence-specific DNA binding	MF	0.279185	0.871842	2	Cm06G00756,Cm11G01864
GO:0008168	methyltransferase activity	MF	0.279371	0.871842	32	Cm01G00033,Cm01G00530,Cm01G03212,Cm01G03226,Cm02G01268,Cm02G02123,Cm02G02154,Cm03G00365,Cm03G01236,Cm03G01659,Cm04G01041,Cm05G00397,Cm05G01167,Cm05G01248,Cm05G02294,Cm05G02701,Cm06G01336,Cm06G02382,Cm07G00020,Cm07G00573,Cm09G00955,Cm09G01029,Cm09G01745,Cm
GO:0005856	cytoskeleton	CC	0.2803	0.871842	17	Cm01G00298,Cm01G03186,Cm03G00967,Cm04G01043,Cm04G02225,Cm05G00601,Cm05G01515,Cm06G02371,Cm07G01032,Cm07G01043,Cm08G00875,Cm09G01688,Cm11G00511,Cm11G00745,Cm11G01066,Cm11G01349,Cm11G02337
GO:0034655	nucleobase-containing compound catabolic process	BP	0.281952	0.871842	15	Cm01G00127,Cm01G00854,Cm01G01994,Cm01G02651,Cm02G01111,Cm02G01295,Cm02G01880,Cm03G00967,Cm03G02599,Cm05G01446,Cm09G01688,Cm11G00511,Cm11G00745,Cm11G01066,Cm12G00433
GO:0072527	pyrimidine-containing compound metabolic process	BP	0.28846	0.871842	4	Cm01G01994,Cm02G03145,Cm03G00010,Cm04G01299
GO:1901068	guanosine-containing compound metabolic process	BP	0.296214	0.871842	15	Cm01G00127,Cm01G00854,Cm01G02651,Cm02G01111,Cm02G01295,Cm02G01880,Cm02G03145,Cm03G00967,Cm03G02599,Cm05G01446,Cm08G01745,Cm09G01688,Cm11G00511,Cm11G00745,Cm11G01066
GO:0042454	ribonucleoside catabolic process	BP	0.296688	0.871842	14	Cm01G00127,Cm01G00854,Cm01G01994,Cm01G02651,Cm02G01111,Cm02G01295,Cm02G01880,Cm03G00967,Cm03G02599,Cm05G01446,Cm09G01688,Cm11G00511,Cm11G00745,Cm11G01066
GO:0042440	pigment metabolic process	BP	0.299685	0.871842	4	Cm01G00212,Cm09G00829,Cm11G01021,Cm12G02062
GO:0003725	double-stranded RNA binding	MF	0.304036	0.871842	1	Cm01G01621
GO:0000179	rRNA (adenine-N6,N6-)-dimethyltransferase activity	MF	0.304036	0.871842	1	Cm01G03226
GO:0004106	chorismate mutase activity	MF	0.304036	0.871842	1	Cm01G03381
GO:0046417	chorismate metabolic process	BP	0.304036	0.871842	1	Cm01G03381
GO:0005094	Rho GDP-dissociation inhibitor activity	MF	0.304036	0.871842	1	Cm02G00971
GO:0007020	microtubule nucleation	BP	0.304036	0.871842	1	Cm03G00967
GO:0004820	glycine-tRNA ligase activity	MF	0.304036	0.871842	1	Cm03G01848
GO:0006426	glycyl-tRNA aminoacylation	BP	0.304036	0.871842	1	Cm03G01848
GO:0006909	phagocytosis	BP	0.304036	0.871842	1	Cm04G01043
GO:0003917	DNA topoisomerase type I activity	MF	0.304036	0.871842	1	Cm05G02720
GO:0015937	coenzyme A biosynthetic process	BP	0.304036	0.871842	1	Cm06G00537
GO:0004097	catechol oxidase activity	MF	0.304036	0.871842	1	Cm06G02201
GO:0004861	cyclin-dependent protein serine/threonine kinase inhibitor activity	MF	0.304036	0.871842	1	Cm08G01361
GO:0007050	cell cycle arrest	BP	0.304036	0.871842	1	Cm08G01361
GO:0004364	glutathione transferase activity	MF	0.304036	0.871842	1	Cm08G01415
GO:0004813	alanine-tRNA ligase activity	MF	0.304036	0.871842	1	Cm08G02074
GO:0006419	alanyl-tRNA aminoacylation	BP	0.304036	0.871842	1	Cm08G02074
GO:0004348	glucosylceramidase activity	MF	0.304036	0.871842	1	Cm09G02280
GO:0019825	oxygen binding	MF	0.304036	0.871842	1	Cm10G01581
GO:0005381	iron ion transmembrane transporter activity	MF	0.304036	0.871842	1	Cm11G01351
GO:0005669	transcription factor TFIID complex	CC	0.304036	0.871842	1	Cm11G01788
GO:0004612	phosphoenolpyruvate carboxykinase (ATP) activity	MF	0.304036	0.871842	1	Cm12G01957
GO:0042254	ribosome biogenesis	BP	0.304847	0.871842	6	Cm01G03226,Cm07G01755,Cm09G00647,Cm09G01745,Cm10G01198,Cm11G00765
GO:0006725	cellular aromatic compound metabolic process	BP	0.310122	0.871842	195	Cm01G00127,Cm01G00212,Cm01G00386,Cm01G00688,Cm01G00854,Cm01G00947,Cm01G01896,Cm01G01906,Cm01G01994,Cm01G02147,Cm01G02388,Cm01G02651,Cm01G02823,Cm01G02991,Cm01G03226,Cm01G03381,Cm01G03562,Cm01G03995,Cm01G04067,Cm01G04254,Cm01G04311,Cm02G00694,Cm02G00954,Cm
GO:0033014	tetrapyrrole biosynthetic process	BP	0.311993	0.871842	4	Cm03G00829,Cm05G03129,Cm10G01052,Cm12G00434
GO:0030120	vesicle coat	CC	0.311993	0.871842	4	Cm01G03834,Cm03G00424,Cm08G01691,Cm10G00582
GO:0004143	diacylglycerol kinase activity	MF	0.312431	0.871842	2	Cm02G00382,Cm07G00003
GO:0007205	protein kinase C-activating G-protein coupled receptor signaling pathway	BP	0.312431	0.871842	2	Cm02G00382,Cm07G00003
GO:0046854	phosphatidylinositol phosphorylation	BP	0.312431	0.871842	2	Cm02G00428,Cm05G02296
GO:0006914	autophagy	BP	0.312431	0.871842	2	Cm03G00544,Cm05G01782
GO:0003697	single-stranded DNA binding	MF	0.312431	0.871842	2	Cm06G01143,Cm11G00226
GO:0019321	pentose metabolic process	BP	0.312431	0.871842	2	Cm02G01154,Cm05G02101
GO:0006807	nitrogen compound metabolic process	BP	0.314455	0.874626	220	Cm01G00127,Cm01G00212,Cm01G00386,Cm01G00688,Cm01G00854,Cm01G00947,Cm01G01906,Cm01G01994,Cm01G02090,Cm01G02147,Cm01G02388,Cm01G02651,Cm01G02823,Cm01G02991,Cm01G03226,Cm01G03381,Cm01G03562,Cm01G03995,Cm01G04067,Cm01G04254,Cm01G04308,Cm01G04311,Cm01G04350,Cm
GO:0003924	GTPase activity	MF	0.323345	0.884522	16	Cm01G00127,Cm01G02651,Cm01G03428,Cm02G01111,Cm02G01880,Cm03G00967,Cm03G02599,Cm05G01444,Cm05G01446,Cm07G00922,Cm09G01688,Cm11G00511,Cm11G00745,Cm11G00808,Cm11G01066,Cm12G00415
GO:0006913	nucleocytoplasmic transport	BP	0.329648	0.890227	7	Cm01G00127,Cm01G02651,Cm02G01111,Cm02G01880,Cm03G02599,Cm04G01576,Cm05G01446
GO:0030246	carbohydrate binding	MF	0.332743	0.894837	23	Cm01G03238,Cm01G03406,Cm02G02354,Cm02G02883,Cm03G00431,Cm03G00442,Cm03G00833,Cm03G02257,Cm03G02646,Cm04G00529,Cm04G01688,Cm05G00375,Cm05G00972,Cm06G01087,Cm06G01540,Cm08G00754,Cm08G02215,Cm09G00842,Cm09G00917,Cm09G00988,Cm09G00989,Cm09G01572,Cm10G01947
GO:0003824	catalytic activity	MF	0.3367	0.899034	806	Cm01G00032,Cm01G00033,Cm01G00036,Cm01G00058,Cm01G00101,Cm01G00127,Cm01G00159,Cm01G00174,Cm01G00211,Cm01G00212,Cm01G00232,Cm01G00236,Cm01G00276,Cm01G00286,Cm01G00315,Cm01G00357,Cm01G00361,Cm01G00362,Cm01G00408,Cm01G00424,Cm01G00452,Cm01G00489,Cm01G00530,Cm
GO:0016741	transferase activity, transferring one-carbon groups	MF	0.337883	0.899034	33	Cm01G00033,Cm01G00530,Cm01G03212,Cm01G03226,Cm02G01268,Cm02G02123,Cm02G02154,Cm03G00365,Cm03G01236,Cm03G01659,Cm04G01041,Cm05G00397,Cm05G01167,Cm05G01248,Cm05G02294,Cm05G02701,Cm06G01336,Cm06G02382,Cm07G00020,Cm07G00573,Cm09G00955,Cm09G01029,Cm09G01745,Cm
GO:0046700	heterocycle catabolic process	BP	0.337957	0.899034	16	Cm01G00127,Cm01G00854,Cm01G01994,Cm01G02651,Cm02G01111,Cm02G01295,Cm02G01880,Cm03G00967,Cm03G02599,Cm05G01446,Cm09G01688,Cm11G00511,Cm11G00745,Cm11G01066,Cm12G00433,Cm12G02062
GO:0033179	proton-transporting V-type ATPase, V0 domain	CC	0.34533	0.899034	2	Cm01G03897,Cm03G02147
GO:0003918	DNA topoisomerase type II (ATP-hydrolyzing) activity	MF	0.34533	0.899034	2	Cm05G02720,Cm11G00464
GO:0005815	microtubule organizing center	CC	0.34533	0.899034	2	Cm03G00967,Cm07G01032
GO:0009081	branched-chain amino acid metabolic process	BP	0.34533	0.899034	2	Cm05G01404,Cm08G00847
GO:0008238	exopeptidase activity	MF	0.345627	0.899034	10	Cm01G00361,Cm01G00362,Cm01G00549,Cm03G01550,Cm05G00594,Cm07G00871,Cm07G01744,Cm10G01172,Cm10G02176,Cm11G00492
GO:0006139	nucleobase-containing compound metabolic process	BP	0.349282	0.899034	183	Cm01G00127,Cm01G00212,Cm01G00386,Cm01G00688,Cm01G00854,Cm01G00947,Cm01G01906,Cm01G01994,Cm01G02147,Cm01G02388,Cm01G02651,Cm01G02823,Cm01G02991,Cm01G03226,Cm01G03562,Cm01G03995,Cm01G04067,Cm01G04254,Cm01G04311,Cm02G00954,Cm02G01111,Cm02G01154,Cm02G01268,Cm
GO:1901361	organic cyclic compound catabolic process	BP	0.352875	0.899034	16	Cm01G00127,Cm01G00854,Cm01G01994,Cm01G02651,Cm02G01111,Cm02G01295,Cm02G01880,Cm03G00967,Cm03G02599,Cm05G01446,Cm09G01688,Cm11G00511,Cm11G00745,Cm11G01066,Cm12G00433,Cm12G02062
GO:0016597	amino acid binding	MF	0.354168	0.899034	4	Cm01G04308,Cm02G00100,Cm04G00038,Cm04G02039
GO:0046039	GTP metabolic process	BP	0.360125	0.899034	14	Cm01G00127,Cm01G00854,Cm01G02651,Cm02G01111,Cm02G01295,Cm02G01880,Cm02G03145,Cm03G00967,Cm03G02599,Cm05G01446,Cm09G01688,Cm11G00511,Cm11G00745,Cm11G01066
GO:1990234	transferase complex	CC	0.363318	0.899034	17	Cm02G00884,Cm02G01103,Cm02G03183,Cm03G01446,Cm03G02774,Cm04G02267,Cm05G00082,Cm05G00195,Cm05G00707,Cm07G02059,Cm08G02335,Cm09G00216,Cm09G00218,Cm09G00829,Cm09G01085,Cm11G01604,Cm11G01788
GO:0000154	rRNA modification	BP	0.364335	0.899034	1	Cm01G03226
GO:0004751	ribose-5-phosphate isomerase activity	MF	0.364335	0.899034	1	Cm02G01154
GO:0009052	pentose-phosphate shunt, non-oxidative branch	BP	0.364335	0.899034	1	Cm02G01154
GO:0018298	protein-chromophore linkage	BP	0.364335	0.899034	1	Cm02G01573
GO:0030151	molybdenum ion binding	MF	0.364335	0.899034	1	Cm04G01040
GO:0004809	tRNA (guanine-N2-)-methyltransferase activity	MF	0.364335	0.899034	1	Cm05G01248
GO:0015969	guanosine tetraphosphate metabolic process	BP	0.364335	0.899034	1	Cm08G01745
GO:0006338	chromatin remodeling	BP	0.364335	0.899034	1	Cm08G02136
GO:0005672	transcription factor TFIIA complex	CC	0.364335	0.899034	1	Cm09G00829
GO:0006890	retrograde vesicle-mediated transport, Golgi to ER	BP	0.364335	0.899034	1	Cm10G00582
GO:0003885	D-arabinono-1,4-lactone oxidase activity	MF	0.364335	0.899034	1	Cm11G00314
GO:0042742	defense response to bacterium	BP	0.364335	0.899034	1	Cm12G00146
GO:0003855	3-dehydroquinate dehydratase activity	MF	0.364335	0.899034	1	Cm12G01037
GO:0004488	methylenetetrahydrofolate dehydrogenase (NADP+) activity	MF	0.364335	0.899034	1	Cm12G01367
GO:0044248	cellular catabolic process	BP	0.365625	0.899034	36	Cm01G00127,Cm01G00854,Cm01G01896,Cm01G01994,Cm01G02651,Cm02G01111,Cm02G01295,Cm02G01880,Cm02G03141,Cm03G00544,Cm03G00967,Cm03G01080,Cm03G01231,Cm03G02307,Cm03G02599,Cm04G01006,Cm04G01303,Cm04G02267,Cm05G01446,Cm05G01782,Cm07G01246,Cm07G02144,Cm08G00176,Cm
GO:0016835	carbon-oxygen lyase activity	MF	0.366387	0.899034	11	Cm02G00558,Cm02G00694,Cm03G00126,Cm05G01720,Cm06G02137,Cm09G00884,Cm09G00933,Cm09G01186,Cm09G01198,Cm09G01212,Cm12G01037
GO:0008276	protein methyltransferase activity	MF	0.376524	0.900369	5	Cm01G00530,Cm03G01659,Cm06G02382,Cm09G01029,Cm10G00351
GO:0008138	protein tyrosine/serine/threonine phosphatase activity	MF	0.377692	0.900369	2	Cm01G01358,Cm05G01236
GO:0051537	2 iron, 2 sulfur cluster binding	MF	0.377692	0.900369	2	Cm01G01896,Cm11G01884
GO:0008131	primary amine oxidase activity	MF	0.377692	0.900369	2	Cm08G02411,Cm08G02412
GO:0051087	chaperone binding	MF	0.377692	0.900369	2	Cm10G00346,Cm11G00938
GO:0008299	isoprenoid biosynthetic process	BP	0.38309	0.900369	5	Cm06G00547,Cm07G01199,Cm09G00829,Cm11G01021,Cm12G00684
GO:0007017	microtubule-based process	BP	0.383812	0.900369	12	Cm01G03186,Cm03G00967,Cm04G01492,Cm04G02225,Cm05G00601,Cm07G01032,Cm07G01043,Cm08G00875,Cm09G01688,Cm11G00511,Cm11G00745,Cm11G01066
GO:0004185	serine-type carboxypeptidase activity	MF	0.383871	0.900369	8	Cm01G00361,Cm01G00362,Cm01G00549,Cm05G00594,Cm07G00871,Cm10G01172,Cm10G02176,Cm11G00492
GO:0016881	acid-amino acid ligase activity	MF	0.386804	0.900369	9	Cm01G03925,Cm05G00887,Cm05G02678,Cm05G03110,Cm07G00457,Cm08G01851,Cm09G01890,Cm11G00693,Cm11G01235
GO:0016071	mRNA metabolic process	BP	0.386804	0.900369	9	Cm02G02288,Cm02G02345,Cm03G02344,Cm03G02594,Cm05G01599,Cm09G02037,Cm12G00427,Cm12G00433,Cm12G00445
GO:0004812	aminoacyl-tRNA ligase activity	MF	0.38731	0.900369	10	Cm01G04311,Cm02G03038,Cm03G01848,Cm06G02414,Cm08G02074,Cm09G00342,Cm09G01591,Cm10G00442,Cm10G00489,Cm11G01848
GO:0090304	nucleic acid metabolic process	BP	0.390119	0.900369	152	Cm01G00386,Cm01G00688,Cm01G00947,Cm01G01906,Cm01G02147,Cm01G02388,Cm01G02823,Cm01G02991,Cm01G03226,Cm01G03995,Cm01G04067,Cm01G04254,Cm01G04311,Cm02G00954,Cm02G01268,Cm02G01573,Cm02G01581,Cm02G01895,Cm02G01924,Cm02G02288,Cm02G02345,Cm02G02652,Cm02G02766,Cm
GO:0044723	single-organism carbohydrate metabolic process	BP	0.391672	0.900369	31	Cm01G00646,Cm01G01148,Cm01G02817,Cm02G00490,Cm02G00884,Cm02G01103,Cm02G01154,Cm02G01619,Cm02G02536,Cm02G02765,Cm03G02774,Cm04G00073,Cm04G00529,Cm04G01136,Cm04G01262,Cm04G01263,Cm04G02598,Cm04G02611,Cm05G00082,Cm05G02101,Cm05G02760,Cm06G00278,Cm06G00805,Cm
GO:0034641	cellular nitrogen compound metabolic process	BP	0.394051	0.900369	194	Cm01G00127,Cm01G00212,Cm01G00386,Cm01G00688,Cm01G00854,Cm01G00947,Cm01G01906,Cm01G01994,Cm01G02147,Cm01G02388,Cm01G02651,Cm01G02823,Cm01G02991,Cm01G03226,Cm01G03562,Cm01G03995,Cm01G04067,Cm01G04254,Cm01G04311,Cm02G00409,Cm02G00954,Cm02G01111,Cm02G01154,Cm
GO:0006812	cation transport	BP	0.394121	0.900369	41	Cm01G00254,Cm01G01476,Cm01G03897,Cm02G00989,Cm02G02204,Cm03G00170,Cm03G00171,Cm03G00218,Cm03G02147,Cm03G02263,Cm04G00660,Cm04G02153,Cm04G02303,Cm05G00815,Cm05G01186,Cm05G02844,Cm05G03012,Cm05G03015,Cm06G00997,Cm06G01312,Cm06G01390,Cm07G00570,Cm07G00882,Cm
GO:0044446	intracellular organelle part	CC	0.399674	0.900369	58	Cm01G00298,Cm01G00386,Cm01G00947,Cm01G01980,Cm01G02496,Cm01G03186,Cm01G03834,Cm02G00954,Cm02G01519,Cm02G01895,Cm02G02288,Cm02G02345,Cm02G02766,Cm02G03183,Cm03G00424,Cm03G00967,Cm03G01446,Cm03G02344,Cm03G02594,Cm03G02632,Cm04G00468,Cm04G01576,Cm04G02225,Cm
GO:0042555	MCM complex	CC	0.419413	0.900369	1	Cm01G00688
GO:0005744	mitochondrial inner membrane presequence translocase complex	CC	0.419413	0.900369	1	Cm01G02496
GO:0009584	detection of visible light	BP	0.419413	0.900369	1	Cm02G01573
GO:0045893	positive regulation of transcription, DNA-templated	BP	0.419413	0.900369	1	Cm02G02868
GO:0004550	nucleoside diphosphate kinase activity	MF	0.419413	0.900369	1	Cm02G03145
GO:0006165	nucleoside diphosphate phosphorylation	BP	0.419413	0.900369	1	Cm02G03145
GO:0006183	GTP biosynthetic process	BP	0.419413	0.900369	1	Cm02G03145
GO:0006228	UTP biosynthetic process	BP	0.419413	0.900369	1	Cm02G03145
GO:0006241	CTP biosynthetic process	BP	0.419413	0.900369	1	Cm02G03145
GO:0004356	glutamate-ammonia ligase activity	MF	0.419413	0.900369	1	Cm03G02294
GO:0097157	pre-mRNA intronic binding	MF	0.419413	0.900369	1	Cm03G02344
GO:0000387	spliceosomal snRNP assembly	BP	0.419413	0.900369	1	Cm03G02594
GO:0004563	beta-N-acetylhexosaminidase activity	MF	0.419413	0.900369	1	Cm03G02721
GO:0009331	glycerol-3-phosphate dehydrogenase complex	CC	0.419413	0.900369	1	Cm05G00604
GO:0008318	protein prenyltransferase activity	MF	0.419413	0.900369	1	Cm06G01883
GO:0005884	actin filament	CC	0.419413	0.900369	1	Cm06G02371
GO:0004825	methionine-tRNA ligase activity	MF	0.419413	0.900369	1	Cm06G02414
GO:0006431	methionyl-tRNA aminoacylation	BP	0.419413	0.900369	1	Cm06G02414
GO:0000922	spindle pole	CC	0.419413	0.900369	1	Cm07G01032
GO:0004965	G-protein coupled GABA receptor activity	MF	0.419413	0.900369	1	Cm08G00035
GO:0030674	protein binding, bridging	MF	0.419413	0.900369	1	Cm08G00245
GO:0051015	actin filament binding	MF	0.419413	0.900369	1	Cm08G00245
GO:0004084	branched-chain-amino-acid transaminase activity	MF	0.419413	0.900369	1	Cm08G00847
GO:0005787	signal peptidase complex	CC	0.419413	0.900369	1	Cm08G02335
GO:0004797	thymidine kinase activity	MF	0.419413	0.900369	1	Cm09G00494
GO:0004326	tetrahydrofolylpolyglutamate synthase activity	MF	0.419413	0.900369	1	Cm09G01890
GO:0009432	SOS response	BP	0.419413	0.900369	1	Cm11G00226
GO:0004357	glutamate-cysteine ligase activity	MF	0.419413	0.900369	1	Cm11G00693
GO:0006094	gluconeogenesis	BP	0.419413	0.900369	1	Cm12G01957
GO:0015996	chlorophyll catabolic process	BP	0.419413	0.900369	1	Cm12G02062
GO:0047746	chlorophyllase activity	MF	0.419413	0.900369	1	Cm12G02062
GO:0005975	carbohydrate metabolic process	BP	0.424067	0.900369	79	Cm01G00032,Cm01G00036,Cm01G00058,Cm01G00408,Cm01G00646,Cm01G00833,Cm01G01148,Cm01G01484,Cm01G02817,Cm01G02998,Cm01G03017,Cm01G03170,Cm02G00255,Cm02G00490,Cm02G00742,Cm02G00816,Cm02G00884,Cm02G01103,Cm02G01140,Cm02G01154,Cm02G01619,Cm02G01722,Cm02G02225,Cm
GO:0055085	transmembrane transport	BP	0.426502	0.900369	74	Cm01G00254,Cm01G00272,Cm01G00697,Cm01G01476,Cm01G01655,Cm01G01980,Cm01G02950,Cm01G02952,Cm01G03897,Cm02G00989,Cm02G01431,Cm02G01738,Cm02G01968,Cm02G02204,Cm02G02722,Cm02G02858,Cm03G00112,Cm03G00170,Cm03G00171,Cm03G00180,Cm03G00218,Cm03G01177,Cm03G02007,Cm
GO:0006418	tRNA aminoacylation for protein translation	BP	0.430772	0.900369	10	Cm01G04311,Cm02G03038,Cm03G01848,Cm06G02414,Cm08G02074,Cm09G00342,Cm09G01591,Cm10G00442,Cm10G00489,Cm11G01848
GO:0004197	cysteine-type endopeptidase activity	MF	0.432494	0.900369	3	Cm01G04456,Cm03G00058,Cm08G00397
GO:0006184	GTP catabolic process	BP	0.435509	0.900369	13	Cm01G00127,Cm01G00854,Cm01G02651,Cm02G01111,Cm02G01295,Cm02G01880,Cm03G00967,Cm03G02599,Cm05G01446,Cm09G01688,Cm11G00511,Cm11G00745,Cm11G01066
GO:0015171	amino acid transmembrane transporter activity	MF	0.445226	0.900369	3	Cm07G01837,Cm09G00929,Cm11G00723
GO:0006811	ion transport	BP	0.446287	0.900369	52	Cm01G00254,Cm01G01476,Cm01G02957,Cm01G03897,Cm02G00989,Cm02G02204,Cm03G00170,Cm03G00171,Cm03G00180,Cm03G00218,Cm03G02147,Cm03G02263,Cm04G00660,Cm04G02153,Cm04G02303,Cm05G00815,Cm05G01186,Cm05G02844,Cm05G02976,Cm05G03012,Cm05G03015,Cm06G00997,Cm06G01312,Cm
GO:0044430	cytoskeletal part	CC	0.44688	0.900369	14	Cm01G00298,Cm01G03186,Cm03G00967,Cm04G02225,Cm05G00601,Cm05G01515,Cm06G02371,Cm07G01032,Cm07G01043,Cm08G00875,Cm09G01688,Cm11G00511,Cm11G00745,Cm11G01066
GO:0032787	monocarboxylic acid metabolic process	BP	0.447329	0.900369	18	Cm02G00490,Cm02G00863,Cm02G00884,Cm02G01103,Cm02G02363,Cm03G00382,Cm04G02039,Cm05G01626,Cm05G02604,Cm06G00278,Cm07G01617,Cm08G00043,Cm08G02254,Cm09G00513,Cm09G01085,Cm09G01872,Cm11G01575,Cm12G00618
GO:0016831	carboxy-lyase activity	MF	0.448198	0.900369	6	Cm01G02090,Cm02G00863,Cm04G01450,Cm05G03129,Cm06G01433,Cm12G01957
GO:0008094	DNA-dependent ATPase activity	MF	0.448198	0.900369	6	Cm04G02386,Cm05G02720,Cm10G00140,Cm11G00226,Cm11G00464,Cm12G00145
GO:0008483	transaminase activity	MF	0.458991	0.900369	3	Cm06G01540,Cm08G00847,Cm10G01052
GO:0046483	heterocycle metabolic process	BP	0.464385	0.900369	192	Cm01G00127,Cm01G00212,Cm01G00386,Cm01G00688,Cm01G00854,Cm01G00947,Cm01G01906,Cm01G01994,Cm01G02147,Cm01G02388,Cm01G02651,Cm01G02823,Cm01G02991,Cm01G03226,Cm01G03562,Cm01G03995,Cm01G04067,Cm01G04254,Cm01G04311,Cm02G00409,Cm02G00954,Cm02G01111,Cm02G01154,Cm
GO:0016791	phosphatase activity	MF	0.466922	0.900369	6	Cm01G01358,Cm01G03170,Cm03G01523,Cm05G01236,Cm10G00158,Cm10G00977
GO:0016151	nickel cation binding	MF	0.469722	0.900369	1	Cm04G01006
GO:0000775	chromosome, centromeric region	CC	0.469722	0.900369	1	Cm05G00552
GO:0016992	lipoate synthase activity	MF	0.469722	0.900369	1	Cm05G01626
GO:0032258	CVT pathway	BP	0.469722	0.900369	1	Cm05G01782
GO:0004747	ribokinase activity	MF	0.469722	0.900369	1	Cm05G02101
GO:0006014	D-ribose metabolic process	BP	0.469722	0.900369	1	Cm05G02101
GO:0004849	uridine kinase activity	MF	0.469722	0.900369	1	Cm06G00226
GO:0018342	protein prenylation	BP	0.469722	0.900369	1	Cm06G01883
GO:0009089	lysine biosynthetic process via diaminopimelate	BP	0.469722	0.900369	1	Cm06G02415
GO:0030915	Smc5-Smc6 complex	CC	0.469722	0.900369	1	Cm07G00543
GO:0006665	sphingolipid metabolic process	BP	0.469722	0.900369	1	Cm09G02280
GO:0004652	polynucleotide adenylyltransferase activity	MF	0.469722	0.900369	1	Cm10G01010
GO:0004176	ATP-dependent peptidase activity	MF	0.469722	0.900369	1	Cm12G00443
GO:0006099	tricarboxylic acid cycle	BP	0.469722	0.900369	1	Cm12G01333
GO:0016706	oxidoreductase activity, acting on paired donors, with incorporation or reduction of molecular oxygen, 2-oxoglutarate as one donor, and incorporation of one atom each of oxygen into both donors	MF	0.472378	0.900369	17	Cm02G01635,Cm02G02446,Cm03G01851,Cm04G00838,Cm04G01731,Cm08G00754,Cm08G01627,Cm08G02093,Cm08G02215,Cm09G00695,Cm10G00830,Cm10G00932,Cm10G00935,Cm10G01495,Cm11G01917,Cm12G00197,Cm12G00778
GO:0015743	malate transport	BP	0.473604	0.900369	3	Cm01G02957,Cm05G02976,Cm12G00363
GO:1901360	organic cyclic compound metabolic process	BP	0.47362	0.900369	195	Cm01G00127,Cm01G00212,Cm01G00386,Cm01G00688,Cm01G00854,Cm01G00947,Cm01G01906,Cm01G01994,Cm01G02147,Cm01G02388,Cm01G02651,Cm01G02823,Cm01G02991,Cm01G03226,Cm01G03381,Cm01G03562,Cm01G03995,Cm01G04067,Cm01G04254,Cm01G04311,Cm02G00409,Cm02G00694,Cm02G00954,Cm
GO:0042578	phosphoric ester hydrolase activity	MF	0.475786	0.900369	10	Cm01G00646,Cm01G01358,Cm01G03170,Cm03G01523,Cm04G01136,Cm04G01327,Cm05G01236,Cm05G02760,Cm10G00158,Cm10G00977
GO:0003333	amino acid transmembrane transport	BP	0.488895	0.900369	3	Cm07G01837,Cm09G00929,Cm11G00723
GO:0042651	thylakoid membrane	CC	0.488895	0.900369	3	Cm01G00216,Cm04G00336,Cm09G00560
GO:1901575	organic substance catabolic process	BP	0.490329	0.900369	43	Cm01G00127,Cm01G00854,Cm01G01994,Cm01G02651,Cm02G00490,Cm02G00884,Cm02G01103,Cm02G01111,Cm02G01154,Cm02G01295,Cm02G01880,Cm02G02765,Cm02G03141,Cm03G00967,Cm03G01080,Cm03G01231,Cm03G02599,Cm04G01006,Cm04G01262,Cm04G01263,Cm04G01303,Cm04G02267,Cm05G01446,Cm
GO:0006399	tRNA metabolic process	BP	0.502269	0.900369	14	Cm01G04311,Cm02G03038,Cm03G01848,Cm05G00424,Cm05G01248,Cm06G02414,Cm08G02074,Cm09G00342,Cm09G01591,Cm09G01745,Cm10G00442,Cm10G00489,Cm11G01848,Cm12G01583
GO:0000280	nuclear division	BP	0.504711	0.900369	3	Cm01G00003,Cm05G00552,Cm05G01515
GO:0043566	structure-specific DNA binding	MF	0.504711	0.900369	3	Cm06G01143,Cm11G00226,Cm12G01352
GO:0008409	5'-3' exonuclease activity	MF	0.515673	0.900369	1	Cm01G02725
GO:0006627	protein processing involved in protein targeting to mitochondrion	BP	0.515673	0.900369	1	Cm02G01519
GO:0042720	mitochondrial inner membrane peptidase complex	CC	0.515673	0.900369	1	Cm02G01519
GO:0017025	TBP-class protein binding	MF	0.515673	0.900369	1	Cm02G02868
GO:0004491	methylmalonate-semialdehyde dehydrogenase (acylating) activity	MF	0.515673	0.900369	1	Cm03G00158
GO:0006801	superoxide metabolic process	BP	0.515673	0.900369	1	Cm04G02036
GO:0009082	branched-chain amino acid biosynthetic process	BP	0.515673	0.900369	1	Cm05G01404
GO:0006885	regulation of pH	BP	0.515673	0.900369	1	Cm08G02159
GO:0015385	sodium:proton antiporter activity	MF	0.515673	0.900369	1	Cm08G02159
GO:0005247	voltage-gated chloride channel activity	MF	0.515673	0.900369	1	Cm08G02397
GO:0004832	valine-tRNA ligase activity	MF	0.515673	0.900369	1	Cm09G01591
GO:0006438	valyl-tRNA aminoacylation	BP	0.515673	0.900369	1	Cm09G01591
GO:0006352	DNA-templated transcription, initiation	BP	0.519564	0.903014	7	Cm02G02868,Cm03G01111,Cm05G00707,Cm09G00829,Cm10G00463,Cm10G01803,Cm11G01788
GO:0043623	cellular protein complex assembly	BP	0.519564	0.903014	7	Cm01G00298,Cm03G00967,Cm06G02371,Cm09G01688,Cm11G00511,Cm11G00745,Cm11G01066
GO:0017111	nucleoside-triphosphatase activity	MF	0.526328	0.906434	86	Cm01G00127,Cm01G00688,Cm01G02202,Cm01G02644,Cm01G02645,Cm01G02651,Cm01G02705,Cm01G02781,Cm01G03186,Cm01G03428,Cm01G03957,Cm02G00880,Cm02G01111,Cm02G01718,Cm02G01880,Cm02G02858,Cm02G02983,Cm02G03211,Cm03G00292,Cm03G00820,Cm03G00967,Cm03G01457,Cm03G02007,Cm
GO:0071805	potassium ion transmembrane transport	BP	0.526848	0.906434	4	Cm02G02204,Cm04G00660,Cm05G02844,Cm12G01394
[truncated: 78 more rows]
