# Supplementary material for: Beta-Amylase and Phosphatidic Acid Involved in Recalcitrant Seed Germination of Chinese Chestnut
Source: Front Plant Sci. 2022 Mar 25;13:828270. doi: 10.3389/fpls.2022.828270 (PMC8990265; doi:10.3389/fpls.2022.828270)
Supplement: Supplementary Data 5 — The allele frequencies of SVs in Chinese chestnut. [file Data_Sheet_5.XLS]

## Sheet: Supplementary Data 4
	SV			V2 genome			N11_1 genome			V2 allele frequency		N11_1 allele frequency		Final_P
ID	ID	type	size	ref_Chr	ref_start	ref_stop	query_Chr	query_start	query_stop	Wild population	Cultivar population	Wild population	Cultivar population	P
SV_1	IND_w_76665	Deletion	31	V2chr01	37808	37839	N11_1chr04	50505083	50505083	NA	NA	NA	NA	NA
SV_2	IND_w_76666	Insertion	24	V2chr01	37967	37967	N11_1chr04	50505211	50505235	NA	NA	NA	NA	NA
SV_3	IND_w_12612	Deletion	23	V2chr01	64222	64245	N11_1chr01	3455122	3455122	1	0	1	0	1
SV_4	IND_w_12613	Deletion	11	V2chr01	64438	64449	N11_1chr01	3455314	3455314	NA	NA	NA	NA	NA
SV_5	IND_w_12614	Insertion	14	V2chr01	70482	70482	N11_1chr01	3461343	3461357	0.24	0.76	0	1	0.0226579
SV_6	IND_w_12615	Deletion	14	V2chr01	71643	71657	N11_1chr01	3462511	3462511	NA	NA	NA	NA	NA
SV_7	IND_w_13671	Deletion	10	V2chr01	74235	74245	N11_1chr01	3464763	3464763	NA	NA	NA	NA	NA
SV_8	IND_w_13461	Insertion	1633	V2chr01	76248	76248	N11_1chr01	3466749	3468382	0.75	0.25	0.2	0.8	0.0299731
SV_9	IND_w_13462	Insertion	48	V2chr01	76968	76968	N11_1chr01	3469095	3469143	NA	NA	NA	NA	NA
SV_10	IND_w_13984	Insertion	10	V2chr01	88620	88620	N11_1chr01	3359163	3359173	NA	NA	NA	NA	NA
SV_11	IND_w_10488	Insertion	12	V2chr01	89616	89616	N11_1chr01	3360168	3360180	0.857143	0.142857	0.909091	0.0909091	1
SV_12	IND_w_10489	Deletion	14	V2chr01	97115	97129	N11_1chr01	3367649	3367649	NA	NA	NA	NA	NA
SV_13	IND_w_10490	Insertion	12	V2chr01	97640	97640	N11_1chr01	3368160	3368172	0.882353	0.117647	0.65	0.35	0.137117
SV_14	IND_w_10491	Deletion	41	V2chr01	102639	102680	N11_1chr01	3373175	3373175	0.5	0.5	0.8	0.2	0.204334
SV_15	IND_w_10492	Insertion	11	V2chr01	106277	106277	N11_1chr01	3376762	3376773	0	1	0	1	1
SV_16	IND_w_10493	Insertion	70	V2chr01	106349	106349	N11_1chr01	3376848	3376918	0.111111	0.888889	0.222222	0.777778	0.467157
SV_17	IND_w_13550	Insertion	31	V2chr01	107170	107170	N11_1chr01	3377755	3377786	0.380952	0.619048	0.12	0.88	0.080018
SV_18	IND_w_13551	Deletion	43	V2chr01	109138	109181	N11_1chr01	3379752	3379752	0.782609	0.217391	0.62963	0.37037	0.354548
SV_19	IND_w_13552	Deletion	24	V2chr01	109777	109801	N11_1chr01	3380348	3380348	0.166667	0.833333	0	1	0.375
SV_20	IND_w_12256	Deletion	15	V2chr01	114123	114138	N11_1chr01	3384298	3384298	0.73913	0.26087	0.541667	0.458333	0.227018
SV_21	IND_w_12257	Insertion	60	V2chr01	117280	117280	N11_1chr01	3387432	3387492	0	1	0	1	1
SV_22	IND_w_12258	Insertion	28	V2chr01	118052	118052	N11_1chr01	3388263	3388291	0.294118	0.705882	0	1	0.0045143
SV_23	IND_w_12259	Deletion	40	V2chr01	119523	119563	N11_1chr01	3389763	3389763	0.217391	0.782609	0	1	0.0096727
SV_24	IND_w_12260	Insertion	25	V2chr01	120767	120767	N11_1chr01	3390975	3391000	1	0	1	0	1
SV_25	IND_w_13362	Deletion	14	V2chr01	125713	125727	N11_1chr01	3395934	3395934	0.5	0.5	0.714286	0.285714	0.274314
SV_26	IND_w_13363	Deletion	10	V2chr01	126149	126159	N11_1chr01	3396356	3396356	0.625	0.375	0.722222	0.277778	0.716574
SV_27	IND_w_11981	Deletion	12	V2chr01	128935	128947	N11_1chr01	3399118	3399118	0	1	0	1	1
SV_28	IND_w_11982	Deletion	14	V2chr01	131224	131238	N11_1chr01	3401397	3401397	0.3	0.7	0.153846	0.846154	0.617522
SV_29	IND_w_11983	Deletion	25	V2chr01	136276	136301	N11_1chr01	3406407	3406407	0.9	0.1	0.904762	0.0952381	1
SV_30	IND_w_10626	Deletion	15	V2chr01	142507	142522	N11_1chr01	3412500	3412500	0.64	0.36	0.692308	0.307692	0.771213
SV_31	IND_w_10627	Deletion	24	V2chr01	145586	145610	N11_1chr01	3415557	3415557	0.333333	0.666667	0.5	0.5	0.669269
SV_32	IND_w_10628	Insertion	28	V2chr01	147887	147887	N11_1chr01	3417837	3417865	0.75	0.25	0.666667	0.333333	1
SV_33	IND_w_10629	Deletion	13	V2chr01	149416	149429	N11_1chr01	3419392	3419392	0.470588	0.529412	0.578947	0.421053	0.738795
SV_34	IND_w_10630	Deletion	11	V2chr01	157594	157605	N11_1chr01	3427539	3427539	0.96	0.04	0.92	0.08	1
SV_35	IND_w_10631	Insertion	34	V2chr01	158749	158749	N11_1chr01	3428678	3428712	NA	NA	NA	NA	NA
SV_36	IND_w_10632	Deletion	30	V2chr01	159151	159181	N11_1chr01	3429113	3429113	0	1	0.125	0.875	0.498575
SV_37	IND_w_10633	Insertion	12	V2chr01	161236	161236	N11_1chr01	3431157	3431169	0.5	0.5	1	0	0.00782609
SV_38	IND_w_11709	Insertion	13	V2chr01	169738	169738	N11_1chr01	3439653	3439666	0.555556	0.444444	0.3	0.7	0.25431
SV_39	IND_w_12646	Insertion	10	V2chr01	178541	178541	N11_1chr01	3452594	3452604	NA	NA	NA	NA	NA
SV_40	IND_w_12647	Insertion	23	V2chr01	180039	180039	N11_1chr01	3454098	3454121	NA	NA	NA	NA	NA
SV_41	IND_w_9701	Insertion	29	V2chr01	224595	224595	N11_1chr01	3471262	3471291	1	0	1	0	1
SV_42	IND_w_9702	Insertion	16	V2chr01	224870	224870	N11_1chr01	3471566	3471582	1	0	1	0	1
SV_43	IND_w_9703	Insertion	16	V2chr01	225735	225735	N11_1chr01	3472451	3472467	NA	NA	NA	NA	NA
SV_44	IND_w_9704	Deletion	11	V2chr01	238815	238826	N11_1chr01	3485531	3485531	0	1	0	1	1
SV_45	IND_w_9705	Deletion	10	V2chr01	243659	243669	N11_1chr01	3490369	3490369	0.818182	0.181818	1	0	0.0782361
SV_46	IND_w_9706	Deletion	24	V2chr01	245154	245178	N11_1chr01	3491849	3491849	0.9375	0.0625	1	0	0.390244
SV_47	IND_w_9707	Insertion	12	V2chr01	246186	246186	N11_1chr01	3492854	3492866	1	0	1	0	1
SV_48	IND_w_9708	Deletion	22	V2chr01	247100	247122	N11_1chr01	3493781	3493781	0.909091	0.0909091	1	0	0.174208
SV_49	IND_w_9709	Deletion	26	V2chr01	249453	249479	N11_1chr01	3496124	3496124	0.5	0.5	0.047619	0.952381	0.00318982
SV_50	IND_w_9710	Insertion	46	V2chr01	250651	250651	N11_1chr01	3497296	3497342	0.2	0.8	0	1	0.013909
SV_51	IND_w_13115	Deletion	10	V2chr01	252194	252204	N11_1chr01	3498887	3498887	0.916667	0.0833333	0.967742	0.0322581	0.574614
SV_52	IND_w_13116	Insertion	15	V2chr01	255837	255837	N11_1chr01	3502515	3502530	0.8125	0.1875	0.941176	0.0588235	0.335288
SV_53	IND_w_9766	Deletion	30	V2chr01	259061	259091	N11_1chr01	3505694	3505694	0.0357143	0.964286	0	1	0.466667
SV_54	IND_w_9767	Deletion	12	V2chr01	262402	262414	N11_1chr01	3509006	3509006	0.782609	0.217391	0.64	0.36	0.349264
SV_55	IND_w_12286	Insertion	10	V2chr01	281950	281950	N11_1chr01	3528546	3528556	NA	NA	NA	NA	NA
SV_56	IND_w_12287	Deletion	12	V2chr01	282016	282028	N11_1chr01	3528622	3528622	0.454545	0.545455	1	0	0.00028463
SV_57	IND_w_12288	Insertion	16	V2chr01	286195	286195	N11_1chr01	3532762	3532778	0.75	0.25	1	0	0.0246562
SV_58	IND_w_8544	Deletion	12	V2chr01	317130	317142	N11_1chr01	3542623	3542623	NA	NA	NA	NA	NA
SV_59	IND_w_8546	Insertion	40	V2chr01	322511	322511	N11_1chr01	3547941	3547981	0.2	0.8	0.285714	0.714286	1
SV_60	IND_w_8547	Deletion	39	V2chr01	323084	323123	N11_1chr01	3548556	3548556	NA	NA	NA	NA	NA
SV_61	IND_w_8548	Insertion	31	V2chr01	325058	325058	N11_1chr01	3550489	3550520	NA	NA	NA	NA	NA
SV_62	IND_w_8549	Deletion	14	V2chr01	330047	330061	N11_1chr01	3555517	3555517	NA	NA	NA	NA	NA
SV_63	IND_w_13270	Insertion	134	V2chr01	344208	344208	N11_1chr01	3569915	3570049	0.25	0.75	0	1	0.0162602
SV_64	IND_w_13271	Insertion	37	V2chr01	344568	344568	N11_1chr01	3570409	3570446	0.0526316	0.947368	0	1	0.387755
SV_65	IND_w_11171	Insertion	17	V2chr01	359306	359306	N11_1chr01	3585174	3585191	0.964286	0.0357143	1	0	1
SV_66	IND_w_11172	Deletion	813	V2chr01	360780	361593	N11_1chr01	3586668	3586668	1	0	1	0	1
SV_67	IND_w_11173	Insertion	17	V2chr01	363360	363360	N11_1chr01	3588434	3588451	1	0	1	0	1
SV_68	IND_w_11174	Deletion	28	V2chr01	363676	363704	N11_1chr01	3588767	3588767	0	1	0	1	1
SV_69	IND_w_13003	Insertion	36	V2chr01	375055	375055	N11_1chr01	3595414	3595450	0.636364	0.363636	0.666667	0.333333	1
SV_70	IND_w_13004	Insertion	12	V2chr01	375075	375075	N11_1chr01	3595470	3595482	1	0	1	0	1
SV_71	IND_w_13005	Deletion	557	V2chr01	376497	377054	N11_1chr01	3596896	3596896	0.846154	0.153846	0.857143	0.142857	1
SV_72	IND_w_13006	Deletion	10	V2chr01	381566	381576	N11_1chr01	3601409	3601409	0.875	0.125	0.965517	0.0344828	0.317845
SV_73	IND_w_13007	Deletion	75	V2chr01	382659	382734	N11_1chr01	3602492	3602492	0.307692	0.692308	0.642857	0.357143	0.128346
SV_74	IND_w_13008	Insertion	337	V2chr01	383404	383404	N11_1chr01	3603163	3603500	1	0	1	0	1
SV_75	IND_w_13009	Deletion	18	V2chr01	384118	384136	N11_1chr01	3604221	3604221	0	1	0	1	1
SV_76	IND_w_13010	Insertion	100	V2chr01	384160	384160	N11_1chr01	3604245	3604345	0	1	0.1875	0.8125	0.0663822
SV_77	IND_w_13011	Insertion	228	V2chr01	385834	385834	N11_1chr01	3606019	3606247	0.185185	0.814815	0	1	0.0161254
SV_78	IND_w_8896	Insertion	83	V2chr01	386715	386715	N11_1chr01	3612446	3612529	0.692308	0.307692	0.941176	0.0588235	0.137749
SV_79	IND_w_8897	Deletion	35	V2chr01	388156	388191	N11_1chr01	3613965	3613965	NA	NA	NA	NA	NA
SV_80	IND_w_8898	Insertion	40	V2chr01	390373	390373	N11_1chr01	3616150	3616190	0.833333	0.166667	0.954545	0.0454545	0.309957
SV_81	IND_w_8899	Insertion	43	V2chr01	400008	400008	N11_1chr01	3625845	3625888	NA	NA	NA	NA	NA
SV_82	IND_w_8900	Insertion	57	V2chr01	402227	402227	N11_1chr01	3628103	3628160	0.153846	0.846154	0.0909091	0.909091	0.673716
SV_83	IND_w_8901	Insertion	15	V2chr01	415074	415074	N11_1chr01	3640975	3640990	NA	NA	NA	NA	NA
SV_84	IND_w_8902	Deletion	194	V2chr01	416012	416206	N11_1chr01	3641928	3641928	0.722222	0.277778	0.333333	0.666667	0.0968726
SV_85	IND_w_13192	Deletion	14	V2chr01	419987	420001	N11_1chr01	3653429	3653429	0.411765	0.588235	0.375	0.625	1
SV_86	IND_w_13193	Deletion	206	V2chr01	423218	423424	N11_1chr01	3656648	3656648	0.684211	0.315789	0.944444	0.0555556	0.0896806
SV_87	IND_w_13945	Insertion	29	V2chr01	429309	429309	N11_1chr01	3662030	3662059	1	0	1	0	1
SV_88	IND_w_13946	Insertion	11	V2chr01	429997	429997	N11_1chr01	3662746	3662757	1	0	0.928571	0.0714286	1
SV_89	IND_w_13715	Insertion	59	V2chr01	436004	436004	N11_1chr01	3666739	3666798	NA	NA	NA	NA	NA
SV_90	IND_w_13810	Insertion	51	V2chr01	441096	441096	N11_1chr01	3673542	3673593	1	0	1	0	1
SV_91	IND_w_13969	Deletion	77	V2chr01	453127	453204	N11_1chr01	3676059	3676059	1	0	1	0	1
SV_92	IND_w_13970	Insertion	26	V2chr01	453254	453254	N11_1chr01	3676109	3676135	0.8	0.2	0.913043	0.0869565	0.567204
SV_93	IND_w_100267	Insertion	26	V2chr01	457655	457655	N11_1chr07	2678469	2678495	0.230769	0.769231	0.346154	0.653846	0.714374
SV_94	IND_w_36492	Deletion	35	V2chr01	475248	475283	N11_1chr01	1424940	1424940	1	0	0.703704	0.296296	0.00504842
SV_95	IND_w_36493	Insertion	36	V2chr01	478509	478509	N11_1chr01	1421668	1421704	1	0	1	0	1
SV_96	IND_w_36494	Deletion	40	V2chr01	482738	482778	N11_1chr01	1417440	1417440	0	1	0	1	1
SV_97	IND_w_36495	Deletion	12	V2chr01	483604	483616	N11_1chr01	1416614	1416614	0.863636	0.136364	0.888889	0.111111	1
SV_98	IND_w_36496	Insertion	16	V2chr01	487541	487541	N11_1chr01	1412672	1412688	0.0869565	0.913043	0	1	0.17037
SV_99	IND_w_36497	Deletion	25	V2chr01	493326	493351	N11_1chr01	1406898	1406898	0.904762	0.0952381	1	0	0.158371
SV_100	IND_w_36722	Deletion	14	V2chr01	515504	515518	N11_1chr01	1403843	1403843	0.333333	0.666667	0.909091	0.0909091	0.000739993
SV_101	IND_w_36723	Insertion	43	V2chr01	517198	517198	N11_1chr01	1402119	1402162	0.214286	0.785714	0.941176	0.0588235	8.83429e-05
SV_102	IND_w_36724	Deletion	42	V2chr01	520753	520795	N11_1chr01	1398559	1398559	1	0	1	0	1
SV_103	IND_w_36725	Insertion	15	V2chr01	521641	521641	N11_1chr01	1397692	1397707	NA	NA	NA	NA	NA
SV_104	IND_w_36680	Deletion	12	V2chr01	523059	523071	N11_1chr01	1396270	1396270	NA	NA	NA	NA	NA
SV_105	IND_w_36681	Deletion	411	V2chr01	523917	524328	N11_1chr01	1395424	1395424	0.307692	0.692308	0.461538	0.538462	0.688168
SV_106	IND_w_36682	Insertion	646	V2chr01	525353	525353	N11_1chr01	1393753	1394399	0.7	0.3	1	0	0.0592885
SV_107	IND_w_36498	Deletion	17	V2chr01	555495	555512	N11_1chr01	1383308	1383308	NA	NA	NA	NA	NA
SV_108	IND_w_36499	Deletion	473	V2chr01	561532	562005	N11_1chr01	1377279	1377279	NA	NA	NA	NA	NA
SV_109	IND_w_36500	Insertion	3206	V2chr01	563166	563166	N11_1chr01	1372917	1376123	0.9375	0.0625	0.571429	0.428571	0.0309068
SV_110	IND_w_9070	Insertion	15	V2chr01	569681	569681	N11_1chr01	860720	860735	0.846154	0.153846	0.153846	0.846154	4.77401e-05
SV_111	IND_w_36502	Deletion	43	V2chr01	573326	573369	N11_1chr01	1362746	1362746	0	1	0.047619	0.952381	1
SV_112	IND_w_9071	Deletion	42	V2chr01	573329	573371	N11_1chr01	864381	864381	0	1	0	1	1
SV_113	IND_w_36503	Insertion	12	V2chr01	575585	575585	N11_1chr01	1360513	1360525	1	0	0	1	5.38677e-05
SV_114	IND_w_9072	Insertion	11	V2chr01	575594	575594	N11_1chr01	866607	866618	NA	NA	NA	NA	NA
SV_115	IND_w_9073	Deletion	21	V2chr01	581287	581308	N11_1chr01	872295	872295	NA	NA	NA	NA	NA
SV_116	IND_w_9074	Insertion	10	V2chr01	582393	582393	N11_1chr01	873376	873386	0.142857	0.857143	0	1	0.318182
SV_117	IND_w_9075	Insertion	14	V2chr01	587047	587047	N11_1chr01	878035	878049	0	1	0	1	1
SV_118	IND_w_9076	Deletion	11	V2chr01	597405	597416	N11_1chr01	888386	888386	NA	NA	NA	NA	NA
SV_119	IND_w_9077	Deletion	210	V2chr01	599218	599428	N11_1chr01	890165	890165	0	1	0	1	1
SV_120	IND_w_9078	Insertion	18	V2chr01	599770	599770	N11_1chr01	890506	890524	NA	NA	NA	NA	NA
SV_121	IND_w_9079	Deletion	18	V2chr01	600746	600764	N11_1chr01	891498	891498	0	1	0	1	1
SV_122	IND_w_9080	Insertion	23	V2chr01	605703	605703	N11_1chr01	896410	896433	NA	NA	NA	NA	NA
SV_123	IND_w_9081	Deletion	12	V2chr01	607230	607242	N11_1chr01	897947	897947	0.266667	0.733333	0.181818	0.818182	0.689651
SV_124	IND_w_9082	Insertion	11	V2chr01	607710	607710	N11_1chr01	898415	898426	0.333333	0.666667	0.0869565	0.913043	0.0722647
SV_125	IND_w_9083	Deletion	12	V2chr01	607884	607896	N11_1chr01	898600	898600	0.857143	0.142857	0.571429	0.428571	0.337143
SV_126	IND_w_13710	Insertion	224	V2chr01	610313	610313	N11_1chr01	1072623	1072847	NA	NA	NA	NA	NA
SV_127	IND_w_13711	Insertion	10	V2chr01	610515	610515	N11_1chr01	1073049	1073059	0.7	0.3	0.0333333	0.966667	5.23498e-07
SV_128	IND_w_13712	Insertion	25	V2chr01	611106	611106	N11_1chr01	1073650	1073675	0.954545	0.0454545	0.45	0.55	0.000404023
SV_129	IND_w_13521	Deletion	17	V2chr01	614657	614674	N11_1chr01	905995	905995	0.785714	0.214286	0.333333	0.666667	0.0152601
SV_130	IND_w_13522	Deletion	30	V2chr01	614794	614824	N11_1chr01	906114	906114	0.315789	0.684211	0.5	0.5	0.324544
SV_131	IND_w_11830	Insertion	14	V2chr01	636416	636416	N11_1chr01	1086287	1086301	0.2	0.8	0.04	0.96	0.155316
SV_132	IND_w_11831	Insertion	10	V2chr01	636813	636813	N11_1chr01	1086685	1086695	0.176471	0.823529	0	1	0.227273
SV_133	IND_w_11832	Deletion	11	V2chr01	636816	636827	N11_1chr01	1086698	1086698	0.166667	0.833333	0.125	0.875	1
SV_134	IND_w_11833	Insertion	425	V2chr01	640603	640603	N11_1chr01	1090469	1090894	0.933333	0.0666667	0.833333	0.166667	0.569231
SV_135	IND_w_11834	Deletion	16	V2chr01	641916	641932	N11_1chr01	1092207	1092207	0.727273	0.272727	0.133333	0.866667	0.00398439
SV_136	IND_w_11835	Insertion	40	V2chr01	647126	647126	N11_1chr01	1097411	1097451	0.666667	0.333333	0.25	0.75	0.169802
SV_137	IND_w_13790	Insertion	16	V2chr01	653489	653489	N11_1chr01	1111470	1111486	0.923077	0.0769231	0.466667	0.533333	0.015735
SV_138	IND_w_13194	Insertion	17	V2chr01	657101	657101	N11_1chr01	1115086	1115103	0.866667	0.133333	0.416667	0.583333	0.0369184
SV_139	IND_w_13195	Insertion	136	V2chr01	661247	661247	N11_1chr01	1119272	1119408	0.5	0.5	0.32	0.68	0.330428
SV_140	IND_w_13397	Insertion	66	V2chr01	667864	667864	N11_1chr01	1125982	1126048	0.375	0.625	0.2	0.8	0.22285
SV_141	IND_w_13398	Insertion	250	V2chr01	667907	667907	N11_1chr01	1126091	1126341	0.555556	0.444444	0.178571	0.821429	0.0112866
SV_142	IND_w_12430	Deletion	10	V2chr01	669320	669330	N11_1chr01	1127849	1127849	0.2	0.8	0.235294	0.764706	1
SV_143	IND_w_12431	Insertion	15	V2chr01	676396	676396	N11_1chr01	1134926	1134941	NA	NA	NA	NA	NA
SV_144	IND_w_12432	Deletion	56	V2chr01	676398	676454	N11_1chr01	1134943	1134943	NA	NA	NA	NA	NA
SV_145	IND_w_10774	Deletion	10	V2chr01	679252	679262	N11_1chr01	966100	966100	0	1	0	1	1
SV_146	IND_w_10775	Deletion	10	V2chr01	680572	680582	N11_1chr01	967414	967414	0.2	0.8	0	1	0.0760361
SV_147	IND_w_10776	Insertion	12	V2chr01	681434	681434	N11_1chr01	968262	968274	0	1	0	1	1
SV_148	IND_w_10777	Deletion	10	V2chr01	690917	690927	N11_1chr01	977741	977741	NA	NA	NA	NA	NA
SV_149	IND_w_10778	Deletion	14	V2chr01	696741	696755	N11_1chr01	983542	983542	NA	NA	NA	NA	NA
SV_150	IND_w_36711	Deletion	40	V2chr01	699157	699197	N11_1chr01	850412	850412	0	1	0	1	1
SV_151	IND_w_36712	Deletion	47	V2chr01	699685	699732	N11_1chr01	849923	849923	0.5	0.5	0.233333	0.766667	0.112182
SV_152	IND_w_36713	Deletion	13	V2chr01	703093	703106	N11_1chr01	846561	846561	0	1	0	1	1
SV_153	IND_w_11952	Deletion	13	V2chr01	707798	707811	N11_1chr01	995038	995038	0.227273	0.772727	0	1	0.00832693
SV_154	IND_w_11953	Insertion	12	V2chr01	716039	716039	N11_1chr01	1003279	1003291	NA	NA	NA	NA	NA
SV_155	IND_w_11954	Deletion	10	V2chr01	717825	717835	N11_1chr01	1005077	1005077	0.238095	0.761905	0.380952	0.619048	0.505476
SV_156	IND_w_36776	Deletion	14	V2chr01	719869	719883	N11_1chr01	828844	828844	0	1	0.0714286	0.928571	0.534884
SV_157	IND_w_36777	Deletion	10	V2chr01	722500	722510	N11_1chr01	826241	826241	NA	NA	NA	NA	NA
SV_158	IND_w_36318	Deletion	30	V2chr01	725265	725295	N11_1chr01	822353	822353	0	1	0	1	1
SV_159	IND_w_36319	Deletion	13	V2chr01	728690	728703	N11_1chr01	818954	818954	0	1	0	1	1
SV_160	IND_w_36320	Deletion	18	V2chr01	728970	728988	N11_1chr01	818688	818688	0.571429	0.428571	0.964286	0.0357143	0.00104441
SV_161	IND_w_84941	Insertion	471	V2chr01	732109	732109	N11_1chr04	10310019	10310490	0.727273	0.272727	0.909091	0.0909091	0.586466
SV_162	IND_w_36306	Deletion	38	V2chr01	759415	759453	N11_1chr01	788276	788276	NA	NA	NA	NA	NA
SV_163	IND_w_36307	Deletion	10	V2chr01	760180	760190	N11_1chr01	787550	787550	NA	NA	NA	NA	NA
SV_164	IND_w_36308	Deletion	12	V2chr01	762681	762693	N11_1chr01	785063	785063	NA	NA	NA	NA	NA
SV_165	IND_w_36309	Insertion	17	V2chr01	762737	762737	N11_1chr01	785002	785019	NA	NA	NA	NA	NA
SV_166	IND_w_36310	Insertion	18	V2chr01	769753	769753	N11_1chr01	777975	777993	0.166667	0.833333	0	1	0.352941
SV_167	IND_w_36311	Insertion	12	V2chr01	770784	770784	N11_1chr01	776933	776945	0.954545	0.0454545	0.421053	0.578947	0.000298765
SV_168	IND_w_36798	Insertion	31	V2chr01	777443	777443	N11_1chr01	769442	769473	NA	NA	NA	NA	NA
SV_169	IND_w_36799	Insertion	10	V2chr01	777827	777827	N11_1chr01	769048	769058	0.5	0.5	0.727273	0.272727	0.376518
SV_170	IND_w_36380	Insertion	12	V2chr01	778518	778518	N11_1chr01	768342	768354	0.111111	0.888889	0	1	0.391304
SV_171	IND_w_36381	Insertion	40	V2chr01	778645	778645	N11_1chr01	768176	768216	1	0	0.642857	0.357143	0.0117826
SV_172	IND_w_36382	Insertion	392	V2chr01	781621	781621	N11_1chr01	764812	765204	0.380952	0.619048	0	1	0.000647114
SV_173	IND_w_36383	Insertion	746	V2chr01	783576	783576	N11_1chr01	762134	762880	0.318182	0.681818	0.769231	0.230769	0.00313722
SV_174	IND_w_36384	Insertion	36	V2chr01	802917	802917	N11_1chr01	742784	742820	0.0909091	0.909091	0.466667	0.533333	0.00550369
SV_175	IND_w_36546	Insertion	73	V2chr01	816718	816718	N11_1chr01	728952	729025	0.941176	0.0588235	0.944444	0.0555556	1
SV_176	IND_w_36547	Insertion	155	V2chr01	818706	818706	N11_1chr01	726816	726971	0.571429	0.428571	0	1	0.00902993
SV_177	IND_w_36758	Insertion	11	V2chr01	821153	821153	N11_1chr01	724046	724057	0.142857	0.857143	0.0740741	0.925926	0.641273
SV_178	IND_w_36567	Deletion	13	V2chr01	861388	861401	N11_1chr01	705789	705789	0.0555556	0.944444	0.0416667	0.958333	1
SV_179	IND_w_36568	Insertion	18	V2chr01	861662	861662	N11_1chr01	705516	705534	0.714286	0.285714	0.692308	0.307692	1
SV_180	IND_w_36569	Deletion	29	V2chr01	861913	861942	N11_1chr01	705268	705268	0.190476	0.809524	0.08	0.92	0.389814
SV_181	IND_w_36570	Insertion	12	V2chr01	866995	866995	N11_1chr01	700213	700225	0.25	0.75	0	1	0.0671551
SV_182	IND_w_36571	Deletion	18	V2chr01	869060	869078	N11_1chr01	698159	698159	NA	NA	NA	NA	NA
SV_183	IND_w_36572	Deletion	20	V2chr01	869371	869391	N11_1chr01	697866	697866	NA	NA	NA	NA	NA
SV_184	IND_w_35984	Deletion	10	V2chr01	872507	872517	N11_1chr01	694877	694877	NA	NA	NA	NA	NA
SV_185	IND_w_35985	Deletion	10	V2chr01	874414	874424	N11_1chr01	692987	692987	0.954545	0.0454545	1	0	0.44898
SV_186	IND_w_35986	Deletion	25	V2chr01	877069	877094	N11_1chr01	690343	690343	0	1	0.0714286	0.928571	1
SV_187	IND_w_35987	Insertion	24	V2chr01	878007	878007	N11_1chr01	689409	689433	0.157895	0.842105	0.285714	0.714286	0.45704
SV_188	IND_w_35988	Insertion	12	V2chr01	878831	878831	N11_1chr01	688577	688589	0.15	0.85	0.111111	0.888889	1
SV_189	IND_w_35989	Insertion	10	V2chr01	887855	887855	N11_1chr01	679535	679545	1	0	0.785714	0.214286	0.0690455
SV_190	IND_w_35990	Deletion	23	V2chr01	889020	889043	N11_1chr01	678373	678373	0.45	0.55	0.04	0.96	0.00239877
SV_191	IND_w_35991	Insertion	18	V2chr01	890760	890760	N11_1chr01	676639	676657	0.666667	0.333333	0.0769231	0.923077	0.0172859
SV_192	IND_w_35992	Deletion	12	V2chr01	890761	890773	N11_1chr01	676638	676638	0.4	0.6	0	1	0.000820969
SV_193	IND_w_35993	Deletion	26	V2chr01	891785	891811	N11_1chr01	675625	675625	0.5	0.5	0.0909091	0.909091	0.0127429
SV_194	IND_w_35994	Deletion	10	V2chr01	896530	896540	N11_1chr01	670918	670918	0.666667	0.333333	0.111111	0.888889	0.000216821
SV_195	IND_w_35995	Deletion	14	V2chr01	896836	896850	N11_1chr01	670623	670623	0.166667	0.833333	0	1	0.151724
SV_196	IND_w_35996	Deletion	24	V2chr01	898694	898718	N11_1chr01	668776	668776	0.952381	0.047619	0.384615	0.615385	4.84614e-05
SV_197	IND_w_35997	Insertion	18	V2chr01	898798	898798	N11_1chr01	668687	668705	1	0	0.727273	0.272727	0.0406404
SV_198	IND_w_35998	Insertion	20	V2chr01	899735	899735	N11_1chr01	667733	667753	NA	NA	NA	NA	NA
SV_199	IND_w_35999	Deletion	23	V2chr01	906913	906936	N11_1chr01	660547	660547	0	1	0.0909091	0.909091	1
SV_200	IND_w_36000	Deletion	27	V2chr01	911925	911952	N11_1chr01	655557	655557	0.0666667	0.933333	0	1	0.454545
SV_201	IND_w_36001	Deletion	16	V2chr01	919926	919942	N11_1chr01	647572	647572	NA	NA	NA	NA	NA
SV_202	IND_w_36002	Deletion	15	V2chr01	920356	920371	N11_1chr01	647158	647158	0.142857	0.857143	0.0714286	0.928571	1
SV_203	IND_w_36003	Deletion	19	V2chr01	921579	921598	N11_1chr01	645952	645952	0.833333	0.166667	0.7	0.3	0.62406
SV_204	IND_w_36004	Deletion	39	V2chr01	921696	921735	N11_1chr01	645854	645854	0.125	0.875	0.3	0.7	0.588235
SV_205	IND_w_36005	Deletion	28	V2chr01	922604	922632	N11_1chr01	644982	644982	0.863636	0.136364	0.884615	0.115385	1
SV_206	IND_w_36006	Insertion	232	V2chr01	932996	932996	N11_1chr01	634386	634618	0.782609	0.217391	0.619048	0.380952	0.325467
SV_207	IND_w_36007	Insertion	282	V2chr01	934159	934159	N11_1chr01	632936	633218	0.153846	0.846154	0.03125	0.96875	0.16271
SV_208	IND_w_36008	Insertion	24	V2chr01	938131	938131	N11_1chr01	628933	628957	NA	NA	NA	NA	NA
SV_209	IND_w_36009	Deletion	23	V2chr01	938152	938175	N11_1chr01	628912	628912	NA	NA	NA	NA	NA
SV_210	IND_w_36010	Deletion	20	V2chr01	938717	938737	N11_1chr01	628371	628371	0	1	0.166667	0.833333	1
SV_211	IND_w_36011	Deletion	13	V2chr01	938936	938949	N11_1chr01	628172	628172	0.727273	0.272727	0.705882	0.294118	1
SV_212	IND_w_36012	Insertion	12	V2chr01	939252	939252	N11_1chr01	627851	627863	NA	NA	NA	NA	NA
SV_213	IND_w_36013	Deletion	52	V2chr01	940209	940261	N11_1chr01	626889	626889	0.72	0.28	0.75	0.25	1
SV_214	IND_w_36014	Insertion	14	V2chr01	943072	943072	N11_1chr01	624061	624075	NA	NA	NA	NA	NA
SV_215	IND_w_36015	Insertion	10	V2chr01	946366	946366	N11_1chr01	620754	620764	0.333333	0.666667	0.333333	0.666667	1
SV_216	IND_w_36204	Deletion	18	V2chr01	949909	949927	N11_1chr01	617218	617218	0.9	0.1	1	0	0.416667
SV_217	IND_w_36205	Insertion	15	V2chr01	953133	953133	N11_1chr01	613994	614009	1	0	0.827586	0.172414	0.0522237
SV_218	IND_w_36206	Deletion	14	V2chr01	955184	955198	N11_1chr01	611936	611936	NA	NA	NA	NA	NA
SV_219	IND_w_36207	Deletion	17	V2chr01	959076	959093	N11_1chr01	608064	608064	0.125	0.875	0.0555556	0.944444	0.590909
SV_220	IND_w_36208	Deletion	32	V2chr01	963852	963884	N11_1chr01	603307	603307	0	1	0	1	1
SV_221	IND_w_36209	Insertion	22	V2chr01	964643	964643	N11_1chr01	602527	602549	1	0	1	0	1
SV_222	IND_w_36210	Insertion	13	V2chr01	987076	987076	N11_1chr01	580115	580128	0.9	0.1	0.6	0.4	0.0648332
SV_223	IND_w_36211	Insertion	112	V2chr01	987464	987464	N11_1chr01	579615	579727	0.2	0.8	0.0625	0.9375	0.354893
SV_224	IND_w_36212	Deletion	12	V2chr01	988984	988996	N11_1chr01	578095	578095	0.291667	0.708333	0.047619	0.952381	0.0510216
SV_225	IND_w_36213	Insertion	26	V2chr01	989647	989647	N11_1chr01	577420	577446	1	0	0.777778	0.222222	0.470588
SV_226	IND_w_36214	Insertion	19	V2chr01	989694	989694	N11_1chr01	577354	577373	0.727273	0.272727	0.333333	0.666667	0.0617367
SV_227	IND_w_36215	Insertion	48	V2chr01	990744	990744	N11_1chr01	576260	576308	0.272727	0.727273	0.103448	0.896552	0.149915
SV_228	IND_w_36339	Deletion	20	V2chr01	1026277	1026297	N11_1chr01	566747	566747	NA	NA	NA	NA	NA
SV_229	IND_w_36340	Insertion	10	V2chr01	1027306	1027306	N11_1chr01	565729	565739	1	0	0.6	0.4	0.0045282
SV_230	IND_w_36341	Insertion	23	V2chr01	1031787	1031787	N11_1chr01	561223	561246	0.533333	0.466667	0	1	0.000104594
SV_231	IND_w_36342	Insertion	10	V2chr01	1034462	1034462	N11_1chr01	558535	558545	NA	NA	NA	NA	NA
SV_232	IND_w_36343	Deletion	30	V2chr01	1036405	1036435	N11_1chr01	556599	556599	NA	NA	NA	NA	NA
SV_233	IND_w_36344	Deletion	48	V2chr01	1041474	1041522	N11_1chr01	551563	551563	0	1	0.0454545	0.954545	1
SV_234	IND_w_36345	Deletion	10	V2chr01	1047818	1047828	N11_1chr01	545264	545264	0.153846	0.846154	0	1	0.1
SV_235	IND_w_36346	Insertion	17	V2chr01	1049911	1049911	N11_1chr01	543166	543183	NA	NA	NA	NA	NA
SV_236	IND_w_36614	Insertion	103	V2chr01	1062441	1062441	N11_1chr01	542279	542382	1	0	0.428571	0.571429	0.0179567
SV_237	IND_w_36615	Insertion	28	V2chr01	1062875	1062875	N11_1chr01	541819	541847	0.357143	0.642857	0	1	0.00184345
SV_238	IND_w_36881	Insertion	40	V2chr01	1072287	1072287	N11_1chr01	532385	532425	1	0	1	0	1
SV_239	IND_w_36715	Deletion	6002	V2chr01	1074684	1080686	N11_1chr01	529985	529985	0.352941	0.647059	0.857143	0.142857	0.00221167
SV_240	IND_w_36716	Deletion	28	V2chr01	1081603	1081631	N11_1chr01	529080	529080	0.65	0.35	0.92	0.08	0.0567025
SV_241	IND_w_36717	Deletion	16	V2chr01	1083379	1083395	N11_1chr01	527359	527359	NA	NA	NA	NA	NA
SV_242	IND_w_36718	Deletion	17	V2chr01	1085925	1085942	N11_1chr01	524836	524836	0.777778	0.222222	0.954545	0.0454545	0.155351
SV_243	IND_w_36719	Deletion	212	V2chr01	1088328	1088540	N11_1chr01	522448	522448	0.916667	0.0833333	0.967742	0.0322581	0.574614
SV_244	IND_w_36065	Deletion	47	V2chr01	1089157	1089204	N11_1chr01	521840	521840	0.461538	0.538462	0.103448	0.896552	0.00537405
SV_245	IND_w_36066	Insertion	14	V2chr01	1097751	1097751	N11_1chr01	513288	513302	0.315789	0.684211	0.0555556	0.944444	0.0896806
SV_246	IND_w_36067	Deletion	20	V2chr01	1112346	1112366	N11_1chr01	498716	498716	NA	NA	NA	NA	NA
SV_247	IND_w_36068	Deletion	15	V2chr01	1125821	1125836	N11_1chr01	485261	485261	NA	NA	NA	NA	NA
SV_248	IND_w_36069	Deletion	32	V2chr01	1126044	1126076	N11_1chr01	485053	485053	NA	NA	NA	NA	NA
SV_249	IND_w_36527	Deletion	10	V2chr01	1138998	1139008	N11_1chr01	471217	471217	0.263158	0.736842	0.5	0.5	0.374789
SV_250	IND_w_36528	Deletion	22	V2chr01	1140341	1140363	N11_1chr01	469887	469887	0	1	0	1	1
SV_251	IND_w_36529	Insertion	17	V2chr01	1144071	1144071	N11_1chr01	466181	466198	NA	NA	NA	NA	NA
SV_252	IND_w_36530	Deletion	23	V2chr01	1147475	1147498	N11_1chr01	462783	462783	0.307692	0.692308	0.111111	0.888889	0.207585
SV_253	IND_w_36871	Insertion	272	V2chr01	1154415	1154415	N11_1chr01	455627	455899	0.909091	0.0909091	0.625	0.375	0.0375683
SV_254	IND_w_36110	Insertion	41	V2chr01	1155711	1155711	N11_1chr01	454546	454587	NA	NA	NA	NA	NA
SV_255	IND_w_36111	Insertion	12	V2chr01	1155797	1155797	N11_1chr01	454448	454460	NA	NA	NA	NA	NA
SV_256	IND_w_36112	Deletion	21	V2chr01	1156107	1156128	N11_1chr01	454137	454137	0.875	0.125	0.625	0.375	0.569231
SV_257	IND_w_36113	Deletion	30	V2chr01	1159034	1159064	N11_1chr01	451231	451231	0.958333	0.0416667	0.72	0.28	0.0487972
SV_258	IND_w_36114	Insertion	14	V2chr01	1159560	1159560	N11_1chr01	450717	450731	0.285714	0.714286	0.285714	0.714286	1
SV_259	IND_w_36115	Deletion	16	V2chr01	1167423	1167439	N11_1chr01	442851	442851	0.357143	0.642857	0	1	0.00304252
SV_260	IND_w_36116	Insertion	13	V2chr01	1168278	1168278	N11_1chr01	441999	442012	0.904762	0.0952381	0.318182	0.681818	0.000119657
SV_261	IND_w_36117	Insertion	10	V2chr01	1173135	1173135	N11_1chr01	437123	437133	0.863636	0.136364	0.636364	0.363636	0.162278
SV_262	IND_w_36118	Deletion	26	V2chr01	1174110	1174136	N11_1chr01	436152	436152	0	1	0.0909091	0.909091	1
SV_263	IND_w_36119	Deletion	18	V2chr01	1181850	1181868	N11_1chr01	428448	428448	0	1	0	1	1
SV_264	IND_w_36120	Deletion	30	V2chr01	1184056	1184086	N11_1chr01	426262	426262	0	1	0.04	0.96	1
SV_265	IND_w_36121	Deletion	10	V2chr01	1190113	1190123	N11_1chr01	420239	420239	NA	NA	NA	NA	NA
SV_266	IND_w_36122	Deletion	19	V2chr01	1197658	1197677	N11_1chr01	412709	412709	NA	NA	NA	NA	NA
SV_267	IND_w_36123	Insertion	25	V2chr01	1200312	1200312	N11_1chr01	410049	410074	NA	NA	NA	NA	NA
SV_268	IND_w_36124	Deletion	20	V2chr01	1205421	1205441	N11_1chr01	404958	404958	0.166667	0.833333	0	1	0.2
SV_269	IND_w_36410	Deletion	35	V2chr01	1206421	1206456	N11_1chr01	352812	352812	NA	NA	NA	NA	NA
SV_270	IND_w_36125	Deletion	32	V2chr01	1206422	1206454	N11_1chr01	403971	403971	NA	NA	NA	NA	NA
SV_271	IND_w_81451	Deletion	14	V2chr01	1210566	1210580	N11_1chr01	399860	399860	NA	NA	NA	NA	NA
SV_272	IND_w_81452	Deletion	33	V2chr01	1213954	1213987	N11_1chr01	396493	396493	NA	NA	NA	NA	NA
SV_273	IND_w_81453	Insertion	27	V2chr01	1216202	1216202	N11_1chr01	394260	394287	NA	NA	NA	NA	NA
SV_274	IND_w_81454	Insertion	21	V2chr01	1217535	1217535	N11_1chr01	392906	392927	0.933333	0.0666667	0.6	0.4	0.0800766
SV_275	IND_w_36411	Insertion	15	V2chr01	1217541	1217541	N11_1chr01	341729	341744	0.0909091	0.909091	0.0434783	0.956522	1
SV_276	IND_w_36412	Insertion	1193	V2chr01	1218103	1218103	N11_1chr01	339975	341168	0.333333	0.666667	0.1	0.9	0.0458806
SV_277	IND_w_36413	Deletion	47	V2chr01	1222004	1222051	N11_1chr01	336082	336082	0	1	0	1	1
SV_278	IND_w_81587	Insertion	11	V2chr01	1233000	1233000	N11_1chr01	376978	376989	0	1	0	1	1
SV_279	IND_w_36562	Insertion	137	V2chr01	1239403	1239403	N11_1chr01	318623	318760	NA	NA	NA	NA	NA
SV_280	IND_w_36181	Deletion	15	V2chr01	1242280	1242295	N11_1chr01	315741	315741	0.6	0.4	0.125	0.875	0.00138243
SV_281	IND_w_36182	Insertion	74	V2chr01	1242655	1242655	N11_1chr01	315303	315377	0	1	0	1	1
SV_282	IND_w_81612	Deletion	23	V2chr01	1244374	1244397	N11_1chr01	365690	365690	0	1	0.222222	0.777778	0.210526
SV_283	IND_w_36183	Insertion	11	V2chr01	1246198	1246198	N11_1chr01	311754	311765	NA	NA	NA	NA	NA
SV_284	IND_w_36184	Deletion	18	V2chr01	1246546	1246564	N11_1chr01	311406	311406	0.375	0.625	0	1	0.0112903
SV_285	IND_w_36185	Deletion	24	V2chr01	1249097	1249121	N11_1chr01	308874	308874	0.882353	0.117647	0.307692	0.692308	0.000405637
SV_286	IND_w_36186	Deletion	56	V2chr01	1251218	1251274	N11_1chr01	306788	306788	NA	NA	NA	NA	NA
SV_287	IND_w_36187	Deletion	10	V2chr01	1254747	1254757	N11_1chr01	303322	303322	0.857143	0.142857	0.818182	0.181818	1
SV_288	IND_w_36188	Insertion	19	V2chr01	1257906	1257906	N11_1chr01	300154	300173	0.909091	0.0909091	0.916667	0.0833333	1
SV_289	IND_w_36189	Deletion	28	V2chr01	1265267	1265295	N11_1chr01	292795	292795	0	1	0	1	1
SV_290	IND_w_36190	Deletion	34	V2chr01	1272823	1272857	N11_1chr01	285272	285272	0	1	0	1	1
SV_291	IND_w_36191	Deletion	12	V2chr01	1274711	1274723	N11_1chr01	283419	283419	0.1	0.9	0.222222	0.777778	0.582043
SV_292	IND_w_36192	Deletion	66	V2chr01	1278554	1278620	N11_1chr01	279592	279592	0.529412	0.470588	0.291667	0.708333	0.194525
SV_293	IND_w_36193	Insertion	15	V2chr01	1279054	1279054	N11_1chr01	279142	279157	0.142857	0.857143	0.0416667	0.958333	0.541963
SV_294	IND_w_36194	Insertion	12	V2chr01	1279485	1279485	N11_1chr01	278706	278718	0.888889	0.111111	0.444444	0.555556	0.131222
SV_295	IND_w_36195	Insertion	11	V2chr01	1282547	1282547	N11_1chr01	275631	275642	0.272727	0.727273	0.130435	0.869565	0.362658
SV_296	IND_w_36695	Deletion	24	V2chr01	1283873	1283897	N11_1chr01	273823	273823	NA	NA	NA	NA	NA
SV_297	IND_w_36696	Deletion	20	V2chr01	1284482	1284502	N11_1chr01	273242	273242	0.583333	0.416667	0.583333	0.416667	1
SV_298	IND_w_36697	Deletion	2743	V2chr01	1285789	1288532	N11_1chr01	271949	271949	0.882353	0.117647	0.608696	0.391304	0.0785544
SV_299	IND_w_36698	Deletion	26	V2chr01	1289570	1289596	N11_1chr01	270908	270908	0.214286	0.785714	0.0588235	0.941176	0.304116
SV_300	IND_w_35927	Deletion	59	V2chr01	1294618	1294677	N11_1chr01	265878	265878	1	0	1	0	1
SV_301	IND_w_35928	Deletion	31	V2chr01	1295346	1295377	N11_1chr01	265220	265220	0.470588	0.529412	0.5	0.5	1
SV_302	IND_w_35929	Insertion	25	V2chr01	1296498	1296498	N11_1chr01	264079	264104	NA	NA	NA	NA	NA
SV_303	IND_w_35930	Insertion	26	V2chr01	1296649	1296649	N11_1chr01	263903	263929	0.0909091	0.909091	0.0833333	0.916667	1
SV_304	IND_w_35931	Deletion	10	V2chr01	1297002	1297012	N11_1chr01	263556	263556	0.0588235	0.941176	0.0416667	0.958333	1
SV_305	IND_w_35932	Deletion	268	V2chr01	1298384	1298652	N11_1chr01	262184	262184	0.826087	0.173913	0.727273	0.272727	0.49077
SV_306	IND_w_35933	Deletion	25	V2chr01	1300884	1300909	N11_1chr01	259955	259955	0	1	0.125	0.875	0.52
SV_307	IND_w_35934	Deletion	75	V2chr01	1303201	1303276	N11_1chr01	257668	257668	0.133333	0.866667	0.266667	0.733333	0.651341
SV_308	IND_w_35935	Insertion	18	V2chr01	1318154	1318154	N11_1chr01	242752	242770	0.857143	0.142857	0.3	0.7	0.0497738
SV_309	IND_w_35936	Deletion	10	V2chr01	1333944	1333954	N11_1chr01	226961	226961	0.375	0.625	0.28	0.72	0.731879
SV_310	IND_w_35937	Insertion	10	V2chr01	1337588	1337588	N11_1chr01	223314	223324	0.866667	0.133333	0.583333	0.416667	0.083218
SV_311	IND_w_35938	Insertion	13	V2chr01	1337909	1337909	N11_1chr01	222979	222992	0.230769	0.769231	0.037037	0.962963	0.0923186
SV_312	IND_w_35939	Deletion	22	V2chr01	1346413	1346435	N11_1chr01	214471	214471	NA	NA	NA	NA	NA
SV_313	IND_w_35940	Insertion	67	V2chr01	1356900	1356900	N11_1chr01	203948	204015	0.666667	0.333333	0.928571	0.0714286	0.031319
SV_314	IND_w_35941	Deletion	10	V2chr01	1358044	1358054	N11_1chr01	202804	202804	NA	NA	NA	NA	NA
SV_315	IND_w_35942	Deletion	16	V2chr01	1364266	1364282	N11_1chr01	196594	196594	0.277778	0.722222	0.0322581	0.967742	0.0203215
SV_316	IND_w_35943	Insertion	11	V2chr01	1365857	1365857	N11_1chr01	195007	195018	0.833333	0.166667	0.925926	0.0740741	0.375143
SV_317	IND_w_35944	Insertion	23	V2chr01	1372229	1372229	N11_1chr01	188621	188644	1	0	1	0	1
SV_318	IND_w_35945	Deletion	64	V2chr01	1394619	1394683	N11_1chr01	166245	166245	0.3	0.7	0.148148	0.851852	0.285803
SV_319	IND_w_35946	Deletion	13	V2chr01	1394769	1394782	N11_1chr01	166159	166159	0.5	0.5	0.136364	0.863636	0.0177284
SV_320	IND_w_35947	Deletion	19	V2chr01	1398720	1398739	N11_1chr01	162221	162221	0.166667	0.833333	0.25	0.75	0.515907
SV_321	IND_w_36280	Deletion	19	V2chr01	1400531	1400550	N11_1chr01	159686	159686	NA	NA	NA	NA	NA
SV_322	IND_w_36281	Deletion	54	V2chr01	1400689	1400743	N11_1chr01	159548	159548	0.789474	0.210526	0.9	0.1	0.407484
SV_323	IND_w_36282	Deletion	12	V2chr01	1401603	1401615	N11_1chr01	158688	158688	0.882353	0.117647	1	0	0.150609
SV_324	IND_w_36283	Insertion	21	V2chr01	1401820	1401820	N11_1chr01	158461	158482	0.956522	0.0434783	1	0	0.442308
SV_325	IND_w_36284	Deletion	17	V2chr01	1403369	1403386	N11_1chr01	156901	156901	0.875	0.125	1	0	0.483871
SV_326	IND_w_36285	Deletion	750	V2chr01	1409260	1410010	N11_1chr01	151032	151032	0.882353	0.117647	0.15	0.85	1.00641e-05
SV_327	IND_w_36286	Insertion	20	V2chr01	1419000	1419000	N11_1chr01	142018	142038	0.777778	0.222222	0.172414	0.827586	5.78454e-05
SV_328	IND_w_36287	Deletion	60	V2chr01	1422265	1422325	N11_1chr01	138766	138766	NA	NA	NA	NA	NA
SV_329	IND_w_36288	Deletion	225	V2chr01	1425367	1425592	N11_1chr01	135724	135724	1	0	1	0	1
SV_330	IND_w_36078	Deletion	30	V2chr01	1443341	1443371	N11_1chr01	111099	111099	0.714286	0.285714	1	0	0.0977778
SV_331	IND_w_36079	Deletion	18	V2chr01	1443515	1443533	N11_1chr01	110955	110955	1	0	0.916667	0.0833333	0.48
SV_332	IND_w_36080	Deletion	13	V2chr01	1445759	1445772	N11_1chr01	108737	108737	NA	NA	NA	NA	NA
SV_333	IND_w_36081	Insertion	96	V2chr01	1446163	1446163	N11_1chr01	108250	108346	1	0	1	0	1
SV_334	IND_w_36082	Insertion	28	V2chr01	1455748	1455748	N11_1chr01	98628	98656	NA	NA	NA	NA	NA
SV_335	IND_w_36083	Insertion	24	V2chr01	1457116	1457116	N11_1chr01	97235	97259	1	0	1	0	1
SV_336	IND_w_36084	Deletion	12	V2chr01	1459329	1459341	N11_1chr01	95024	95024	0.785714	0.214286	0.95	0.05	0.283034
SV_337	IND_w_36085	Insertion	10	V2chr01	1465940	1465940	N11_1chr01	88428	88438	NA	NA	NA	NA	NA
SV_338	IND_w_36086	Insertion	20	V2chr01	1466679	1466679	N11_1chr01	87666	87686	1	0	0.933333	0.0666667	1
SV_339	IND_w_36087	Deletion	41	V2chr01	1467395	1467436	N11_1chr01	86961	86961	NA	NA	NA	NA	NA
SV_340	IND_w_36088	Deletion	20	V2chr01	1467620	1467640	N11_1chr01	86777	86777	NA	NA	NA	NA	NA
SV_341	IND_w_36089	Deletion	40	V2chr01	1468124	1468164	N11_1chr01	86293	86293	NA	NA	NA	NA	NA
SV_342	IND_w_36090	Deletion	18	V2chr01	1468346	1468364	N11_1chr01	86107	86107	NA	NA	NA	NA	NA
SV_343	IND_w_36091	Insertion	10	V2chr01	1468883	1468883	N11_1chr01	85578	85588	NA	NA	NA	NA	NA
SV_344	IND_w_36092	Insertion	584	V2chr01	1469780	1469780	N11_1chr01	84106	84690	1	0	1	0	1
SV_345	IND_w_36093	Deletion	19	V2chr01	1469781	1469800	N11_1chr01	84105	84105	0.894737	0.105263	1	0	0.134118
SV_346	IND_w_36094	Deletion	25	V2chr01	1472635	1472660	N11_1chr01	81270	81270	1	0	1	0	1
SV_347	IND_w_36095	Deletion	70	V2chr01	1474063	1474133	N11_1chr01	79867	79867	1	0	1	0	1
SV_348	IND_w_36096	Deletion	21	V2chr01	1475030	1475051	N11_1chr01	78970	78970	0.733333	0.266667	0.333333	0.666667	0.0574049
SV_349	IND_w_36097	Insertion	57	V2chr01	1475632	1475632	N11_1chr01	78333	78390	0.909091	0.0909091	1	0	0.188571
SV_350	IND_w_36098	Deletion	24	V2chr01	1476752	1476776	N11_1chr01	77221	77221	0.916667	0.0833333	1	0	0.4
SV_351	IND_w_36099	Deletion	10	V2chr01	1478564	1478574	N11_1chr01	75430	75430	0.894737	0.105263	1	0	0.189369
SV_352	IND_w_36100	Deletion	257	V2chr01	1479859	1480116	N11_1chr01	74145	74145	0.961538	0.0384615	0.965517	0.0344828	1
SV_353	IND_w_36101	Insertion	21	V2chr01	1486982	1486982	N11_1chr01	67257	67278	0.944444	0.0555556	1	0	0.418605
SV_354	IND_w_36102	Insertion	12	V2chr01	1488224	1488224	N11_1chr01	66003	66015	0.842105	0.157895	1	0	0.063834
SV_355	IND_w_36103	Deletion	11	V2chr01	1489776	1489787	N11_1chr01	64451	64451	0.956522	0.0434783	0.5	0.5	0.000633646
SV_356	IND_w_36104	Deletion	14	V2chr01	1495031	1495045	N11_1chr01	59211	59211	NA	NA	NA	NA	NA
SV_357	IND_w_36105	Insertion	13	V2chr01	1500151	1500151	N11_1chr01	54101	54114	0.916667	0.0833333	0.692308	0.307692	0.321739
SV_358	IND_w_36106	Deletion	34	V2chr01	1503234	1503268	N11_1chr01	51014	51014	0.894737	0.105263	0.909091	0.0909091	1
SV_359	IND_w_36548	Insertion	14	V2chr01	1518359	1518359	N11_1chr01	26337	26351	NA	NA	NA	NA	NA
SV_360	IND_w_36894	Deletion	15	V2chr01	1540131	1540146	N11_1chr01	16289	16289	0.833333	0.166667	1	0	0.105019
SV_361	IND_w_36895	Insertion	18	V2chr01	1540339	1540339	N11_1chr01	16076	16094	0.916667	0.0833333	1	0	0.375
SV_362	IND_w_14019	Insertion	153	V2chr01	1698405	1698405	N11_1chr01	1589768	1589921	NA	NA	NA	NA	NA
SV_363	IND_w_14089	Insertion	27	V2chr01	1728195	1728195	N11_1chr01	30304669	30304696	NA	NA	NA	NA	NA
SV_364	IND_w_14044	Insertion	32	V2chr01	1735585	1735585	N11_1chr01	1437107	1437139	0.357143	0.642857	0.04	0.96	0.0162608
SV_365	IND_w_13666	Insertion	17	V2chr01	1741247	1741247	N11_1chr01	1442444	1442461	0.894737	0.105263	0.55	0.45	0.0309503
SV_366	IND_w_13620	Insertion	40	V2chr01	1743651	1743651	N11_1chr01	1445985	1446025	1	0	1	0	1
SV_367	IND_w_13621	Insertion	12	V2chr01	1744759	1744759	N11_1chr01	1447127	1447139	1	0	0.909091	0.0909091	0.488372
SV_368	IND_w_13865	Deletion	12	V2chr01	1747788	1747800	N11_1chr01	1450610	1450610	0.96	0.04	0.88	0.12	0.609205
SV_369	IND_w_4478	Deletion	42	V2chr01	1748319	1748361	N11_1chr01	1450963	1450963	1	0	0.678571	0.321429	0.0029553
SV_370	IND_w_4479	Deletion	24	V2chr01	1748530	1748554	N11_1chr01	1451132	1451132	0.941176	0.0588235	0.708333	0.291667	0.110165
SV_371	IND_w_4480	Deletion	22	V2chr01	1782310	1782332	N11_1chr01	1484888	1484888	NA	NA	NA	NA	NA
SV_372	IND_w_4481	Deletion	12	V2chr01	1787371	1787383	N11_1chr01	1489918	1489918	NA	NA	NA	NA	NA
SV_373	IND_w_4482	Insertion	12	V2chr01	1809448	1809448	N11_1chr01	1511973	1511985	0.125	0.875	0	1	1
SV_374	IND_w_4483	Deletion	14	V2chr01	1810458	1810472	N11_1chr01	1512995	1512995	NA	NA	NA	NA	NA
SV_375	IND_w_4484	Insertion	30	V2chr01	1815094	1815094	N11_1chr01	1517615	1517645	0.833333	0.166667	0.142857	0.857143	0.0291375
SV_376	IND_w_4485	Deletion	35	V2chr01	1821691	1821726	N11_1chr01	1524242	1524242	NA	NA	NA	NA	NA
SV_377	IND_w_4486	Deletion	23	V2chr01	1822535	1822558	N11_1chr01	1525053	1525053	NA	NA	NA	NA	NA
SV_378	IND_w_4487	Deletion	91	V2chr01	1824819	1824910	N11_1chr01	1527301	1527301	NA	NA	NA	NA	NA
SV_379	IND_w_4488	Insertion	13	V2chr01	1825148	1825148	N11_1chr01	1527541	1527554	NA	NA	NA	NA	NA
SV_380	IND_w_6805	Deletion	63	V2chr01	1860673	1860736	N11_1chr01	1525047	1525047	NA	NA	NA	NA	NA
SV_381	IND_w_6806	Deletion	68	V2chr01	1872048	1872116	N11_1chr01	1536345	1536345	0.363636	0.636364	0.444444	0.555556	1
SV_382	IND_w_6807	Deletion	21	V2chr01	1872228	1872249	N11_1chr01	1536457	1536457	NA	NA	NA	NA	NA
SV_383	IND_w_6808	Insertion	14	V2chr01	1882805	1882805	N11_1chr01	1547015	1547029	NA	NA	NA	NA	NA
SV_384	IND_w_6809	Deletion	19	V2chr01	1884699	1884718	N11_1chr01	1548923	1548923	NA	NA	NA	NA	NA
SV_385	IND_w_6810	Insertion	34	V2chr01	1897816	1897816	N11_1chr01	1562023	1562057	1	0	0.666667	0.333333	0.0736842
SV_386	IND_w_9587	Deletion	466	V2chr01	1911259	1911725	N11_1chr01	1573947	1573947	0.666667	0.333333	0.0909091	0.909091	0.00942253
SV_387	IND_w_9588	Deletion	22	V2chr01	1915678	1915700	N11_1chr01	1577903	1577903	NA	NA	NA	NA	NA
SV_388	IND_w_73964	Deletion	12	V2chr01	1927427	1927439	N11_1chr01	2505037	2505037	NA	NA	NA	NA	NA
SV_389	IND_w_73965	Deletion	23	V2chr01	1943027	1943050	N11_1chr01	2520624	2520624	NA	NA	NA	NA	NA
SV_390	IND_w_73968	Deletion	36	V2chr01	1951119	1951155	N11_1chr01	1743790	1743790	NA	NA	NA	NA	NA
SV_391	IND_w_73969	Insertion	13	V2chr01	1952740	1952740	N11_1chr01	1745375	1745388	0	1	0	1	1
SV_392	IND_w_13789	Insertion	26	V2chr01	1962748	1962748	N11_1chr01	3156714	3156740	NA	NA	NA	NA	NA
SV_393	IND_w_13339	Deletion	123	V2chr01	1991744	1991867	N11_1chr01	3216823	3216823	NA	NA	NA	NA	NA
SV_394	IND_w_13340	Deletion	12	V2chr01	1992480	1992492	N11_1chr01	3217437	3217437	NA	NA	NA	NA	NA
SV_395	IND_w_13341	Deletion	18	V2chr01	1995613	1995631	N11_1chr01	3220551	3220551	NA	NA	NA	NA	NA
SV_396	IND_w_13342	Insertion	21	V2chr01	1995987	1995987	N11_1chr01	3220903	3220924	NA	NA	NA	NA	NA
SV_397	IND_w_13343	Deletion	29	V2chr01	1996062	1996091	N11_1chr01	3220999	3220999	NA	NA	NA	NA	NA
SV_398	IND_w_13971	Insertion	33	V2chr01	1998071	1998071	N11_1chr01	3190435	3190468	NA	NA	NA	NA	NA
SV_399	IND_w_9515	Insertion	18	V2chr01	2029715	2029715	N11_1chr01	2084947	2084965	0.1	0.9	0	1	0.27027
SV_400	IND_w_74213	Deletion	529	V2chr01	2029956	2030485	N11_1chr01	1759700	1759700	NA	NA	NA	NA	NA
SV_401	IND_w_74214	Deletion	31	V2chr01	2030656	2030687	N11_1chr01	1759874	1759874	NA	NA	NA	NA	NA
SV_402	IND_w_74215	Deletion	330	V2chr01	2030757	2031087	N11_1chr01	1759944	1759944	NA	NA	NA	NA	NA
SV_403	IND_w_74216	Insertion	13	V2chr01	2031275	2031275	N11_1chr01	1760132	1760145	NA	NA	NA	NA	NA
SV_404	IND_w_74217	Deletion	15	V2chr01	2031740	2031755	N11_1chr01	1760610	1760610	0.5	0.5	0.375	0.625	1
SV_405	IND_w_74218	Deletion	16	V2chr01	2031814	2031830	N11_1chr01	1760670	1760670	NA	NA	NA	NA	NA
SV_406	IND_w_9516	Insertion	14	V2chr01	2033044	2033044	N11_1chr01	2088286	2088300	0.2	0.8	0	1	0.0607287
SV_407	IND_w_74220	Insertion	12	V2chr01	2033335	2033335	N11_1chr01	1762165	1762177	NA	NA	NA	NA	NA
SV_408	IND_w_74221	Insertion	232	V2chr01	2033562	2033562	N11_1chr01	1762404	1762636	NA	NA	NA	NA	NA
SV_409	IND_w_9517	Deletion	28	V2chr01	2033952	2033980	N11_1chr01	2089208	2089208	0	1	0.0666667	0.933333	1
SV_410	IND_w_74222	Deletion	24	V2chr01	2033982	2034006	N11_1chr01	1763056	1763056	NA	NA	NA	NA	NA
SV_411	IND_w_9518	Deletion	21	V2chr01	2035674	2035695	N11_1chr01	2090902	2090902	0	1	0	1	1
SV_412	IND_w_74309	Deletion	16	V2chr01	2037729	2037745	N11_1chr01	2551950	2551950	0	1	0	1	1
SV_413	IND_w_74223	Deletion	14	V2chr01	2037731	2037745	N11_1chr01	1766781	1766781	0	1	0	1	1
SV_414	IND_w_74224	Deletion	36	V2chr01	2037809	2037845	N11_1chr01	1766845	1766845	NA	NA	NA	NA	NA
SV_415	IND_w_74310	Deletion	12	V2chr01	2038383	2038395	N11_1chr01	2552588	2552588	0	1	0	1	1
SV_416	IND_w_74225	Deletion	13	V2chr01	2038383	2038396	N11_1chr01	1767383	1767383	0	1	0	1	1
SV_417	IND_w_74226	Deletion	10	V2chr01	2038759	2038769	N11_1chr01	1767746	1767746	NA	NA	NA	NA	NA
SV_418	IND_w_74227	Insertion	28	V2chr01	2041525	2041525	N11_1chr01	1770497	1770525	0	1	0	1	1
SV_419	IND_w_10634	Deletion	11	V2chr01	2042085	2042096	N11_1chr01	2557957	2557957	0	1	0	1	1
SV_420	IND_w_10635	Insertion	10	V2chr01	2042153	2042153	N11_1chr01	2558014	2558024	0	1	0.0666667	0.933333	1
SV_421	IND_w_9519	Insertion	38	V2chr01	2042587	2042587	N11_1chr01	2097789	2097827	NA	NA	NA	NA	NA
SV_422	IND_w_10636	Insertion	11	V2chr01	2042609	2042609	N11_1chr01	2558463	2558474	NA	NA	NA	NA	NA
SV_423	IND_w_9520	Insertion	60	V2chr01	2042651	2042651	N11_1chr01	2097891	2097951	NA	NA	NA	NA	NA
SV_424	IND_w_10638	Deletion	10	V2chr01	2044408	2044418	N11_1chr01	2560332	2560332	0	1	0	1	1
SV_425	IND_w_10639	Insertion	39	V2chr01	2047490	2047490	N11_1chr01	2563396	2563435	NA	NA	NA	NA	NA
SV_426	IND_w_74066	Deletion	24	V2chr01	2058597	2058621	N11_1chr01	1789772	1789772	NA	NA	NA	NA	NA
SV_427	IND_w_74067	Insertion	18	V2chr01	2063388	2063388	N11_1chr01	1794539	1794557	NA	NA	NA	NA	NA
SV_428	IND_w_9362	Deletion	17	V2chr01	2064573	2064590	N11_1chr01	2580480	2580480	NA	NA	NA	NA	NA
SV_429	IND_w_74069	Insertion	18	V2chr01	2066515	2066515	N11_1chr01	1797669	1797687	NA	NA	NA	NA	NA
SV_430	IND_w_74070	Insertion	56	V2chr01	2066536	2066536	N11_1chr01	1797708	1797764	NA	NA	NA	NA	NA
SV_431	IND_w_78249	Deletion	16	V2chr01	2074854	2074870	N11_1chr07	20141395	20141395	NA	NA	NA	NA	NA
SV_432	IND_w_78250	Insertion	147	V2chr01	2076938	2076938	N11_1chr07	20143452	20143599	1	0	1	0	1
SV_433	IND_w_9363	Insertion	15	V2chr01	2082583	2082583	N11_1chr01	2598420	2598435	NA	NA	NA	NA	NA
SV_434	IND_w_4199	Insertion	10	V2chr01	2084538	2084538	N11_1chr01	2600354	2600364	NA	NA	NA	NA	NA
SV_435	IND_w_74426	Insertion	10	V2chr01	2087804	2087804	N11_1chr01	2173798	2173808	NA	NA	NA	NA	NA
SV_436	IND_w_4200	Insertion	16	V2chr01	2087918	2087918	N11_1chr01	2603735	2603751	NA	NA	NA	NA	NA
SV_437	IND_w_74427	Insertion	52	V2chr01	2088195	2088195	N11_1chr01	2174211	2174263	0.181818	0.818182	0	1	0.0873016
SV_438	IND_w_74380	Insertion	19	V2chr01	2092588	2092588	N11_1chr01	2780672	2780691	0.0714286	0.928571	0	1	0.482759
SV_439	IND_w_74381	Insertion	18	V2chr01	2094532	2094532	N11_1chr01	2782634	2782652	0	1	0	1	1
SV_440	IND_w_4201	Insertion	12	V2chr01	2097542	2097542	N11_1chr01	2613357	2613369	NA	NA	NA	NA	NA
SV_441	IND_w_4202	Deletion	10	V2chr01	2112178	2112188	N11_1chr01	2628001	2628001	NA	NA	NA	NA	NA
SV_442	IND_w_4203	Insertion	15	V2chr01	2115394	2115394	N11_1chr01	2631207	2631222	NA	NA	NA	NA	NA
SV_443	IND_w_4204	Deletion	17	V2chr01	2135136	2135153	N11_1chr01	2650933	2650933	NA	NA	NA	NA	NA
SV_444	IND_w_4205	Deletion	12	V2chr01	2136142	2136154	N11_1chr01	2651922	2651922	NA	NA	NA	NA	NA
SV_445	IND_w_4206	Insertion	16	V2chr01	2137434	2137434	N11_1chr01	2653200	2653216	NA	NA	NA	NA	NA
SV_446	IND_w_4207	Insertion	10	V2chr01	2143139	2143139	N11_1chr01	2658913	2658923	0	1	0.0952381	0.904762	0.513369
SV_447	IND_w_74600	Deletion	13	V2chr01	2154250	2154263	N11_1chr01	2252994	2252994	NA	NA	NA	NA	NA
SV_448	IND_w_11986	Insertion	13	V2chr01	2155233	2155233	N11_1chr01	1353708	1353721	NA	NA	NA	NA	NA
SV_449	IND_w_13258	Insertion	26	V2chr01	2156866	2156866	N11_1chr01	3072368	3072394	NA	NA	NA	NA	NA
SV_450	IND_w_13367	Deletion	11	V2chr01	2159730	2159741	N11_1chr01	2785538	2785538	NA	NA	NA	NA	NA
SV_451	IND_w_4208	Insertion	29	V2chr01	2163716	2163716	N11_1chr01	2679488	2679517	0	1	0	1	1
SV_452	IND_w_13463	Deletion	80	V2chr01	2165017	2165097	N11_1chr01	3080556	3080556	NA	NA	NA	NA	NA
SV_453	IND_w_74612	Deletion	13	V2chr01	2165310	2165323	N11_1chr01	2791110	2791110	0	1	0	1	1
SV_454	IND_w_4209	Insertion	15	V2chr01	2165729	2165729	N11_1chr01	2681533	2681548	NA	NA	NA	NA	NA
SV_455	IND_w_13464	Insertion	38	V2chr01	2165911	2165911	N11_1chr01	3081376	3081414	NA	NA	NA	NA	NA
SV_456	IND_w_8799	Insertion	23	V2chr01	2173741	2173741	N11_1chr01	3089245	3089268	NA	NA	NA	NA	NA
SV_457	IND_w_8800	Insertion	13	V2chr01	2173830	2173830	N11_1chr01	3089356	3089369	NA	NA	NA	NA	NA
SV_458	IND_w_74565	Insertion	73	V2chr01	2174314	2174314	N11_1chr01	2799328	2799401	NA	NA	NA	NA	NA
SV_459	IND_w_74544	Insertion	107	V2chr01	2174330	2174330	N11_1chr01	2689810	2689917	NA	NA	NA	NA	NA
SV_460	IND_w_74545	Deletion	13	V2chr01	2176358	2176371	N11_1chr01	2691940	2691940	NA	NA	NA	NA	NA
SV_461	IND_w_74546	Deletion	17	V2chr01	2179650	2179667	N11_1chr01	2695228	2695228	NA	NA	NA	NA	NA
SV_462	IND_w_8801	Deletion	50	V2chr01	2183925	2183975	N11_1chr01	3099444	3099444	NA	NA	NA	NA	NA
SV_463	IND_w_8802	Deletion	12	V2chr01	2185238	2185250	N11_1chr01	3100699	3100699	NA	NA	NA	NA	NA
SV_464	IND_w_8476	Insertion	14	V2chr01	2219415	2219415	N11_1chr01	3287893	3287907	NA	NA	NA	NA	NA
SV_465	IND_w_8477	Insertion	16	V2chr01	2222567	2222567	N11_1chr01	3291053	3291069	0.625	0.375	0.0833333	0.916667	0.0180599
SV_466	IND_w_8478	Insertion	12	V2chr01	2235527	2235527	N11_1chr01	3304038	3304050	NA	NA	NA	NA	NA
SV_467	IND_w_8479	Deletion	24	V2chr01	2235724	2235748	N11_1chr01	3304247	3304247	NA	NA	NA	NA	NA
SV_468	IND_w_8480	Deletion	12	V2chr01	2236806	2236818	N11_1chr01	3305300	3305300	NA	NA	NA	NA	NA
SV_469	IND_w_11261	Deletion	16	V2chr01	2236806	2236822	N11_1chr01	1182408	1182408	NA	NA	NA	NA	NA
SV_470	IND_w_8481	Insertion	17	V2chr01	2238798	2238798	N11_1chr01	3307280	3307297	NA	NA	NA	NA	NA
SV_471	IND_w_8482	Deletion	134	V2chr01	2244156	2244290	N11_1chr01	3312643	3312643	NA	NA	NA	NA	NA
SV_472	IND_w_11263	Insertion	151	V2chr01	2253559	2253559	N11_1chr01	1199072	1199223	NA	NA	NA	NA	NA
SV_473	IND_w_11264	Deletion	22	V2chr01	2256315	2256337	N11_1chr01	1201978	1201978	NA	NA	NA	NA	NA
SV_474	IND_w_11265	Insertion	145	V2chr01	2265337	2265337	N11_1chr01	1210986	1211131	NA	NA	NA	NA	NA
SV_475	IND_w_74370	Deletion	24	V2chr01	2266955	2266979	N11_1chr01	1915144	1915144	NA	NA	NA	NA	NA
SV_476	IND_w_74371	Insertion	61	V2chr01	2270060	2270060	N11_1chr01	1918232	1918293	NA	NA	NA	NA	NA
SV_477	IND_w_74372	Deletion	16	V2chr01	2270282	2270298	N11_1chr01	1918515	1918515	NA	NA	NA	NA	NA
SV_478	IND_w_81539	Deletion	46	V2chr01	2280869	2280915	N11_1chr01	2702894	2702894	NA	NA	NA	NA	NA
SV_479	IND_w_36392	Deletion	11	V2chr01	2282133	2282144	N11_1chr01	3007849	3007849	0	1	0	1	1
SV_480	IND_w_81540	Deletion	192	V2chr01	2283957	2284149	N11_1chr01	2699851	2699851	1	0	1	0	1
SV_481	IND_w_36393	Deletion	10	V2chr01	2288742	2288752	N11_1chr01	3001257	3001257	NA	NA	NA	NA	NA
SV_482	IND_w_36394	Insertion	13	V2chr01	2289015	2289015	N11_1chr01	3000981	3000994	0.333333	0.666667	0	1	0.025641
SV_483	IND_w_36854	Deletion	18	V2chr01	2328815	2328833	N11_1chr01	3143309	3143309	NA	NA	NA	NA	NA
SV_484	IND_w_36855	Deletion	38	V2chr01	2329141	2329179	N11_1chr01	3143001	3143001	0	1	0	1	1
SV_485	IND_w_36856	Insertion	16	V2chr01	2329409	2329409	N11_1chr01	3142755	3142771	NA	NA	NA	NA	NA
SV_486	IND_w_36771	Deletion	13	V2chr01	2335441	2335454	N11_1chr01	2279319	2279319	NA	NA	NA	NA	NA
SV_487	IND_w_36772	Insertion	41	V2chr01	2335658	2335658	N11_1chr01	2279074	2279115	1	0	0.733333	0.266667	0.263158
SV_488	IND_w_36773	Deletion	12	V2chr01	2336445	2336457	N11_1chr01	2278297	2278297	NA	NA	NA	NA	NA
SV_489	IND_w_81647	Insertion	30	V2chr01	2344115	2344115	N11_1chr01	2270848	2270878	NA	NA	NA	NA	NA
SV_490	IND_w_81648	Insertion	11	V2chr01	2344491	2344491	N11_1chr01	2270457	2270468	NA	NA	NA	NA	NA
SV_491	IND_w_36216	Insertion	13	V2chr01	2350273	2350273	N11_1chr01	3069693	3069706	NA	NA	NA	NA	NA
SV_492	IND_w_36217	Deletion	16	V2chr01	2351706	2351722	N11_1chr01	3068265	3068265	NA	NA	NA	NA	NA
SV_493	IND_w_36218	Deletion	44	V2chr01	2352945	2352989	N11_1chr01	3067047	3067047	NA	NA	NA	NA	NA
SV_494	IND_w_36219	Deletion	11	V2chr01	2353687	2353698	N11_1chr01	3066355	3066355	NA	NA	NA	NA	NA
SV_495	IND_w_36220	Insertion	12	V2chr01	2358531	2358531	N11_1chr01	3061549	3061561	1	0	1	0	1
SV_496	IND_w_36221	Deletion	21	V2chr01	2359692	2359713	N11_1chr01	3060398	3060398	0.928571	0.0714286	0.352941	0.647059	0.0022808
SV_497	IND_w_36222	Insertion	27	V2chr01	2362427	2362427	N11_1chr01	3057668	3057695	0.923077	0.0769231	0.0833333	0.916667	3.26904e-05
SV_498	IND_w_36223	Insertion	10	V2chr01	2378535	2378535	N11_1chr01	3041569	3041579	1	0	0.7	0.3	0.0592885
SV_499	IND_w_36224	Deletion	123	V2chr01	2379295	2379418	N11_1chr01	3040814	3040814	1	0	0.833333	0.166667	0.3
SV_500	IND_w_81664	Deletion	23	V2chr01	2380911	2380934	N11_1chr01	2348637	2348637	NA	NA	NA	NA	NA
SV_501	IND_w_81665	Deletion	12	V2chr01	2381116	2381128	N11_1chr01	2348457	2348457	NA	NA	NA	NA	NA
SV_502	IND_w_36225	Deletion	10	V2chr01	2383207	2383217	N11_1chr01	3037018	3037018	0.4	0.6	0.176471	0.823529	0.364819
SV_503	IND_w_36279	Deletion	10	V2chr01	2409808	2409818	N11_1chr01	3012375	3012375	NA	NA	NA	NA	NA
SV_504	IND_w_74481	Deletion	84	V2chr01	2430797	2430881	N11_1chr01	1591590	1591590	NA	NA	NA	NA	NA
SV_505	IND_w_74482	Insertion	34	V2chr01	2431143	2431143	N11_1chr01	1591852	1591886	NA	NA	NA	NA	NA
SV_506	IND_w_74483	Insertion	10	V2chr01	2431424	2431424	N11_1chr01	1592167	1592177	NA	NA	NA	NA	NA
SV_507	IND_w_74484	Insertion	22	V2chr01	2432176	2432176	N11_1chr01	1592931	1592953	NA	NA	NA	NA	NA
SV_508	IND_w_74485	Deletion	13	V2chr01	2432507	2432520	N11_1chr01	1593286	1593286	NA	NA	NA	NA	NA
SV_509	IND_w_74486	Insertion	12	V2chr01	2433465	2433465	N11_1chr01	1594233	1594245	NA	NA	NA	NA	NA
SV_510	IND_w_74487	Deletion	10	V2chr01	2433688	2433698	N11_1chr01	1594476	1594476	NA	NA	NA	NA	NA
SV_511	IND_w_11718	Deletion	179	V2chr01	2435972	2436151	N11_1chr01	1685727	1685727	0.25	0.75	0.153846	0.846154	0.617711
SV_512	IND_w_11719	Insertion	12	V2chr01	2436226	2436226	N11_1chr01	1685802	1685814	NA	NA	NA	NA	NA
SV_513	IND_w_11720	Deletion	16	V2chr01	2436343	2436359	N11_1chr01	1685931	1685931	NA	NA	NA	NA	NA
SV_514	IND_w_13746	Insertion	44	V2chr01	2437198	2437198	N11_1chr01	1597978	1598022	NA	NA	NA	NA	NA
SV_515	IND_w_13747	Insertion	17	V2chr01	2438662	2438662	N11_1chr01	1599481	1599498	NA	NA	NA	NA	NA
SV_516	IND_w_13857	Insertion	10	V2chr01	2439707	2439707	N11_1chr01	1600543	1600553	NA	NA	NA	NA	NA
SV_517	IND_w_13858	Deletion	13	V2chr01	2439905	2439918	N11_1chr01	1600758	1600758	NA	NA	NA	NA	NA
SV_518	IND_w_14000	Insertion	12	V2chr01	2443147	2443147	N11_1chr01	1603924	1603936	NA	NA	NA	NA	NA
SV_519	IND_w_13856	Insertion	22	V2chr01	2448606	2448606	N11_1chr01	1609594	1609616	NA	NA	NA	NA	NA
SV_520	IND_w_13949	Deletion	10	V2chr01	2450082	2450092	N11_1chr01	1611101	1611101	NA	NA	NA	NA	NA
SV_521	IND_w_13950	Deletion	18	V2chr01	2450246	2450264	N11_1chr01	1611255	1611255	NA	NA	NA	NA	NA
SV_522	IND_w_12349	Insertion	18	V2chr01	2452848	2452848	N11_1chr01	1613783	1613801	NA	NA	NA	NA	NA
SV_523	IND_w_12350	Deletion	17	V2chr01	2454266	2454283	N11_1chr01	1615208	1615208	NA	NA	NA	NA	NA
SV_524	IND_w_12351	Insertion	28	V2chr01	2457145	2457145	N11_1chr01	1618077	1618105	1	0	0.25	0.75	0.000722394
SV_525	IND_w_12352	Insertion	24	V2chr01	2457692	2457692	N11_1chr01	1618646	1618670	NA	NA	NA	NA	NA
SV_526	IND_w_12353	Deletion	24	V2chr01	2458662	2458686	N11_1chr01	1619630	1619630	0.5	0.5	0	1	0.0206398
SV_527	IND_w_12354	Insertion	10	V2chr01	2461294	2461294	N11_1chr01	1622241	1622251	0.888889	0.111111	0.166667	0.833333	0.010989
SV_528	IND_w_12355	Insertion	18	V2chr01	2462292	2462292	N11_1chr01	1623246	1623264	0.8	0.2	0	1	0.00105124
SV_529	IND_w_13584	Insertion	60	V2chr01	2465635	2465635	N11_1chr01	1625946	1626006	NA	NA	NA	NA	NA
SV_530	IND_w_13585	Deletion	30	V2chr01	2466620	2466650	N11_1chr01	1626991	1626991	NA	NA	NA	NA	NA
SV_531	IND_w_14063	Insertion	27	V2chr01	2470824	2470824	N11_1chr01	1630795	1630822	NA	NA	NA	NA	NA
SV_532	IND_w_13801	Insertion	15	V2chr01	2471174	2471174	N11_1chr01	1631194	1631209	NA	NA	NA	NA	NA
SV_533	IND_w_13802	Insertion	27	V2chr01	2471745	2471745	N11_1chr01	1631780	1631807	NA	NA	NA	NA	NA
SV_534	IND_w_13353	Insertion	12	V2chr01	2475807	2475807	N11_1chr01	1635867	1635879	NA	NA	NA	NA	NA
SV_535	IND_w_74593	Insertion	136	V2chr01	2477008	2477008	N11_1chr01	2803149	2803285	NA	NA	NA	NA	NA
SV_536	IND_w_5251	Deletion	28	V2chr01	2479435	2479463	N11_1chr01	2805652	2805652	NA	NA	NA	NA	NA
SV_537	IND_w_5252	Deletion	28	V2chr01	2480131	2480159	N11_1chr01	2806315	2806315	NA	NA	NA	NA	NA
SV_538	IND_w_5253	Insertion	12	V2chr01	2481231	2481231	N11_1chr01	2807389	2807401	NA	NA	NA	NA	NA
SV_539	IND_w_5254	Insertion	12	V2chr01	2482490	2482490	N11_1chr01	2808658	2808670	NA	NA	NA	NA	NA
SV_540	IND_w_74526	Deletion	12	V2chr01	2486118	2486130	N11_1chr01	2766196	2766196	NA	NA	NA	NA	NA
SV_541	IND_w_74527	Insertion	20	V2chr01	2486538	2486538	N11_1chr01	2766609	2766629	0.0833333	0.916667	0	1	0.413793
SV_542	IND_w_74528	Deletion	44	V2chr01	2487276	2487320	N11_1chr01	2767363	2767363	0	1	0	1	1
SV_543	IND_w_5255	Deletion	17	V2chr01	2489710	2489727	N11_1chr01	2815905	2815905	NA	NA	NA	NA	NA
SV_544	IND_w_5256	Insertion	16	V2chr01	2490732	2490732	N11_1chr01	2816907	2816923	NA	NA	NA	NA	NA
SV_545	IND_w_74594	Deletion	444	V2chr01	2491547	2491991	N11_1chr01	2769934	2769934	NA	NA	NA	NA	NA
SV_546	IND_w_74595	Deletion	113	V2chr01	2492962	2493075	N11_1chr01	2770902	2770902	NA	NA	NA	NA	NA
SV_547	IND_w_5257	Deletion	12	V2chr01	2493622	2493634	N11_1chr01	2819813	2819813	NA	NA	NA	NA	NA
SV_548	IND_w_74604	Deletion	12	V2chr01	2495767	2495779	N11_1chr01	1823622	1823622	NA	NA	NA	NA	NA
SV_549	IND_w_74285	Deletion	26	V2chr01	2495822	2495848	N11_1chr01	2772904	2772904	NA	NA	NA	NA	NA
SV_550	IND_w_74286	Insertion	24	V2chr01	2498446	2498446	N11_1chr01	2775498	2775522	0.333333	0.666667	0.166667	0.833333	1
SV_551	IND_w_74417	Insertion	10	V2chr01	2504547	2504547	N11_1chr01	2435739	2435749	NA	NA	NA	NA	NA
SV_552	IND_w_81681	Deletion	10	V2chr01	2507940	2507950	N11_1chr01	2498847	2498847	NA	NA	NA	NA	NA
SV_553	IND_w_74563	Deletion	25	V2chr01	2509887	2509912	N11_1chr01	2726540	2726540	NA	NA	NA	NA	NA
SV_554	IND_w_74564	Deletion	11	V2chr01	2510393	2510404	N11_1chr01	2727021	2727021	NA	NA	NA	NA	NA
SV_555	IND_w_81642	Deletion	281	V2chr01	2510503	2510784	N11_1chr01	2496330	2496330	NA	NA	NA	NA	NA
SV_556	IND_w_81643	Deletion	18	V2chr01	2511467	2511485	N11_1chr01	2495642	2495642	NA	NA	NA	NA	NA
SV_557	IND_w_81644	Insertion	15	V2chr01	2511879	2511879	N11_1chr01	2495238	2495253	NA	NA	NA	NA	NA
SV_558	IND_w_14069	Insertion	16	V2chr01	2517678	2517678	N11_1chr01	2734499	2734515	NA	NA	NA	NA	NA
SV_559	IND_w_36883	Insertion	18	V2chr01	2520362	2520362	N11_1chr01	2469798	2469816	NA	NA	NA	NA	NA
SV_560	IND_w_5258	Deletion	11	V2chr01	2522721	2522732	N11_1chr01	2848861	2848861	NA	NA	NA	NA	NA
SV_561	IND_w_6535	Deletion	10	V2chr01	2561659	2561669	N11_1chr01	2884177	2884177	NA	NA	NA	NA	NA
SV_562	IND_w_6536	Deletion	87	V2chr01	2595834	2595921	N11_1chr01	2918317	2918317	NA	NA	NA	NA	NA
SV_563	IND_w_10202	Deletion	44	V2chr01	2668395	2668439	N11_1chr01	3334305	3334305	0.714286	0.285714	0.4375	0.5625	0.370709
SV_564	IND_w_10203	Deletion	17	V2chr01	2669061	2669078	N11_1chr01	3334935	3334935	NA	NA	NA	NA	NA
SV_565	IND_w_10204	Deletion	22	V2chr01	2669483	2669505	N11_1chr01	3335342	3335342	1	0	1	0	1
SV_566	IND_w_10205	Deletion	59	V2chr01	2682646	2682705	N11_1chr01	3348466	3348466	0.772727	0.227273	0.821429	0.178571	0.731719
SV_567	IND_w_13159	Deletion	20	V2chr01	2686386	2686406	N11_1chr01	3352296	3352296	0.769231	0.230769	0.133333	0.866667	0.00162427
SV_568	IND_w_13160	Deletion	66	V2chr01	2686619	2686685	N11_1chr01	3352509	3352509	1	0	1	0	1
SV_569	IND_w_74503	Insertion	12	V2chr01	2703515	2703515	N11_1chr01	2257896	2257908	NA	NA	NA	NA	NA
SV_570	IND_w_74522	Deletion	18	V2chr01	2720570	2720588	N11_1chr01	2290034	2290034	NA	NA	NA	NA	NA
SV_571	IND_w_74523	Deletion	19	V2chr01	2720798	2720817	N11_1chr01	2290242	2290242	NA	NA	NA	NA	NA
SV_572	IND_w_74559	Insertion	11	V2chr01	2729091	2729091	N11_1chr01	2298561	2298572	NA	NA	NA	NA	NA
SV_573	IND_w_5379	Deletion	10	V2chr01	2729485	2729495	N11_1chr01	2952248	2952248	0	1	0	1	1
SV_574	IND_w_74036	Insertion	18	V2chr01	2733436	2733436	N11_1chr01	2302853	2302871	0.181818	0.818182	0	1	0.110887
SV_575	IND_w_5380	Insertion	17	V2chr01	2733444	2733444	N11_1chr01	2956198	2956215	0.1	0.9	0	1	0.322581
SV_576	IND_w_74037	Deletion	34	V2chr01	2733742	2733776	N11_1chr01	2303172	2303172	NA	NA	NA	NA	NA
SV_577	IND_w_74038	Deletion	14	V2chr01	2733904	2733918	N11_1chr01	2303300	2303300	NA	NA	NA	NA	NA
SV_578	IND_w_74005	Insertion	248	V2chr01	2735542	2735542	N11_1chr01	1654444	1654692	NA	NA	NA	NA	NA
SV_579	IND_w_5381	Deletion	32	V2chr01	2736749	2736781	N11_1chr01	2959512	2959512	0.0625	0.9375	0	1	1
SV_580	IND_w_5382	Insertion	30	V2chr01	2737508	2737508	N11_1chr01	2960239	2960269	NA	NA	NA	NA	NA
SV_581	IND_w_73929	Insertion	650	V2chr01	2739121	2739121	N11_1chr01	1966169	1966819	0.666667	0.333333	0.291667	0.708333	0.0276959
SV_582	IND_w_73930	Deletion	895	V2chr01	2740570	2741465	N11_1chr01	1968267	1968267	NA	NA	NA	NA	NA
SV_583	IND_w_5383	Deletion	18	V2chr01	2744099	2744117	N11_1chr01	2966851	2966851	0	1	0	1	1
SV_584	IND_w_74009	Insertion	19	V2chr01	2756790	2756790	N11_1chr01	1675926	1675945	0	1	0	1	1
SV_585	IND_w_74139	Insertion	32	V2chr01	2764703	2764703	N11_1chr01	2334094	2334126	NA	NA	NA	NA	NA
SV_586	IND_w_74140	Insertion	10	V2chr01	2766104	2766104	N11_1chr01	2335528	2335538	NA	NA	NA	NA	NA
SV_587	IND_w_73931	Deletion	39	V2chr01	2766896	2766935	N11_1chr01	1993685	1993685	NA	NA	NA	NA	NA
SV_588	IND_w_74161	Deletion	12	V2chr01	2770593	2770605	N11_1chr01	1685933	1685933	0	1	0	1	1
SV_589	IND_w_5022	Deletion	28	V2chr01	2771786	2771814	N11_1chr01	1998657	1998657	0	1	0	1	1
SV_590	IND_w_74162	Insertion	10	V2chr01	2772007	2772007	N11_1chr01	1687331	1687341	NA	NA	NA	NA	NA
SV_591	IND_w_74163	Insertion	41	V2chr01	2773058	2773058	N11_1chr01	1688396	1688437	NA	NA	NA	NA	NA
SV_592	IND_w_74164	Insertion	17	V2chr01	2773387	2773387	N11_1chr01	1688764	1688781	NA	NA	NA	NA	NA
SV_593	IND_w_73941	Deletion	14	V2chr01	2775771	2775785	N11_1chr01	2354761	2354761	0.5	0.5	0.666667	0.333333	1
SV_594	IND_w_81650	Deletion	158	V2chr01	2776792	2776950	N11_1chr01	2480141	2480141	NA	NA	NA	NA	NA
SV_595	IND_w_73942	Deletion	20	V2chr01	2777295	2777315	N11_1chr01	2356263	2356263	NA	NA	NA	NA	NA
SV_596	IND_w_81651	Deletion	18	V2chr01	2778128	2778146	N11_1chr01	2478960	2478960	NA	NA	NA	NA	NA
SV_597	IND_w_74165	Insertion	42	V2chr01	2780377	2780377	N11_1chr01	1695766	1695808	NA	NA	NA	NA	NA
SV_598	IND_w_74166	Insertion	10	V2chr01	2781190	2781190	N11_1chr01	1696619	1696629	NA	NA	NA	NA	NA
SV_599	IND_w_73943	Insertion	14	V2chr01	2782244	2782244	N11_1chr01	2361184	2361198	NA	NA	NA	NA	NA
SV_600	IND_w_73944	Insertion	13	V2chr01	2783746	2783746	N11_1chr01	2362707	2362720	0	1	0	1	1
SV_601	IND_w_73945	Deletion	33	V2chr01	2787036	2787069	N11_1chr01	2366012	2366012	NA	NA	NA	NA	NA
SV_602	IND_w_73946	Insertion	11	V2chr01	2795748	2795748	N11_1chr01	2374690	2374701	0.166667	0.833333	0.461538	0.538462	0.333075
SV_603	IND_w_73947	Insertion	18	V2chr01	2802759	2802759	N11_1chr01	2381691	2381709	NA	NA	NA	NA	NA
SV_604	IND_w_73948	Deletion	53	V2chr01	2803235	2803288	N11_1chr01	2382185	2382185	NA	NA	NA	NA	NA
SV_605	IND_w_73949	Insertion	14	V2chr01	2804535	2804535	N11_1chr01	2383430	2383444	NA	NA	NA	NA	NA
SV_606	IND_w_73950	Insertion	14	V2chr01	2806405	2806405	N11_1chr01	2385315	2385329	NA	NA	NA	NA	NA
SV_607	IND_w_73951	Insertion	17	V2chr01	2806471	2806471	N11_1chr01	2385396	2385413	NA	NA	NA	NA	NA
SV_608	IND_w_74252	Insertion	99	V2chr01	2808072	2808072	N11_1chr01	2390653	2390752	0	1	0	1	1
SV_609	IND_w_74253	Insertion	2470	V2chr01	2809927	2809927	N11_1chr01	2392605	2395075	NA	NA	NA	NA	NA
SV_610	IND_w_74254	Insertion	17	V2chr01	2812827	2812827	N11_1chr01	2397982	2397999	NA	NA	NA	NA	NA
SV_611	IND_w_13961	Insertion	119	V2chr01	2817221	2817221	N11_1chr01	2447783	2447902	NA	NA	NA	NA	NA
SV_612	IND_w_5023	Insertion	18	V2chr01	2821726	2821726	N11_1chr01	2048548	2048566	NA	NA	NA	NA	NA
SV_613	IND_w_10251	Deletion	24	V2chr01	2821731	2821755	N11_1chr01	2525092	2525092	NA	NA	NA	NA	NA
SV_614	IND_w_10252	Deletion	48	V2chr01	2828495	2828543	N11_1chr01	2531823	2531823	NA	NA	NA	NA	NA
SV_615	IND_w_5024	Deletion	18	V2chr01	2833596	2833614	N11_1chr01	2060423	2060423	NA	NA	NA	NA	NA
SV_616	IND_w_36868	Insertion	16	V2chr01	2882799	2882799	N11_1chr01	3956714	3956730	NA	NA	NA	NA	NA
SV_617	IND_w_10669	Insertion	10	V2chr01	2952138	2952138	N11_1chr01	3678936	3678946	1	0	0.875	0.125	1
SV_618	IND_w_10670	Insertion	10	V2chr01	2962752	2962752	N11_1chr01	3689569	3689579	0.285714	0.714286	0	1	0.0135609
SV_619	IND_w_10671	Deletion	13	V2chr01	2963590	2963603	N11_1chr01	3690424	3690424	0.75	0.25	0	1	0.000462386
SV_620	IND_w_10672	Insertion	17	V2chr01	2963786	2963786	N11_1chr01	3690607	3690624	0.714286	0.285714	0.263158	0.736842	0.0103867
SV_621	IND_w_10673	Deletion	10	V2chr01	2967319	2967329	N11_1chr01	3694157	3694157	0.266667	0.733333	0.0454545	0.954545	0.136195
SV_622	IND_w_10674	Deletion	128	V2chr01	2968139	2968267	N11_1chr01	3694958	3694958	0.904762	0.0952381	0.466667	0.533333	0.00234956
SV_623	IND_w_10675	Deletion	102	V2chr01	2968280	2968382	N11_1chr01	3694971	3694971	0.888889	0.111111	0.461538	0.538462	0.00461427
SV_624	IND_w_10602	Insertion	40	V2chr01	2971922	2971922	N11_1chr01	3698464	3698504	0.692308	0.307692	0.0714286	0.928571	0.0013391
SV_625	IND_w_10603	Insertion	37	V2chr01	2976580	2976580	N11_1chr01	3703157	3703194	NA	NA	NA	NA	NA
SV_626	IND_w_10604	Deletion	21	V2chr01	2988462	2988483	N11_1chr01	3715075	3715075	0.909091	0.0909091	0.461538	0.538462	0.00168878
SV_627	IND_w_10605	Deletion	10	V2chr01	2990384	2990394	N11_1chr01	3716967	3716967	0.909091	0.0909091	0.555556	0.444444	0.0100424
SV_628	IND_w_12586	Insertion	12	V2chr01	2994117	2994117	N11_1chr01	3721151	3721163	0.823529	0.176471	0.2	0.8	0.000103491
SV_629	IND_w_12587	Insertion	125	V2chr01	2998306	2998306	N11_1chr01	3725337	3725462	0	1	0	1	1
SV_630	IND_w_12588	Insertion	170	V2chr01	2999515	2999515	N11_1chr01	3726672	3726842	0.304348	0.695652	0.565217	0.434783	0.136166
SV_631	IND_w_12589	Deletion	39	V2chr01	2999946	2999985	N11_1chr01	3727281	3727281	0.962963	0.037037	0.967742	0.0322581	1
SV_632	IND_w_13896	Insertion	57	V2chr01	3008067	3008067	N11_1chr01	3735332	3735389	0.73913	0.26087	0.4	0.6	0.0228736
SV_633	IND_w_13669	Deletion	10	V2chr01	3010090	3010100	N11_1chr01	3737423	3737423	0.1	0.9	0	1	0.220674
SV_634	IND_w_13024	Deletion	1160	V2chr01	3012190	3013350	N11_1chr01	3739492	3739492	0.130435	0.869565	0.0333333	0.966667	0.305268
SV_635	IND_w_13025	Insertion	12	V2chr01	3013625	3013625	N11_1chr01	3739767	3739779	0.583333	0.416667	0.176471	0.823529	0.0459737
SV_636	IND_w_13026	Insertion	13	V2chr01	3018474	3018474	N11_1chr01	3744630	3744643	NA	NA	NA	NA	NA
SV_637	IND_w_13095	Insertion	14	V2chr01	3019134	3019134	N11_1chr01	3745303	3745317	0.684211	0.315789	0.909091	0.0909091	0.115248
SV_638	IND_w_13096	Deletion	22	V2chr01	3019877	3019899	N11_1chr01	3746067	3746067	0.75	0.25	0.807692	0.192308	0.738026
SV_639	IND_w_13097	Insertion	216	V2chr01	3020126	3020126	N11_1chr01	3746295	3746511	1	0	1	0	1
SV_640	IND_w_13098	Insertion	26	V2chr01	3020271	3020271	N11_1chr01	3746652	3746678	NA	NA	NA	NA	NA
SV_641	IND_w_13099	Deletion	10	V2chr01	3024359	3024369	N11_1chr01	3750752	3750752	0.909091	0.0909091	0.666667	0.333333	0.0688818
SV_642	IND_w_13791	Deletion	39	V2chr01	3028486	3028525	N11_1chr01	3756583	3756583	1	0	0.842105	0.157895	0.53202
SV_643	IND_w_12918	Deletion	36	V2chr01	3047014	3047050	N11_1chr01	3760022	3760022	1	0	1	0	1
SV_644	IND_w_12919	Insertion	16	V2chr01	3048260	3048260	N11_1chr01	3761230	3761246	0.666667	0.333333	0.375	0.625	0.361848
SV_645	IND_w_12920	Deletion	14	V2chr01	3051766	3051780	N11_1chr01	3764752	3764752	0.391304	0.608696	0.0666667	0.933333	0.0058483
SV_646	IND_w_11118	Deletion	11	V2chr01	3058793	3058804	N11_1chr01	3771739	3771739	0.166667	0.833333	0.125	0.875	1
SV_647	IND_w_11119	Deletion	60	V2chr01	3059374	3059434	N11_1chr01	3772319	3772319	0.521739	0.478261	0.384615	0.615385	0.396484
SV_648	IND_w_11120	Insertion	751	V2chr01	3060925	3060925	N11_1chr01	3773798	3774549	0.294118	0.705882	0.448276	0.551724	0.360741
SV_649	IND_w_11121	Insertion	12	V2chr01	3062611	3062611	N11_1chr01	3776239	3776251	0.666667	0.333333	0.869565	0.130435	0.223025
SV_650	IND_w_11122	Deletion	13	V2chr01	3067846	3067859	N11_1chr01	3781487	3781487	0.16	0.84	0	1	0.0320245
SV_651	IND_w_13610	Insertion	10	V2chr01	3074900	3074900	N11_1chr01	3788510	3788520	0.619048	0.380952	0.391304	0.608696	0.227056
SV_652	IND_w_10783	Insertion	16	V2chr01	3088417	3088417	N11_1chr01	3801702	3801718	0.571429	0.428571	0.642857	0.357143	0.768202
SV_653	IND_w_10784	Deletion	25	V2chr01	3088421	3088446	N11_1chr01	3801722	3801722	0.521739	0.478261	0.666667	0.333333	0.39652
SV_654	IND_w_10785	Deletion	26	V2chr01	3090219	3090245	N11_1chr01	3803488	3803488	0	1	0	1	1
SV_655	IND_w_10786	Deletion	11	V2chr01	3093495	3093506	N11_1chr01	3806744	3806744	0.529412	0.470588	0.65	0.35	0.516399
SV_656	IND_w_10787	Insertion	12	V2chr01	3099304	3099304	N11_1chr01	3812537	3812549	0.0416667	0.958333	0	1	0.428571
SV_657	IND_w_10788	Insertion	84	V2chr01	3100596	3100596	N11_1chr01	3813834	3813918	0.4	0.6	0.75	0.25	0.108114
SV_658	IND_w_10789	Deletion	3027	V2chr01	3104206	3107233	N11_1chr01	3817532	3817532	0.166667	0.833333	0	1	0.229947
SV_659	IND_w_10790	Deletion	13	V2chr01	3107667	3107680	N11_1chr01	3817971	3817971	0.157895	0.842105	0	1	0.0494388
SV_660	IND_w_10791	Insertion	33	V2chr01	3109635	3109635	N11_1chr01	3819928	3819961	NA	NA	NA	NA	NA
SV_661	IND_w_10792	Insertion	16	V2chr01	3112784	3112784	N11_1chr01	3823105	3823121	0.25	0.75	0	1	0.0846154
SV_662	IND_w_10793	Deletion	19	V2chr01	3115282	3115301	N11_1chr01	3825613	3825613	0.444444	0.555556	0	1	0.0823529
SV_663	IND_w_10794	Deletion	20	V2chr01	3117369	3117389	N11_1chr01	3827680	3827680	0	1	0	1	1
SV_664	IND_w_10795	Insertion	763	V2chr01	3117654	3117654	N11_1chr01	3827945	3828708	0.26087	0.73913	0.3125	0.6875	0.768856
SV_665	IND_w_12709	Insertion	18	V2chr01	3119349	3119349	N11_1chr01	3830417	3830435	1	0	0.888889	0.111111	0.45
SV_666	IND_w_12710	Deletion	100	V2chr01	3119476	3119576	N11_1chr01	3830562	3830562	0.5	0.5	0	1	0.00869565
SV_667	IND_w_13314	Insertion	10	V2chr01	3188694	3188694	N11_1chr01	3838909	3838919	0.272727	0.727273	0.129032	0.870968	0.28664
SV_668	IND_w_14074	Insertion	26	V2chr01	3236623	3236623	N11_1chr01	3893676	3893702	0.190476	0.809524	0.318182	0.681818	0.487607
SV_669	IND_w_14075	Insertion	717	V2chr01	3237418	3237418	N11_1chr01	3894492	3895209	0.1	0.9	0.388889	0.611111	0.193676
SV_670	IND_w_14076	Deletion	18	V2chr01	3237479	3237497	N11_1chr01	3895270	3895270	0.619048	0.380952	0.458333	0.541667	0.372749
SV_671	IND_w_14077	Insertion	12	V2chr01	3237995	3237995	N11_1chr01	3895769	3895781	1	0	1	0	1
SV_672	IND_w_13558	Insertion	12	V2chr01	3244311	3244311	N11_1chr01	3903175	3903187	NA	NA	NA	NA	NA
SV_673	IND_w_13559	Insertion	12	V2chr01	3246527	3246527	N11_1chr01	3905404	3905416	NA	NA	NA	NA	NA
SV_674	IND_w_13560	Insertion	2385	V2chr01	3247912	3247912	N11_1chr01	3906784	3909169	1	0	1	0	1
SV_675	IND_w_13561	Insertion	16	V2chr01	3249115	3249115	N11_1chr01	3910371	3910387	0	1	0	1	1
SV_676	IND_w_13562	Insertion	13	V2chr01	3249175	3249175	N11_1chr01	3910447	3910460	0	1	0	1	1
SV_677	IND_w_13500	Insertion	32	V2chr01	3252808	3252808	N11_1chr01	3914389	3914421	1	0	1	0	1
SV_678	IND_w_13501	Deletion	15	V2chr01	3252858	3252873	N11_1chr01	3914471	3914471	0.666667	0.333333	0.111111	0.888889	0.0497738
SV_679	IND_w_13736	Deletion	32	V2chr01	3278597	3278629	N11_1chr01	3975944	3975944	0.666667	0.333333	0.529412	0.470588	0.703198
SV_680	IND_w_13737	Insertion	11	V2chr01	3278697	3278697	N11_1chr01	3976012	3976023	NA	NA	NA	NA	NA
SV_681	IND_w_12523	Insertion	14	V2chr01	3312464	3312464	N11_1chr01	3984125	3984139	NA	NA	NA	NA	NA
SV_682	IND_w_12524	Deletion	12	V2chr01	3316726	3316738	N11_1chr01	3988415	3988415	1	0	0.333333	0.666667	0.0606061
SV_683	IND_w_12525	Deletion	28	V2chr01	3319940	3319968	N11_1chr01	3991622	3991622	NA	NA	NA	NA	NA
SV_684	IND_w_12526	Insertion	12	V2chr01	3320182	3320182	N11_1chr01	3991828	3991840	NA	NA	NA	NA	NA
SV_685	IND_w_12207	Deletion	12	V2chr01	3322506	3322518	N11_1chr01	4034798	4034798	NA	NA	NA	NA	NA
SV_686	IND_w_12208	Insertion	26	V2chr01	3326151	3326151	N11_1chr01	4038425	4038451	0.818182	0.181818	1	0	0.110887
SV_687	IND_w_12209	Insertion	86	V2chr01	3326292	3326292	N11_1chr01	4038593	4038679	0.8	0.2	1	0	0.138462
SV_688	IND_w_12210	Deletion	51	V2chr01	3327330	3327381	N11_1chr01	4039722	4039722	NA	NA	NA	NA	NA
SV_689	IND_w_12211	Insertion	10	V2chr01	3330472	3330472	N11_1chr01	4042807	4042817	0.8	0.2	1	0	0.15
SV_690	IND_w_12212	Insertion	49	V2chr01	3334259	3334259	N11_1chr01	4046595	4046644	1	0	1	0	1
SV_691	IND_w_12213	Deletion	11	V2chr01	3334671	3334682	N11_1chr01	4047067	4047067	NA	NA	NA	NA	NA
SV_692	IND_w_12214	Deletion	10	V2chr01	3336547	3336557	N11_1chr01	4048931	4048931	0	1	0.1	0.9	0.47619
SV_693	IND_w_12643	Insertion	50	V2chr01	3339415	3339415	N11_1chr01	4051785	4051835	NA	NA	NA	NA	NA
SV_694	IND_w_12644	Insertion	15	V2chr01	3339559	3339559	N11_1chr01	4051979	4051994	0.9	0.1	0.916667	0.0833333	1
SV_695	IND_w_12645	Insertion	26	V2chr01	3340335	3340335	N11_1chr01	4052771	4052797	0.75	0.25	1	0	0.183007
SV_696	IND_w_11932	Insertion	25	V2chr01	3344458	3344458	N11_1chr01	4006977	4007002	1	0	1	0	1
SV_697	IND_w_11933	Deletion	20	V2chr01	3344838	3344858	N11_1chr01	4007376	4007376	NA	NA	NA	NA	NA
SV_698	IND_w_74167	Insertion	23	V2chr01	3345899	3345899	N11_1chr01	4059283	4059306	0	1	0	1	1
SV_699	IND_w_11934	Insertion	32	V2chr01	3351481	3351481	N11_1chr01	4013953	4013985	NA	NA	NA	NA	NA
SV_700	IND_w_74168	Insertion	13	V2chr01	3351493	3351493	N11_1chr01	4064910	4064923	NA	NA	NA	NA	NA
SV_701	IND_w_11935	Deletion	19	V2chr01	3352472	3352491	N11_1chr01	4014967	4014967	NA	NA	NA	NA	NA
SV_702	IND_w_11936	Deletion	27	V2chr01	3354173	3354200	N11_1chr01	4016639	4016639	NA	NA	NA	NA	NA
SV_703	IND_w_11937	Deletion	54	V2chr01	3356185	3356239	N11_1chr01	4018625	4018625	NA	NA	NA	NA	NA
SV_704	IND_w_10965	Deletion	166	V2chr01	3360083	3360249	N11_1chr01	3929634	3929634	NA	NA	NA	NA	NA
SV_705	IND_w_74597	Deletion	13	V2chr01	3360608	3360621	N11_1chr01	4088635	4088635	NA	NA	NA	NA	NA
SV_706	IND_w_10966	Deletion	19	V2chr01	3366465	3366484	N11_1chr01	3935842	3935842	0.266667	0.733333	0.5	0.5	0.397335
SV_707	IND_w_10967	Deletion	35	V2chr01	3366777	3366812	N11_1chr01	3936134	3936134	NA	NA	NA	NA	NA
SV_708	IND_w_74137	Deletion	12	V2chr01	3371280	3371292	N11_1chr01	4099231	4099231	NA	NA	NA	NA	NA
SV_709	IND_w_10968	Deletion	12	V2chr01	3374781	3374793	N11_1chr01	3944090	3944090	0.727273	0.272727	1	0	0.0212355
SV_710	IND_w_13265	Deletion	56	V2chr01	3377026	3377082	N11_1chr01	3947230	3947230	0.0833333	0.916667	0	1	0.413793
SV_711	IND_w_7036	Deletion	16	V2chr01	3379514	3379530	N11_1chr01	4109452	4109452	NA	NA	NA	NA	NA
SV_712	IND_w_7037	Deletion	16	V2chr01	3380327	3380343	N11_1chr01	4110249	4110249	0.0666667	0.933333	0.2	0.8	0.597701
SV_713	IND_w_7038	Deletion	48	V2chr01	3381893	3381941	N11_1chr01	4111796	4111796	0.391304	0.608696	0.115385	0.884615	0.0440504
SV_714	IND_w_7039	Insertion	16	V2chr01	3382968	3382968	N11_1chr01	4112820	4112836	0.0434783	0.956522	0	1	0.418182
SV_715	IND_w_7040	Deletion	12	V2chr01	3390886	3390898	N11_1chr01	4120769	4120769	NA	NA	NA	NA	NA
SV_716	IND_w_7041	Insertion	17	V2chr01	3402909	3402909	N11_1chr01	4132785	4132802	NA	NA	NA	NA	NA
SV_717	IND_w_7042	Deletion	12	V2chr01	3405644	3405656	N11_1chr01	4135528	4135528	1	0	1	0	1
SV_718	IND_w_7043	Insertion	14	V2chr01	3406841	3406841	N11_1chr01	4136718	4136732	NA	NA	NA	NA	NA
SV_719	IND_w_7044	Deletion	64	V2chr01	3415880	3415944	N11_1chr01	4145770	4145770	NA	NA	NA	NA	NA
SV_720	IND_w_7045	Deletion	19	V2chr01	3418791	3418810	N11_1chr01	4148616	4148616	0	1	0	1	1
SV_721	IND_w_7046	Deletion	10	V2chr01	3420661	3420671	N11_1chr01	4150461	4150461	0	1	0	1	1
SV_722	IND_w_11626	Deletion	28	V2chr01	3430131	3430159	N11_1chr01	4159908	4159908	0.5	0.5	0.208333	0.791667	0.124474
SV_723	IND_w_11627	Deletion	25	V2chr01	3432816	3432841	N11_1chr01	4162575	4162575	0.588235	0.411765	0.125	0.875	0.00257806
SV_724	IND_w_11628	Deletion	53	V2chr01	3434603	3434656	N11_1chr01	4164333	4164333	0.869565	0.130435	0.96875	0.03125	0.297568
SV_725	IND_w_11629	Insertion	16	V2chr01	3435011	3435011	N11_1chr01	4164687	4164703	NA	NA	NA	NA	NA
SV_726	IND_w_10340	Deletion	15	V2chr01	3436522	3436537	N11_1chr01	4166211	4166211	0.666667	0.333333	0.153846	0.846154	0.0460342
SV_727	IND_w_10341	Deletion	54	V2chr01	3437619	3437673	N11_1chr01	4167291	4167291	0.740741	0.259259	0.96875	0.03125	0.0185596
SV_728	IND_w_10342	Deletion	16	V2chr01	3439507	3439523	N11_1chr01	4169125	4169125	0.826087	0.173913	0.967742	0.0322581	0.151166
SV_729	IND_w_10343	Insertion	11	V2chr01	3439884	3439884	N11_1chr01	4169486	4169497	0.333333	0.666667	0	1	0.110294
SV_730	IND_w_10344	Deletion	15	V2chr01	3440441	3440456	N11_1chr01	4170053	4170053	0.611111	0.388889	0.103448	0.896552	0.000590182
SV_731	IND_w_10345	Deletion	17	V2chr01	3446082	3446099	N11_1chr01	4175661	4175661	0.294118	0.705882	0	1	0.00506483
SV_732	IND_w_10346	Deletion	12	V2chr01	3448044	3448056	N11_1chr01	4177605	4177605	0.8	0.2	0.964286	0.0357143	0.145677
SV_733	IND_w_10347	Deletion	26	V2chr01	3451407	3451433	N11_1chr01	4180955	4180955	0.0714286	0.928571	0.727273	0.272727	0.00213757
SV_734	IND_w_10348	Deletion	26	V2chr01	3455101	3455127	N11_1chr01	4184614	4184614	0	1	0.0625	0.9375	1
SV_735	IND_w_12869	Insertion	44	V2chr01	3459283	3459283	N11_1chr01	4188829	4188873	0.368421	0.631579	0.434783	0.565217	0.757463
SV_736	IND_w_12870	Deletion	35	V2chr01	3459905	3459940	N11_1chr01	4189497	4189497	NA	NA	NA	NA	NA
SV_737	IND_w_13782	Insertion	180	V2chr01	3469920	3469920	N11_1chr01	4199528	4199708	0.727273	0.272727	0.870968	0.129032	0.28664
SV_738	IND_w_13783	Insertion	33	V2chr01	3470138	3470138	N11_1chr01	4199926	4199959	1	0	1	0	1
SV_739	IND_w_13784	Deletion	36	V2chr01	3471560	3471596	N11_1chr01	4201379	4201379	NA	NA	NA	NA	NA
SV_740	IND_w_13785	Insertion	31	V2chr01	3471670	3471670	N11_1chr01	4201453	4201484	NA	NA	NA	NA	NA
SV_741	IND_w_13786	Insertion	21	V2chr01	3471802	3471802	N11_1chr01	4201616	4201637	1	0	1	0	1
SV_742	IND_w_13787	Insertion	26	V2chr01	3471861	3471861	N11_1chr01	4201698	4201724	1	0	1	0	1
SV_743	IND_w_13788	Deletion	13	V2chr01	3472119	3472132	N11_1chr01	4201981	4201981	0.315789	0.684211	0.0322581	0.967742	0.00892512
SV_744	IND_w_6339	Deletion	11	V2chr01	3474496	3474507	N11_1chr01	4205673	4205673	0.25	0.75	0.0909091	0.909091	0.283525
SV_745	IND_w_6340	Deletion	12	V2chr01	3491200	3491212	N11_1chr01	4222347	4222347	0.4	0.6	1	0	0.00682292
SV_746	IND_w_6341	Deletion	316	V2chr01	3491916	3492232	N11_1chr01	4223057	4223057	0.727273	0.272727	0.611111	0.388889	0.509211
SV_747	IND_w_6342	Deletion	11	V2chr01	3521089	3521100	N11_1chr01	4251912	4251912	0.208333	0.791667	0.0666667	0.933333	0.221115
SV_748	IND_w_13554	Insertion	28	V2chr01	3530481	3530481	N11_1chr01	4261206	4261234	1	0	1	0	1
SV_749	IND_w_13380	Insertion	37	V2chr01	3536390	3536390	N11_1chr01	4269941	4269978	0.230769	0.769231	0	1	0.00709089
SV_750	IND_w_13381	Insertion	16	V2chr01	3536703	3536703	N11_1chr01	4270290	4270306	0.266667	0.733333	0.0555556	0.944444	0.152278
SV_751	IND_w_13382	Insertion	22	V2chr01	3536940	3536940	N11_1chr01	4270543	4270565	NA	NA	NA	NA	NA
SV_752	IND_w_13285	Deletion	11	V2chr01	3551122	3551133	N11_1chr01	4285747	4285747	0.75	0.25	1	0	0.00596546
SV_753	IND_w_13808	Insertion	18	V2chr01	3566396	3566396	N11_1chr01	4298132	4298150	0.4375	0.5625	0	1	0.000355014
SV_754	IND_w_13236	Deletion	18	V2chr01	3570060	3570078	N11_1chr01	4301824	4301824	NA	NA	NA	NA	NA
SV_755	IND_w_13237	Insertion	26	V2chr01	3571707	3571707	N11_1chr01	4303463	4303489	NA	NA	NA	NA	NA
SV_756	IND_w_13238	Insertion	37	V2chr01	3573847	3573847	N11_1chr01	4305621	4305658	0.142857	0.857143	0	1	0.28
SV_757	IND_w_13239	Insertion	56	V2chr01	3574182	3574182	N11_1chr01	4305994	4306050	NA	NA	NA	NA	NA
SV_758	IND_w_12762	Insertion	104	V2chr01	3588407	3588407	N11_1chr01	4312359	4312463	0.88	0.12	0.727273	0.272727	0.270168
SV_759	IND_w_12763	Insertion	165	V2chr01	3588716	3588716	N11_1chr01	4312777	4312942	1	0	1	0	1
SV_760	IND_w_12764	Insertion	727	V2chr01	3589932	3589932	N11_1chr01	4314153	4314880	0.47619	0.52381	0.09375	0.90625	0.00271146
SV_761	IND_w_12765	Insertion	25	V2chr01	3594490	3594490	N11_1chr01	4319425	4319450	NA	NA	NA	NA	NA
SV_762	IND_w_10277	Deletion	14	V2chr01	3599684	3599698	N11_1chr01	4324634	4324634	0.55	0.45	0.333333	0.666667	0.29066
SV_763	IND_w_13763	Insertion	12	V2chr01	3617474	3617474	N11_1chr01	4342582	4342594	NA	NA	NA	NA	NA
SV_764	IND_w_12788	Insertion	750	V2chr01	3618911	3618911	N11_1chr01	4344019	4344769	1	0	0.967742	0.0322581	1
SV_765	IND_w_12789	Insertion	13	V2chr01	3619438	3619438	N11_1chr01	4345292	4345305	0.956522	0.0434783	0.846154	0.153846	0.539356
SV_766	IND_w_12790	Deletion	24	V2chr01	3620679	3620703	N11_1chr01	4346541	4346541	0.92	0.08	0.944444	0.0555556	1
SV_767	IND_w_12791	Deletion	14	V2chr01	3625717	3625731	N11_1chr01	4351553	4351553	0.888889	0.111111	1	0	1
SV_768	IND_w_13434	Deletion	184	V2chr01	3629292	3629476	N11_1chr01	4355119	4355119	NA	NA	NA	NA	NA
SV_769	IND_w_13149	Deletion	322	V2chr01	3639684	3640006	N11_1chr01	4374821	4374821	0.608696	0.391304	0.3	0.7	0.0666997
SV_770	IND_w_13150	Deletion	18	V2chr01	3643604	3643622	N11_1chr01	4378418	4378418	0	1	0.0625	0.9375	1
SV_771	IND_w_13151	Deletion	22	V2chr01	3644071	3644093	N11_1chr01	4378872	4378872	0	1	0	1	1
SV_772	IND_w_10452	Insertion	110	V2chr01	3647560	3647560	N11_1chr01	4381766	4381876	0.541667	0.458333	0.304348	0.695652	0.142454
SV_773	IND_w_10453	Insertion	16	V2chr01	3649504	3649504	N11_1chr01	4383819	4383835	0.809524	0.190476	0.6875	0.3125	0.45803
SV_774	IND_w_10454	Insertion	14	V2chr01	3650603	3650603	N11_1chr01	4384934	4384948	NA	NA	NA	NA	NA
SV_775	IND_w_10455	Insertion	11	V2chr01	3652590	3652590	N11_1chr01	4386938	4386949	0.222222	0.777778	0.133333	0.866667	0.664779
SV_776	IND_w_10456	Insertion	98	V2chr01	3652782	3652782	N11_1chr01	4387141	4387239	NA	NA	NA	NA	NA
SV_777	IND_w_10457	Insertion	15	V2chr01	3657103	3657103	N11_1chr01	4391561	4391576	NA	NA	NA	NA	NA
SV_778	IND_w_10458	Deletion	20	V2chr01	3659537	3659557	N11_1chr01	4394001	4394001	NA	NA	NA	NA	NA
SV_779	IND_w_10459	Insertion	14	V2chr01	3659907	3659907	N11_1chr01	4394354	4394368	1	0	0.9	0.1	0.47619
SV_780	IND_w_12295	Deletion	23	V2chr01	3679357	3679380	N11_1chr01	4403572	4403572	NA	NA	NA	NA	NA
SV_781	IND_w_9024	Insertion	10	V2chr01	3685630	3685630	N11_1chr01	4410868	4410878	0.388889	0.611111	0	1	0.000987583
SV_782	IND_w_9025	Deletion	16	V2chr01	3702749	3702765	N11_1chr01	4427984	4427984	NA	NA	NA	NA	NA
SV_783	IND_w_9026	Deletion	10076	V2chr01	3710235	3720311	N11_1chr01	4435438	4435438	0.733333	0.266667	0.173913	0.826087	0.000866774
SV_784	IND_w_9027	Insertion	10	V2chr01	3721553	3721553	N11_1chr01	4436681	4436691	0.272727	0.727273	0	1	0.0212355
SV_785	IND_w_13221	Insertion	191	V2chr01	3760505	3760505	N11_1chr01	4466785	4466976	0.333333	0.666667	0.037037	0.962963	0.0117465
SV_786	IND_w_13222	Deletion	17	V2chr01	3762086	3762103	N11_1chr01	4468552	4468552	NA	NA	NA	NA	NA
SV_787	IND_w_13223	Deletion	106	V2chr01	3764055	3764161	N11_1chr01	4470508	4470508	0.0909091	0.909091	0	1	0.423077
SV_788	IND_w_13687	Deletion	14	V2chr01	3778471	3778485	N11_1chr01	4518321	4518321	NA	NA	NA	NA	NA
SV_789	IND_w_13688	Deletion	62	V2chr01	3779654	3779716	N11_1chr01	4519489	4519489	0	1	0	1	1
SV_790	IND_w_13978	Insertion	11	V2chr01	3797783	3797783	N11_1chr01	4456145	4456156	0.913043	0.0869565	0.714286	0.285714	0.125515
SV_791	IND_w_13378	Insertion	48	V2chr01	3801879	3801879	N11_1chr01	4459363	4459411	NA	NA	NA	NA	NA
SV_792	IND_w_13379	Deletion	13	V2chr01	3804457	3804470	N11_1chr01	4461977	4461977	0.1875	0.8125	0	1	0.0394644
SV_793	IND_w_13887	Deletion	11	V2chr01	3806359	3806370	N11_1chr01	4537182	4537182	NA	NA	NA	NA	NA
SV_794	IND_w_13888	Deletion	27	V2chr01	3807051	3807078	N11_1chr01	4537863	4537863	NA	NA	NA	NA	NA
SV_795	IND_w_13889	Deletion	26	V2chr01	3807198	3807224	N11_1chr01	4537974	4537974	NA	NA	NA	NA	NA
SV_796	IND_w_13890	Deletion	27	V2chr01	3807725	3807752	N11_1chr01	4538475	4538475	0	1	1	0	0.000582751
SV_797	IND_w_13964	Deletion	14	V2chr01	3822905	3822919	N11_1chr01	4553503	4553503	0.428571	0.571429	0.0740741	0.925926	0.0055801
SV_798	IND_w_14011	Deletion	23	V2chr01	3824296	3824319	N11_1chr01	4555609	4555609	0.714286	0.285714	0.857143	0.142857	0.648309
SV_799	IND_w_13898	Deletion	19	V2chr01	3905696	3905715	N11_1chr01	4565891	4565891	NA	NA	NA	NA	NA
SV_800	IND_w_13899	Deletion	32	V2chr01	3905768	3905800	N11_1chr01	4565944	4565944	NA	NA	NA	NA	NA
SV_801	IND_w_13872	Insertion	30	V2chr01	3908266	3908266	N11_1chr01	4568378	4568408	0.142857	0.857143	0	1	0.060181
SV_802	IND_w_13873	Insertion	16	V2chr01	3908679	3908679	N11_1chr01	4568821	4568837	0.190476	0.809524	0	1	0.0221073
SV_803	IND_w_13154	Deletion	50	V2chr01	3915948	3915998	N11_1chr01	4578330	4578330	0.851852	0.148148	0.464286	0.535714	0.00411995
SV_804	IND_w_13155	Deletion	12	V2chr01	3920527	3920539	N11_1chr01	4582860	4582860	0.529412	0.470588	0.851852	0.148148	0.0352735
SV_805	IND_w_13156	Deletion	20	V2chr01	3921426	3921446	N11_1chr01	4583746	4583746	0.210526	0.789474	0	1	0.546288
SV_806	IND_w_9118	Insertion	74	V2chr01	3929420	3929420	N11_1chr01	4591950	4592024	0	1	0	1	1
SV_807	IND_w_9119	Insertion	30	V2chr01	3933672	3933672	N11_1chr01	4596266	4596296	1	0	1	0	1
SV_808	IND_w_9120	Deletion	23	V2chr01	3942374	3942397	N11_1chr01	4604987	4604987	NA	NA	NA	NA	NA
SV_809	IND_w_9121	Deletion	20	V2chr01	3947948	3947968	N11_1chr01	4610545	4610545	0.9375	0.0625	0.444444	0.555556	0.00307749
SV_810	IND_w_9122	Deletion	32	V2chr01	3947990	3948022	N11_1chr01	4610567	4610567	1	0	0.666667	0.333333	0.0612648
SV_811	IND_w_9123	Insertion	18	V2chr01	3949503	3949503	N11_1chr01	4612051	4612069	0.666667	0.333333	0.04	0.96	1.29226e-05
SV_812	IND_w_9125	Insertion	14	V2chr01	3952147	3952147	N11_1chr01	4614951	4614965	0.238095	0.761905	0.0333333	0.966667	0.0698804
SV_813	IND_w_11861	Deletion	189	V2chr01	3956050	3956239	N11_1chr01	4618914	4618914	1	0	0.434783	0.565217	8.96481e-05
SV_814	IND_w_11862	Insertion	11	V2chr01	3959069	3959069	N11_1chr01	4621737	4621748	NA	NA	NA	NA	NA
SV_815	IND_w_11864	Insertion	14	V2chr01	3960983	3960983	N11_1chr01	4623669	4623683	0.954545	0.0454545	0.56	0.44	0.00232617
SV_816	IND_w_11865	Deletion	32	V2chr01	3965974	3966006	N11_1chr01	4628665	4628665	0.833333	0.166667	1	0	0.478261
SV_817	IND_w_10125	Insertion	35	V2chr01	3968938	3968938	N11_1chr01	4639908	4639943	0.304348	0.695652	0.0357143	0.964286	0.0164313
SV_818	IND_w_10126	Insertion	14	V2chr01	3971211	3971211	N11_1chr01	4642199	4642213	0.909091	0.0909091	1	0	1
SV_819	IND_w_10127	Insertion	19	V2chr01	3983005	3983005	N11_1chr01	4654006	4654025	NA	NA	NA	NA	NA
SV_820	IND_w_10128	Insertion	12	V2chr01	3984215	3984215	N11_1chr01	4655233	4655245	NA	NA	NA	NA	NA
SV_821	IND_w_10129	Deletion	12	V2chr01	3985072	3985084	N11_1chr01	4656104	4656104	0.666667	0.333333	0.222222	0.777778	0.0175921
SV_822	IND_w_11843	Deletion	246	V2chr01	3997233	3997479	N11_1chr01	4668235	4668235	1	0	0.3125	0.6875	1.02043e-06
SV_823	IND_w_11844	Deletion	645	V2chr01	3997833	3998478	N11_1chr01	4668589	4668589	0.521739	0.478261	0.0322581	0.967742	3.88553e-05
SV_824	IND_w_11845	Deletion	64	V2chr01	3998846	3998910	N11_1chr01	4668957	4668957	1	0	0.333333	0.666667	3.54269e-06
SV_825	IND_w_11846	Deletion	36	V2chr01	3999212	3999248	N11_1chr01	4669266	4669266	0.857143	0.142857	0.111111	0.888889	3.65607e-05
SV_826	IND_w_11847	Deletion	18	V2chr01	3999873	3999891	N11_1chr01	4669889	4669889	1	0	0.0666667	0.933333	1.83556e-05
SV_827	IND_w_11848	Deletion	10	V2chr01	4000037	4000047	N11_1chr01	4670034	4670034	0.857143	0.142857	0.1	0.9	0.00365076
SV_828	IND_w_11849	Deletion	15	V2chr01	4000953	4000968	N11_1chr01	4670947	4670947	0.454545	0.545455	0.107143	0.892857	0.0275918
SV_829	IND_w_11850	Insertion	10	V2chr01	4002174	4002174	N11_1chr01	4672154	4672164	0.7	0.3	0.111111	0.888889	4.647e-05
SV_830	IND_w_11851	Deletion	34	V2chr01	4002472	4002506	N11_1chr01	4672464	4672464	NA	NA	NA	NA	NA
SV_831	IND_w_13962	Deletion	281	V2chr01	4006160	4006441	N11_1chr01	4676117	4676117	1	0	0.0769231	0.923077	2.50501e-07
SV_832	IND_w_13931	Insertion	11	V2chr01	4008542	4008542	N11_1chr01	4678219	4678230	0.5	0.5	0.133333	0.866667	0.0538021
SV_833	IND_w_12527	Insertion	29	V2chr01	4013558	4013558	N11_1chr01	4683180	4683209	0.9	0.1	0.047619	0.952381	4.75738e-06
SV_834	IND_w_12528	Insertion	10	V2chr01	4017632	4017632	N11_1chr01	4687286	4687296	0.636364	0.363636	0.0588235	0.941176	0.00185805
SV_835	IND_w_13307	Deletion	6057	V2chr01	4026842	4032899	N11_1chr01	4702688	4702688	0.333333	0.666667	0.0344828	0.965517	0.00666
SV_836	IND_w_13308	Insertion	16	V2chr01	4033994	4033994	N11_1chr01	4703781	4703797	0.333333	0.666667	0.0434783	0.956522	0.0268318
SV_837	IND_w_13309	Deletion	623	V2chr01	4034146	4034769	N11_1chr01	4703949	4703949	0.25	0.75	0.0322581	0.967742	0.0352251
SV_838	IND_w_13310	Deletion	37	V2chr01	4035305	4035342	N11_1chr01	4704486	4704486	0.8125	0.1875	0.0333333	0.966667	7.0536e-08
SV_839	IND_w_12777	Deletion	43	V2chr01	4040801	4040844	N11_1chr01	4710851	4710851	0.916667	0.0833333	0.047619	0.952381	7.13043e-07
SV_840	IND_w_12778	Insertion	10	V2chr01	4041012	4041012	N11_1chr01	4711019	4711029	0.642857	0.357143	0.0526316	0.947368	0.000421765
SV_841	IND_w_12779	Deletion	393	V2chr01	4043635	4044028	N11_1chr01	4713644	4713644	0.235294	0.764706	0.037037	0.962963	0.0648688
SV_842	IND_w_12780	Deletion	19	V2chr01	4049557	4049576	N11_1chr01	4719170	4719170	0.75	0.25	0.0357143	0.964286	9.92381e-07
SV_843	IND_w_13798	Insertion	17	V2chr01	4050994	4050994	N11_1chr01	4721661	4721678	0.933333	0.0666667	0.0714286	0.928571	2.91392e-06
SV_844	IND_w_13804	Insertion	19	V2chr01	4062915	4062915	N11_1chr01	4726951	4726970	0.166667	0.833333	0	1	0.0311563
SV_845	IND_w_13805	Deletion	10	V2chr01	4063961	4063971	N11_1chr01	4728018	4728018	0.8	0.2	0.2	0.8	0.00513865
SV_846	IND_w_11503	Deletion	14	V2chr01	4074229	4074243	N11_1chr01	4738257	4738257	0.307692	0.692308	0	1	0.00638792
SV_847	IND_w_36726	Deletion	19	V2chr01	4075722	4075741	N11_1chr01	4742932	4742932	NA	NA	NA	NA	NA
SV_848	IND_w_36727	Deletion	15	V2chr01	4078830	4078845	N11_1chr01	4739838	4739838	NA	NA	NA	NA	NA
SV_849	IND_w_12683	Insertion	12	V2chr01	4080350	4080350	N11_1chr01	4744469	4744481	1	0	0.0526316	0.947368	1.44783e-06
SV_850	IND_w_12684	Insertion	14	V2chr01	4080843	4080843	N11_1chr01	4744969	4744983	0.642857	0.357143	0.2	0.8	0.04718
SV_851	IND_w_12685	Deletion	18	V2chr01	4081184	4081202	N11_1chr01	4745324	4745324	0.96	0.04	0.541667	0.458333	0.000762033
SV_852	IND_w_12686	Insertion	22	V2chr01	4083958	4083958	N11_1chr01	4748088	4748110	0.818182	0.181818	0.333333	0.666667	0.0233335
SV_853	IND_w_12687	Insertion	16	V2chr01	4084321	4084321	N11_1chr01	4748470	4748486	NA	NA	NA	NA	NA
SV_854	IND_w_12688	Insertion	16	V2chr01	4084588	4084588	N11_1chr01	4748753	4748769	NA	NA	NA	NA	NA
SV_855	IND_w_12689	Insertion	38	V2chr01	4085020	4085020	N11_1chr01	4749194	4749232	0.833333	0.166667	0	1	0.000227842
SV_856	IND_w_12690	Insertion	46	V2chr01	4085101	4085101	N11_1chr01	4749313	4749359	NA	NA	NA	NA	NA
SV_857	IND_w_13851	Deletion	37	V2chr01	4089546	4089583	N11_1chr01	4753892	4753892	0.75	0.25	0.333333	0.666667	0.277389
SV_858	IND_w_13852	Deletion	56	V2chr01	4090200	4090256	N11_1chr01	4754509	4754509	0.73913	0.26087	0.111111	0.888889	7.62311e-06
SV_859	IND_w_12851	Deletion	14	V2chr01	4093340	4093354	N11_1chr01	4757757	4757757	0.571429	0.428571	0.192308	0.807692	0.0135997
SV_860	IND_w_12852	Insertion	12	V2chr01	4095133	4095133	N11_1chr01	4759536	4759548	NA	NA	NA	NA	NA
SV_861	IND_w_12853	Insertion	33	V2chr01	4095956	4095956	N11_1chr01	4760372	4760405	0.125	0.875	0.0357143	0.964286	0.4
SV_862	IND_w_13958	Insertion	30	V2chr01	4099113	4099113	N11_1chr01	4763462	4763492	0.5	0.5	0.1	0.9	0.0743034
SV_863	IND_w_13959	Insertion	12	V2chr01	4100268	4100268	N11_1chr01	4764642	4764654	NA	NA	NA	NA	NA
SV_864	IND_w_13483	Deletion	132	V2chr01	4103242	4103374	N11_1chr01	4767753	4767753	0.55	0.45	0.037037	0.962963	8.92012e-05
SV_865	IND_w_13114	Deletion	22	V2chr01	4110351	4110373	N11_1chr01	4776073	4776073	NA	NA	NA	NA	NA
SV_866	IND_w_10825	Deletion	10	V2chr01	4116700	4116710	N11_1chr01	4781009	4781009	0.230769	0.769231	0	1	0.0289474
SV_867	IND_w_10826	Insertion	22	V2chr01	4122982	4122982	N11_1chr01	4787284	4787306	0.5625	0.4375	0.148148	0.851852	0.0067211
SV_868	IND_w_10827	Deletion	60	V2chr01	4125550	4125610	N11_1chr01	4789872	4789872	0.4	0.6	0.037037	0.962963	0.00524755
SV_869	IND_w_10828	Deletion	23	V2chr01	4128475	4128498	N11_1chr01	4792725	4792725	NA	NA	NA	NA	NA
SV_870	IND_w_10829	Deletion	26	V2chr01	4130019	4130045	N11_1chr01	4794239	4794239	0.157895	0.842105	0.03125	0.96875	0.139592
SV_871	IND_w_10830	Insertion	13	V2chr01	4130228	4130228	N11_1chr01	4794422	4794435	0.666667	0.333333	0.047619	0.952381	0.000275235
SV_872	IND_w_10831	Deletion	27	V2chr01	4132959	4132986	N11_1chr01	4797184	4797184	0.217391	0.782609	0.0740741	0.925926	0.225038
SV_873	IND_w_12591	Insertion	14	V2chr01	4136024	4136024	N11_1chr01	4800268	4800282	0.2	0.8	0.0322581	0.967742	0.0705384
SV_874	IND_w_12592	Insertion	35	V2chr01	4140002	4140002	N11_1chr01	4804267	4804302	NA	NA	NA	NA	NA
SV_875	IND_w_12593	Insertion	13	V2chr01	4140292	4140292	N11_1chr01	4804593	4804606	NA	NA	NA	NA	NA
SV_876	IND_w_12594	Insertion	166	V2chr01	4140444	4140444	N11_1chr01	4804758	4804924	0.52	0.48	0.0344828	0.965517	7.17406e-05
SV_877	IND_w_12595	Deletion	12	V2chr01	4143222	4143234	N11_1chr01	4807704	4807704	1	0	0.111111	0.888889	4.18727e-08
SV_878	IND_w_12596	Deletion	10	V2chr01	4144350	4144360	N11_1chr01	4808824	4808824	0.727273	0.272727	0.0526316	0.947368	0.000222965
SV_879	IND_w_12597	Insertion	15	V2chr01	4144587	4144587	N11_1chr01	4809051	4809066	NA	NA	NA	NA	NA
SV_880	IND_w_14065	Deletion	12	V2chr01	4189854	4189866	N11_1chr01	4863771	4863771	NA	NA	NA	NA	NA
SV_881	IND_w_12676	Deletion	28	V2chr01	4192552	4192580	N11_1chr01	4866417	4866417	0	1	0	1	1
SV_882	IND_w_12677	Insertion	22	V2chr01	4192661	4192661	N11_1chr01	4866498	4866520	0.75	0.25	0.24	0.76	0.00305064
SV_883	IND_w_12678	Insertion	13	V2chr01	4193873	4193873	N11_1chr01	4867737	4867750	0.208333	0.791667	0	1	0.0502191
SV_884	IND_w_12679	Deletion	17	V2chr01	4194834	4194851	N11_1chr01	4868712	4868712	0.375	0.625	0	1	0.0191453
SV_885	IND_w_12680	Deletion	18	V2chr01	4197507	4197525	N11_1chr01	4871380	4871380	0.357143	0.642857	0	1	0.0168582
SV_886	IND_w_12681	Insertion	13	V2chr01	4197852	4197852	N11_1chr01	4871707	4871720	NA	NA	NA	NA	NA
SV_887	IND_w_12682	Insertion	31	V2chr01	4198099	4198099	N11_1chr01	4871963	4871994	NA	NA	NA	NA	NA
SV_888	IND_w_13544	Deletion	11	V2chr01	4217520	4217531	N11_1chr01	4873425	4873425	NA	NA	NA	NA	NA
SV_889	IND_w_13545	Insertion	13	V2chr01	4217994	4217994	N11_1chr01	4873888	4873901	NA	NA	NA	NA	NA
SV_890	IND_w_13546	Insertion	1701	V2chr01	4220026	4220026	N11_1chr01	4875929	4877630	0.2	0.8	0	1	0.0396341
SV_891	IND_w_14058	Insertion	44	V2chr01	4229804	4229804	N11_1chr01	4887399	4887443	1	0	1	0	1
SV_892	IND_w_14059	Deletion	15	V2chr01	4229805	4229820	N11_1chr01	4887444	4887444	1	0	0.583333	0.416667	0.00555766
SV_893	IND_w_12882	Deletion	331	V2chr01	4232285	4232616	N11_1chr01	4889944	4889944	0.5	0.5	0.137931	0.862069	0.00753548
SV_894	IND_w_12883	Deletion	11	V2chr01	4235789	4235800	N11_1chr01	4893120	4893120	0.944444	0.0555556	0.3	0.7	5.01057e-05
SV_895	IND_w_12884	Insertion	10	V2chr01	4237442	4237442	N11_1chr01	4894760	4894770	0.571429	0.428571	0.0952381	0.904762	0.0025015
SV_896	IND_w_13372	Deletion	13	V2chr01	4240287	4240300	N11_1chr01	4897642	4897642	0.88	0.12	0.217391	0.782609	5.65265e-06
SV_897	IND_w_13373	Insertion	18	V2chr01	4240660	4240660	N11_1chr01	4898003	4898021	0.235294	0.764706	0.133333	0.866667	0.435035
SV_898	IND_w_13713	Deletion	101	V2chr01	4247365	4247466	N11_1chr01	4904694	4904694	0.05	0.95	0	1	0.454545
SV_899	IND_w_13714	Insertion	24	V2chr01	4248060	4248060	N11_1chr01	4905288	4905312	0	1	0	1	1
SV_900	IND_w_11909	Insertion	10	V2chr01	4253074	4253074	N11_1chr01	4909478	4909488	0.285714	0.714286	0	1	0.083004
SV_901	IND_w_11910	Deletion	81	V2chr01	4255881	4255962	N11_1chr01	4912303	4912303	0.869565	0.130435	0.25	0.75	5.05661e-05
SV_902	IND_w_11911	Insertion	16	V2chr01	4261950	4261950	N11_1chr01	4918283	4918299	NA	NA	NA	NA	NA
SV_903	IND_w_12305	Deletion	31	V2chr01	4265924	4265955	N11_1chr01	4923273	4923273	0.333333	0.666667	0.321429	0.678571	1
SV_904	IND_w_12306	Deletion	10	V2chr01	4266373	4266383	N11_1chr01	4923698	4923698	0.0555556	0.944444	0.04	0.96	1
SV_905	IND_w_12307	Deletion	12	V2chr01	4267173	4267185	N11_1chr01	4924480	4924480	0.75	0.25	0.416667	0.583333	0.0354232
SV_906	IND_w_12308	Insertion	38	V2chr01	4268176	4268176	N11_1chr01	4925472	4925510	1	0	0.3	0.7	0.00982106
SV_907	IND_w_12309	Deletion	21	V2chr01	4268322	4268343	N11_1chr01	4925655	4925655	0	1	0	1	1
SV_908	IND_w_12310	Deletion	733	V2chr01	4269937	4270670	N11_1chr01	4927265	4927265	0.0588235	0.941176	0	1	0.414634
SV_909	IND_w_12311	Deletion	10	V2chr01	4270885	4270895	N11_1chr01	4927495	4927495	0.25	0.75	0.2	0.8	1
SV_910	IND_w_12312	Insertion	11	V2chr01	4272141	4272141	N11_1chr01	4928737	4928748	0.230769	0.769231	0.12	0.88	0.3924
SV_911	IND_w_12313	Insertion	18	V2chr01	4272919	4272919	N11_1chr01	4929525	4929543	NA	NA	NA	NA	NA
SV_912	IND_w_13563	Insertion	1380	V2chr01	4281995	4281995	N11_1chr01	4938633	4940013	0.117647	0.882353	0.0344828	0.965517	0.545323
SV_913	IND_w_13564	Deletion	13	V2chr01	4283360	4283373	N11_1chr01	4941389	4941389	0.869565	0.130435	0.307692	0.692308	0.000116214
SV_914	IND_w_13565	Deletion	30	V2chr01	4284001	4284031	N11_1chr01	4942005	4942005	0.25	0.75	0.1	0.9	0.216288
SV_915	IND_w_13630	Insertion	45	V2chr01	4287971	4287971	N11_1chr01	4945764	4945809	0	1	0	1	1
SV_916	IND_w_10755	Insertion	14	V2chr01	4289265	4289265	N11_1chr01	4947221	4947235	NA	NA	NA	NA	NA
SV_917	IND_w_10756	Deletion	18	V2chr01	4290198	4290216	N11_1chr01	4948166	4948166	0.7	0.3	0.0769231	0.923077	0.00589826
SV_918	IND_w_10757	Insertion	14	V2chr01	4302952	4302952	N11_1chr01	4960906	4960920	NA	NA	NA	NA	NA
SV_919	IND_w_10758	Deletion	13	V2chr01	4304347	4304360	N11_1chr01	4962318	4962318	1	0	0.590909	0.409091	0.000296594
SV_920	IND_w_10759	Deletion	36	V2chr01	4305499	4305535	N11_1chr01	4963452	4963452	0	1	0.0526316	0.947368	1
SV_921	IND_w_11725	Deletion	51	V2chr01	4320237	4320288	N11_1chr01	4988075	4988075	0.761905	0.238095	0.391304	0.608696	0.0172784
SV_922	IND_w_11726	Deletion	38	V2chr01	4320473	4320511	N11_1chr01	4988262	4988262	0.538462	0.461538	0.142857	0.857143	0.0460717
SV_923	IND_w_11727	Deletion	36	V2chr01	4321158	4321194	N11_1chr01	4988910	4988910	0.0625	0.9375	0.0769231	0.923077	1
SV_924	IND_w_11728	Deletion	12	V2chr01	4322340	4322352	N11_1chr01	4990047	4990047	0.692308	0.307692	0.318182	0.681818	0.0425285
SV_925	IND_w_13455	Deletion	28	V2chr01	4324578	4324606	N11_1chr01	4992269	4992269	0	1	0	1	1
SV_926	IND_w_13248	Insertion	17	V2chr01	4327457	4327457	N11_1chr01	4994868	4994885	1	0	0.636364	0.363636	0.000847412
SV_927	IND_w_13249	Deletion	57	V2chr01	4329559	4329616	N11_1chr01	4996992	4996992	0.923077	0.0769231	0.307692	0.692308	0.000431625
SV_928	IND_w_10382	Deletion	16	V2chr01	4340598	4340614	N11_1chr01	5004235	5004235	0	1	0	1	1
SV_929	IND_w_10383	Insertion	14	V2chr01	4346908	4346908	N11_1chr01	5010532	5010546	1	0	0.833333	0.166667	0.478261
SV_930	IND_w_10384	Deletion	38	V2chr01	4348058	4348096	N11_1chr01	5011700	5011700	NA	NA	NA	NA	NA
SV_931	IND_w_10385	Deletion	17	V2chr01	4348863	4348880	N11_1chr01	5012467	5012467	0.0952381	0.904762	0	1	0.171429
SV_932	IND_w_10386	Insertion	12	V2chr01	4349173	4349173	N11_1chr01	5012761	5012773	1	0	0.461538	0.538462	0.0436017
SV_933	IND_w_10387	Insertion	59	V2chr01	4349261	4349261	N11_1chr01	5012861	5012920	NA	NA	NA	NA	NA
SV_934	IND_w_10388	Insertion	14	V2chr01	4349483	4349483	N11_1chr01	5013142	5013156	0.285714	0.714286	0	1	0.122807
SV_935	IND_w_10389	Deletion	33	V2chr01	4353074	4353107	N11_1chr01	5016749	5016749	1	0	0.571429	0.428571	0.000108964
SV_936	IND_w_10390	Deletion	11	V2chr01	4356257	4356268	N11_1chr01	5019896	5019896	0.857143	0.142857	0.909091	0.0909091	1
SV_937	IND_w_12249	Insertion	50	V2chr01	4358289	4358289	N11_1chr01	5022206	5022256	0.653846	0.346154	0.129032	0.870968	7.2107e-05
SV_938	IND_w_13289	Deletion	10	V2chr01	4368995	4369005	N11_1chr01	5034113	5034113	NA	NA	NA	NA	NA
SV_939	IND_w_13290	Deletion	44	V2chr01	4371138	4371182	N11_1chr01	5036251	5036251	NA	NA	NA	NA	NA
SV_940	IND_w_10613	Insertion	125	V2chr01	4373177	4373177	N11_1chr01	5038974	5039099	NA	NA	NA	NA	NA
SV_941	IND_w_10614	Deletion	10	V2chr01	4373423	4373433	N11_1chr01	5039345	5039345	0.869565	0.130435	0.52	0.48	0.0129019
SV_942	IND_w_10615	Deletion	12	V2chr01	4378224	4378236	N11_1chr01	5044153	5044153	0.375	0.625	0	1	0.00245447
SV_943	IND_w_10616	Deletion	63	V2chr01	4378903	4378966	N11_1chr01	5044815	5044815	1	0	0.64	0.36	0.000461
SV_944	IND_w_10617	Deletion	11	V2chr01	4382932	4382943	N11_1chr01	5048789	5048789	NA	NA	NA	NA	NA
SV_945	IND_w_10618	Insertion	21	V2chr01	4387864	4387864	N11_1chr01	5053714	5053735	0.95	0.05	0.608696	0.391304	0.0112321
SV_946	IND_w_10619	Deletion	57	V2chr01	4388673	4388730	N11_1chr01	5054544	5054544	0.928571	0.0714286	0.730769	0.269231	0.0720645
SV_947	IND_w_10620	Deletion	153	V2chr01	4393553	4393706	N11_1chr01	5059375	5059375	NA	NA	NA	NA	NA
SV_948	IND_w_10621	Deletion	10	V2chr01	4395322	4395332	N11_1chr01	5060990	5060990	0.583333	0.416667	0.307692	0.692308	0.0862888
SV_949	IND_w_13407	Deletion	18	V2chr01	4398607	4398625	N11_1chr01	5064242	5064242	0.4	0.6	0.2	0.8	0.384123
SV_950	IND_w_13408	Deletion	36	V2chr01	4398786	4398822	N11_1chr01	5064403	5064403	1	0	0.583333	0.416667	0.00107109
SV_951	IND_w_13409	Insertion	78	V2chr01	4399385	4399385	N11_1chr01	5064966	5065044	0.833333	0.166667	1	0	0.508772
SV_952	IND_w_13806	Deletion	11	V2chr01	4402528	4402539	N11_1chr01	5068417	5068417	0.380952	0.619048	0.730769	0.269231	0.0205691
SV_953	IND_w_12781	Deletion	28	V2chr01	4404231	4404259	N11_1chr01	5070097	5070097	0.962963	0.037037	0.96875	0.03125	1
SV_954	IND_w_12182	Insertion	26	V2chr01	4412731	4412731	N11_1chr01	5078562	5078588	1	0	1	0	1
SV_955	IND_w_9319	Deletion	34	V2chr01	4423670	4423704	N11_1chr01	5089426	5089426	0	1	0.0322581	0.967742	1
SV_956	IND_w_9320	Deletion	60	V2chr01	4426373	4426433	N11_1chr01	5092083	5092083	1	0	0.3	0.7	0.00982106
SV_957	IND_w_9321	Deletion	12	V2chr01	4427351	4427363	N11_1chr01	5093001	5093001	NA	NA	NA	NA	NA
SV_958	IND_w_9322	Deletion	10	V2chr01	4429409	4429419	N11_1chr01	5095051	5095051	0.333333	0.666667	0.214286	0.785714	0.694227
SV_959	IND_w_9323	Deletion	13	V2chr01	4435604	4435617	N11_1chr01	5101229	5101229	0.666667	0.333333	0.208333	0.791667	0.00315696
SV_960	IND_w_9324	Deletion	12	V2chr01	4437430	4437442	N11_1chr01	5103042	5103042	0.0454545	0.954545	0.0322581	0.967742	1
SV_961	IND_w_9325	Insertion	22	V2chr01	4438550	4438550	N11_1chr01	5104145	5104167	1	0	1	0	1
SV_962	IND_w_9326	Deletion	10	V2chr01	4438551	4438561	N11_1chr01	5104168	5104168	0.95	0.05	0.966667	0.0333333	1
SV_963	IND_w_9327	Deletion	39	V2chr01	4443016	4443055	N11_1chr01	5108617	5108617	0.5	0.5	0.935484	0.0645161	0.00122579
SV_964	IND_w_5114	Insertion	14	V2chr01	4467744	4467744	N11_1chr01	5123776	5123790	NA	NA	NA	NA	NA
SV_965	IND_w_5115	Deletion	22	V2chr01	4498034	4498056	N11_1chr01	5154057	5154057	NA	NA	NA	NA	NA
SV_966	IND_w_5116	Insertion	79	V2chr01	4499204	4499204	N11_1chr01	5155205	5155284	NA	NA	NA	NA	NA
SV_967	IND_w_5117	Insertion	20	V2chr01	4504623	4504623	N11_1chr01	5160697	5160717	NA	NA	NA	NA	NA
SV_968	IND_w_5118	Insertion	723	V2chr01	4506378	4506378	N11_1chr01	5162474	5163197	NA	NA	NA	NA	NA
SV_969	IND_w_5119	Deletion	19	V2chr01	4522113	4522132	N11_1chr01	5178914	5178914	NA	NA	NA	NA	NA
SV_970	IND_w_5120	Insertion	172	V2chr01	4523426	4523426	N11_1chr01	5180205	5180377	0	1	0.0526316	0.947368	0.475
SV_971	IND_w_12641	Deletion	34	V2chr01	4526560	4526594	N11_1chr01	5184724	5184724	NA	NA	NA	NA	NA
SV_972	IND_w_12642	Deletion	66	V2chr01	4529200	4529266	N11_1chr01	5187332	5187332	NA	NA	NA	NA	NA
SV_973	IND_w_8678	Deletion	39	V2chr01	4557960	4557999	N11_1chr01	5243268	5243268	NA	NA	NA	NA	NA
SV_974	IND_w_8679	Insertion	14	V2chr01	4558726	4558726	N11_1chr01	5243985	5243999	1	0	1	0	1
SV_975	IND_w_8680	Deletion	13	V2chr01	4558727	4558740	N11_1chr01	5244000	5244000	1	0	1	0	1
SV_976	IND_w_8681	Deletion	13	V2chr01	4559300	4559313	N11_1chr01	5244558	5244558	NA	NA	NA	NA	NA
SV_977	IND_w_8682	Deletion	12	V2chr01	4560254	4560266	N11_1chr01	5245496	5245496	NA	NA	NA	NA	NA
SV_978	IND_w_8683	Deletion	10	V2chr01	4561598	4561608	N11_1chr01	5246816	5246816	0.866667	0.133333	0.882353	0.117647	1
SV_979	IND_w_8684	Insertion	14	V2chr01	4562115	4562115	N11_1chr01	5247325	5247339	0.285714	0.714286	0	1	0.113966
SV_980	IND_w_8685	Insertion	10	V2chr01	4562576	4562576	N11_1chr01	5247796	5247806	0.933333	0.0666667	0.8	0.2	0.597701
SV_981	IND_w_8686	Deletion	26	V2chr01	4571599	4571625	N11_1chr01	5256816	5256816	0.0909091	0.909091	0	1	0.314286
SV_982	IND_w_8687	Insertion	28	V2chr01	4572730	4572730	N11_1chr01	5257922	5257950	NA	NA	NA	NA	NA
SV_983	IND_w_8688	Deletion	11	V2chr01	4573526	4573537	N11_1chr01	5258745	5258745	NA	NA	NA	NA	NA
SV_984	IND_w_8689	Deletion	151	V2chr01	4579685	4579836	N11_1chr01	5264890	5264890	NA	NA	NA	NA	NA
SV_985	IND_w_8690	Insertion	89	V2chr01	4591739	4591739	N11_1chr01	5276790	5276879	1	0	1	0	1
SV_986	IND_w_8691	Deletion	10	V2chr01	4592945	4592955	N11_1chr01	5278081	5278081	0.846154	0.153846	0.904762	0.0952381	0.627178
SV_987	IND_w_8692	Deletion	605	V2chr01	4594682	4595287	N11_1chr01	5279811	5279811	0.375	0.625	0.0769231	0.923077	0.252799
SV_988	IND_w_12236	Deletion	36	V2chr01	4601278	4601314	N11_1chr01	5293619	5293619	0	1	0	1	1
SV_989	IND_w_12237	Deletion	40	V2chr01	4601737	4601777	N11_1chr01	5294042	5294042	NA	NA	NA	NA	NA
SV_990	IND_w_12238	Deletion	14	V2chr01	4601984	4601998	N11_1chr01	5294249	5294249	NA	NA	NA	NA	NA
SV_991	IND_w_12239	Deletion	232	V2chr01	4604210	4604442	N11_1chr01	5296466	5296466	NA	NA	NA	NA	NA
SV_992	IND_w_12855	Insertion	45	V2chr01	4611530	4611530	N11_1chr01	5303551	5303596	1	0	1	0	1
SV_993	IND_w_12266	Insertion	10	V2chr01	4619826	4619826	N11_1chr01	5312473	5312483	NA	NA	NA	NA	NA
SV_994	IND_w_12267	Deletion	21	V2chr01	4620241	4620262	N11_1chr01	5312901	5312901	0.0526316	0.947368	0.0384615	0.961538	1
SV_995	IND_w_10061	Insertion	13	V2chr01	4629676	4629676	N11_1chr01	5322200	5322213	NA	NA	NA	NA	NA
SV_996	IND_w_10062	Deletion	16	V2chr01	4629882	4629898	N11_1chr01	5322427	5322427	0.0909091	0.909091	0.166667	0.833333	1
SV_997	IND_w_10063	Insertion	527	V2chr01	4630397	4630397	N11_1chr01	5322926	5323453	0.944444	0.0555556	0.578947	0.421053	0.0187525
SV_998	IND_w_10064	Insertion	12	V2chr01	4631185	4631185	N11_1chr01	5324240	5324252	0.4	0.6	0.692308	0.307692	0.14006
SV_999	IND_w_10065	Insertion	10	V2chr01	4632109	4632109	N11_1chr01	5325181	5325191	0.25	0.75	0.55	0.45	0.146711
SV_1000	IND_w_10066	Deletion	26	V2chr01	4642083	4642109	N11_1chr01	5335167	5335167	0	1	0.666667	0.333333	0.0606061
SV_1001	IND_w_13831	Deletion	1298	V2chr01	4649436	4650734	N11_1chr01	5342460	5342460	0.272727	0.727273	0.241379	0.758621	1
SV_1002	IND_w_14027	Deletion	19	V2chr01	4660192	4660211	N11_1chr01	5352034	5352034	NA	NA	NA	NA	NA
SV_1003	IND_w_14028	Deletion	6075	V2chr01	4660859	4666934	N11_1chr01	5352682	5352682	NA	NA	NA	NA	NA
SV_1004	IND_w_8241	Insertion	22	V2chr01	4683115	4683115	N11_1chr01	5374092	5374114	NA	NA	NA	NA	NA
SV_1005	IND_w_8242	Deletion	41	V2chr01	4683707	4683748	N11_1chr01	5374700	5374700	0.772727	0.227273	0.291667	0.708333	0.00144062
SV_1006	IND_w_8243	Deletion	41	V2chr01	4684162	4684203	N11_1chr01	5375115	5375115	0.692308	0.307692	0.263158	0.736842	0.0292617
SV_1007	IND_w_8244	Deletion	61	V2chr01	4687373	4687434	N11_1chr01	5378274	5378274	NA	NA	NA	NA	NA
SV_1008	IND_w_8245	Deletion	329	V2chr01	4687569	4687898	N11_1chr01	5378409	5378409	0.666667	0.333333	0.05	0.95	0.00465187
SV_1009	IND_w_8246	Deletion	17	V2chr01	4688540	4688557	N11_1chr01	5379051	5379051	1	0	0.962963	0.037037	1
SV_1010	IND_w_8247	Deletion	12	V2chr01	4689092	4689104	N11_1chr01	5379586	5379586	0.952381	0.047619	0.56	0.44	0.00277347
SV_1011	IND_w_8248	Deletion	32	V2chr01	4689454	4689486	N11_1chr01	5379937	5379937	1	0	0.913043	0.0869565	0.498718
SV_1012	IND_w_8249	Deletion	25	V2chr01	4694972	4694997	N11_1chr01	5385412	5385412	0.65	0.35	0.684211	0.315789	1
SV_1013	IND_w_8250	Insertion	11	V2chr01	4700216	4700216	N11_1chr01	5390612	5390623	0.833333	0.166667	0.692308	0.307692	1
SV_1014	IND_w_8251	Deletion	19	V2chr01	4700284	4700303	N11_1chr01	5390691	5390691	0.5	0.5	0.416667	0.583333	1
SV_1015	IND_w_8252	Insertion	10	V2chr01	4712268	4712268	N11_1chr01	5402647	5402657	NA	NA	NA	NA	NA
SV_1016	IND_w_8253	Insertion	11	V2chr01	4712596	4712596	N11_1chr01	5402983	5402994	0	1	0	1	1
SV_1017	IND_w_8254	Insertion	12	V2chr01	4715296	4715296	N11_1chr01	5405682	5405694	NA	NA	NA	NA	NA
SV_1018	IND_w_8255	Insertion	17	V2chr01	4715324	4715324	N11_1chr01	5405722	5405739	NA	NA	NA	NA	NA
SV_1019	IND_w_8256	Insertion	14	V2chr01	4718941	4718941	N11_1chr01	5409358	5409372	NA	NA	NA	NA	NA
SV_1020	IND_w_8257	Deletion	16	V2chr01	4722728	4722744	N11_1chr01	5413164	5413164	0.833333	0.166667	0.166667	0.833333	0.000191207
SV_1021	IND_w_8258	Deletion	25	V2chr01	4722792	4722817	N11_1chr01	5413212	5413212	1	0	1	0	1
SV_1022	IND_w_8259	Deletion	12	V2chr01	4723744	4723756	N11_1chr01	5414143	5414143	0.95	0.05	0.47619	0.52381	0.00139282
SV_1023	IND_w_13567	Deletion	10	V2chr01	4790962	4790972	N11_1chr01	5448223	5448223	NA	NA	NA	NA	NA
SV_1024	IND_w_13568	Deletion	10	V2chr01	4791201	4791211	N11_1chr01	5448452	5448452	NA	NA	NA	NA	NA
SV_1025	IND_w_13569	Deletion	10	V2chr01	4791479	4791489	N11_1chr01	5448719	5448719	NA	NA	NA	NA	NA
SV_1026	IND_w_12415	Deletion	12	V2chr01	4796710	4796722	N11_1chr01	5453912	5453912	0.941176	0.0588235	0.875	0.125	1
SV_1027	IND_w_12416	Insertion	105	V2chr01	4797069	4797069	N11_1chr01	5454257	5454362	NA	NA	NA	NA	NA
SV_1028	IND_w_12417	Insertion	13	V2chr01	4797590	4797590	N11_1chr01	5454878	5454891	1	0	1	0	1
SV_1029	IND_w_12418	Deletion	10	V2chr01	4798102	4798112	N11_1chr01	5455408	5455408	NA	NA	NA	NA	NA
SV_1030	IND_w_12419	Deletion	32	V2chr01	4798137	4798169	N11_1chr01	5455433	5455433	NA	NA	NA	NA	NA
SV_1031	IND_w_12420	Insertion	76	V2chr01	4798968	4798968	N11_1chr01	5456232	5456308	0.368421	0.631579	0.2	0.8	0.431082
SV_1032	IND_w_12421	Insertion	47	V2chr01	4798980	4798980	N11_1chr01	5456320	5456367	NA	NA	NA	NA	NA
SV_1033	IND_w_12422	Insertion	40	V2chr01	4800103	4800103	N11_1chr01	5457480	5457520	0.9	0.1	0.875	0.125	1
SV_1034	IND_w_12423	Deletion	20	V2chr01	4800369	4800389	N11_1chr01	5457786	5457786	1	0	0.714286	0.285714	0.0909091
SV_1035	IND_w_12424	Insertion	11186	V2chr01	4806822	4806822	N11_1chr01	5464203	5475389	1	0	1	0	1
SV_1036	IND_w_12425	Deletion	14	V2chr01	4807441	4807455	N11_1chr01	5476007	5476007	0	1	0	1	1
SV_1037	IND_w_12426	Insertion	10	V2chr01	4810190	4810190	N11_1chr01	5478745	5478755	NA	NA	NA	NA	NA
SV_1038	IND_w_12427	Deletion	11	V2chr01	4810251	4810262	N11_1chr01	5478816	5478816	NA	NA	NA	NA	NA
SV_1039	IND_w_14087	Insertion	64	V2chr01	4811067	4811067	N11_1chr01	5479599	5479663	0	1	0.0666667	0.933333	1
SV_1040	IND_w_13659	Deletion	15810	V2chr01	4818181	4833991	N11_1chr01	5487047	5487047	0.0714286	0.928571	0	1	1
SV_1041	IND_w_13631	Deletion	26	V2chr01	4835394	4835420	N11_1chr01	5488456	5488456	0.266667	0.733333	0.190476	0.809524	0.694029
SV_1042	IND_w_13632	Insertion	24	V2chr01	4835791	4835791	N11_1chr01	5488818	5488842	0.333333	0.666667	0	1	0.0365217
SV_1043	IND_w_8566	Deletion	12	V2chr01	4838469	4838481	N11_1chr01	5491248	5491248	NA	NA	NA	NA	NA
SV_1044	IND_w_8567	Insertion	14	V2chr01	4840974	4840974	N11_1chr01	5493744	5493758	0.5	0.5	0.3125	0.6875	0.412034
SV_1045	IND_w_8568	Deletion	43	V2chr01	4842034	4842077	N11_1chr01	5494818	5494818	0.173913	0.826087	0	1	0.0279999
SV_1046	IND_w_8569	Deletion	21	V2chr01	4847695	4847716	N11_1chr01	5500442	5500442	NA	NA	NA	NA	NA
SV_1047	IND_w_8570	Insertion	38	V2chr01	4852840	4852840	N11_1chr01	5505541	5505579	0.111111	0.888889	0	1	0.0899751
SV_1048	IND_w_8571	Insertion	14	V2chr01	4853402	4853402	N11_1chr01	5506133	5506147	0.0526316	0.947368	0	1	0.413043
SV_1049	IND_w_8573	Deletion	46	V2chr01	4863208	4863254	N11_1chr01	5515942	5515942	0	1	0	1	1
SV_1050	IND_w_8574	Deletion	14	V2chr01	4863881	4863895	N11_1chr01	5516561	5516561	0.125	0.875	0.047619	0.952381	0.482759
SV_1051	IND_w_8575	Insertion	231	V2chr01	4864850	4864850	N11_1chr01	5517512	5517743	0.791667	0.208333	0.555556	0.444444	0.135735
SV_1052	IND_w_8576	Deletion	32	V2chr01	4868079	4868111	N11_1chr01	5520967	5520967	0.142857	0.857143	0	1	0.28
SV_1053	IND_w_8577	Insertion	11	V2chr01	4871897	4871897	N11_1chr01	5524740	5524751	0.882353	0.117647	0.714286	0.285714	0.257483
SV_1054	IND_w_8578	Insertion	15	V2chr01	4872282	4872282	N11_1chr01	5525139	5525154	0.958333	0.0416667	0.714286	0.285714	0.0281055
SV_1055	IND_w_8579	Deletion	243	V2chr01	4873830	4874073	N11_1chr01	5526704	5526704	0.789474	0.210526	0.777778	0.222222	1
SV_1056	IND_w_12448	Insertion	15	V2chr01	4885671	4885671	N11_1chr01	5538309	5538324	NA	NA	NA	NA	NA
SV_1057	IND_w_11989	Insertion	13	V2chr01	4946594	4946594	N11_1chr01	5550774	5550787	1	0	1	0	1
SV_1058	IND_w_13049	Insertion	11	V2chr01	4948328	4948328	N11_1chr01	5552522	5552533	0.25	0.75	0.947368	0.0526316	1.00211e-05
SV_1059	IND_w_13050	Insertion	14	V2chr01	4950052	4950052	N11_1chr01	5554256	5554270	0.789474	0.210526	0.782609	0.217391	1
SV_1060	IND_w_13573	Insertion	651	V2chr01	4954929	4954929	N11_1chr01	5559233	5559884	1	0	1	0	1
SV_1061	IND_w_13574	Deletion	11	V2chr01	4955613	4955624	N11_1chr01	5560565	5560565	NA	NA	NA	NA	NA
SV_1062	IND_w_13575	Insertion	11	V2chr01	4956371	4956371	N11_1chr01	5561312	5561323	0.714286	0.285714	0.3	0.7	0.153435
SV_1063	IND_w_12667	Deletion	10	V2chr01	4964741	4964751	N11_1chr01	5569748	5569748	1	0	1	0	1
SV_1064	IND_w_9249	Deletion	17	V2chr01	4968488	4968505	N11_1chr01	5573692	5573692	0	1	0.08	0.92	1
SV_1065	IND_w_9250	Deletion	24	V2chr01	4969523	4969547	N11_1chr01	5574709	5574709	0.142857	0.857143	0.285714	0.714286	0.624355
SV_1066	IND_w_9251	Deletion	10	V2chr01	4976495	4976505	N11_1chr01	5581637	5581637	0.266667	0.733333	0.176471	0.823529	0.678269
SV_1067	IND_w_9252	Deletion	11	V2chr01	4977848	4977859	N11_1chr01	5582979	5582979	0.478261	0.521739	0.428571	0.571429	0.770857
SV_1068	IND_w_9253	Insertion	10	V2chr01	4988061	4988061	N11_1chr01	5593177	5593187	0.666667	0.333333	0.583333	0.416667	0.750105
SV_1069	IND_w_9254	Insertion	12	V2chr01	4988105	4988105	N11_1chr01	5593231	5593243	0.705882	0.294118	0.619048	0.380952	0.734239
SV_1070	IND_w_9255	Deletion	10	V2chr01	4992310	4992320	N11_1chr01	5597444	5597444	0	1	0	1	1
SV_1071	IND_w_9256	Insertion	30	V2chr01	4992410	4992410	N11_1chr01	5597525	5597555	NA	NA	NA	NA	NA
SV_1072	IND_w_74388	Deletion	16	V2chr01	5008048	5008064	N11_1chr01	5791231	5791231	NA	NA	NA	NA	NA
SV_1073	IND_w_74389	Insertion	21	V2chr01	5009307	5009307	N11_1chr01	5792462	5792483	0	1	0	1	1
SV_1074	IND_w_7534	Deletion	20	V2chr01	5013421	5013441	N11_1chr01	5612469	5612469	NA	NA	NA	NA	NA
SV_1075	IND_w_7535	Deletion	65	V2chr01	5020577	5020642	N11_1chr01	5619608	5619608	NA	NA	NA	NA	NA
SV_1076	IND_w_7536	Deletion	13	V2chr01	5020861	5020874	N11_1chr01	5619825	5619825	NA	NA	NA	NA	NA
SV_1077	IND_w_7537	Insertion	10	V2chr01	5025510	5025510	N11_1chr01	5624444	5624454	NA	NA	NA	NA	NA
SV_1078	IND_w_7538	Deletion	11	V2chr01	5026739	5026750	N11_1chr01	5625687	5625687	0.0588235	0.941176	0	1	0.354167
SV_1079	IND_w_7539	Deletion	14	V2chr01	5027223	5027237	N11_1chr01	5626161	5626161	0	1	0	1	1
SV_1080	IND_w_7540	Deletion	151	V2chr01	5033690	5033841	N11_1chr01	5632619	5632619	NA	NA	NA	NA	NA
SV_1081	IND_w_7541	Insertion	20	V2chr01	5038050	5038050	N11_1chr01	5636828	5636848	NA	NA	NA	NA	NA
SV_1082	IND_w_73908	Insertion	25	V2chr01	5040431	5040431	N11_1chr01	5823239	5823264	NA	NA	NA	NA	NA
SV_1083	IND_w_7543	Deletion	20	V2chr01	5045937	5045957	N11_1chr01	5644693	5644693	0.555556	0.444444	0.25	0.75	0.334842
SV_1084	IND_w_13420	Deletion	20	V2chr01	5058505	5058525	N11_1chr01	5657257	5657257	NA	NA	NA	NA	NA
SV_1085	IND_w_13421	Deletion	14	V2chr01	5060026	5060040	N11_1chr01	5658757	5658757	NA	NA	NA	NA	NA
SV_1086	IND_w_11956	Deletion	18	V2chr01	5066756	5066774	N11_1chr01	5665169	5665169	NA	NA	NA	NA	NA
SV_1087	IND_w_11957	Deletion	20	V2chr01	5067117	5067137	N11_1chr01	5665513	5665513	0	1	0	1	1
SV_1088	IND_w_11958	Deletion	27	V2chr01	5067613	5067640	N11_1chr01	5665988	5665988	NA	NA	NA	NA	NA
SV_1089	IND_w_11959	Deletion	65	V2chr01	5071359	5071424	N11_1chr01	5669711	5669711	NA	NA	NA	NA	NA
SV_1090	IND_w_73914	Deletion	50	V2chr01	5073057	5073107	N11_1chr01	5855708	5855708	NA	NA	NA	NA	NA
SV_1091	IND_w_10550	Deletion	261	V2chr01	5073607	5073868	N11_1chr01	5671890	5671890	0.5	0.5	0.428571	0.571429	1
SV_1092	IND_w_10551	Deletion	11	V2chr01	5074018	5074029	N11_1chr01	5672056	5672056	NA	NA	NA	NA	NA
SV_1093	IND_w_10552	Deletion	19	V2chr01	5086039	5086058	N11_1chr01	5684050	5684050	0.0714286	0.928571	0	1	0.341463
SV_1094	IND_w_10553	Insertion	14	V2chr01	5088245	5088245	N11_1chr01	5686230	5686244	0.6	0.4	0.0555556	0.944444	0.00329381
SV_1095	IND_w_10554	Deletion	42	V2chr01	5088674	5088716	N11_1chr01	5686673	5686673	NA	NA	NA	NA	NA
SV_1096	IND_w_74063	Insertion	10	V2chr01	5089018	5089018	N11_1chr01	5871347	5871357	NA	NA	NA	NA	NA
SV_1097	IND_w_10555	Deletion	11	V2chr01	5089633	5089644	N11_1chr01	5687583	5687583	0	1	0	1	1
SV_1098	IND_w_10556	Deletion	16	V2chr01	5090243	5090259	N11_1chr01	5688167	5688167	0.1	0.9	0.333333	0.666667	0.364244
SV_1099	IND_w_9354	Deletion	16	V2chr01	5094328	5094344	N11_1chr01	5701691	5701691	NA	NA	NA	NA	NA
SV_1100	IND_w_9355	Deletion	36	V2chr01	5094892	5094928	N11_1chr01	5702238	5702238	0	1	0	1	1
SV_1101	IND_w_9356	Deletion	15	V2chr01	5097103	5097118	N11_1chr01	5704420	5704420	0.555556	0.444444	0.681818	0.318182	0.517457
SV_1102	IND_w_9357	Deletion	28	V2chr01	5100943	5100971	N11_1chr01	5708245	5708245	NA	NA	NA	NA	NA
SV_1103	IND_w_9358	Deletion	34	V2chr01	5101102	5101136	N11_1chr01	5708378	5708378	0	1	0.0833333	0.916667	0.461538
SV_1104	IND_w_9359	Deletion	11	V2chr01	5102968	5102979	N11_1chr01	5710207	5710207	0.1	0.9	0	1	0.344828
SV_1105	IND_w_9360	Insertion	13	V2chr01	5116850	5116850	N11_1chr01	5724080	5724093	0.35	0.65	0.409091	0.590909	0.758084
SV_1106	IND_w_74299	Insertion	188	V2chr01	5116894	5116894	N11_1chr01	5900148	5900336	0.421053	0.578947	0.545455	0.454545	0.70652
SV_1107	IND_w_9361	Insertion	73	V2chr01	5117012	5117012	N11_1chr01	5724255	5724328	NA	NA	NA	NA	NA
SV_1108	IND_w_74300	Insertion	13	V2chr01	5117220	5117220	N11_1chr01	5900667	5900680	0	1	0.0625	0.9375	1
SV_1109	IND_w_74301	Insertion	16	V2chr01	5118641	5118641	N11_1chr01	5902096	5902112	NA	NA	NA	NA	NA
SV_1110	IND_w_74302	Deletion	53	V2chr01	5121858	5121911	N11_1chr01	5905330	5905330	NA	NA	NA	NA	NA
SV_1111	IND_w_74605	Deletion	19	V2chr01	5122449	5122468	N11_1chr01	5905860	5905860	NA	NA	NA	NA	NA
SV_1112	IND_w_74512	Deletion	18	V2chr01	5123906	5123924	N11_1chr01	5731261	5731261	NA	NA	NA	NA	NA
SV_1113	IND_w_74513	Insertion	15	V2chr01	5124280	5124280	N11_1chr01	5731617	5731632	0	1	0	1	1
SV_1114	IND_w_11277	Deletion	10	V2chr01	5145628	5145638	N11_1chr01	5752959	5752959	NA	NA	NA	NA	NA
SV_1115	IND_w_11721	Deletion	14	V2chr01	5152738	5152752	N11_1chr01	5937209	5937209	NA	NA	NA	NA	NA
SV_1116	IND_w_11722	Deletion	14	V2chr01	5153867	5153881	N11_1chr01	5938320	5938320	NA	NA	NA	NA	NA
SV_1117	IND_w_11723	Deletion	43	V2chr01	5156350	5156393	N11_1chr01	5940789	5940789	0	1	0.166667	0.833333	0.117511
SV_1118	IND_w_11512	Deletion	23	V2chr01	5158726	5158749	N11_1chr01	5943133	5943133	NA	NA	NA	NA	NA
SV_1119	IND_w_11513	Deletion	28	V2chr01	5159249	5159277	N11_1chr01	5943630	5943630	0.0384615	0.961538	0.222222	0.777778	0.100285
SV_1120	IND_w_11514	Deletion	17	V2chr01	5160492	5160509	N11_1chr01	5944838	5944838	0.666667	0.333333	0.631579	0.368421	1
SV_1121	IND_w_11515	Deletion	14	V2chr01	5161756	5161770	N11_1chr01	5946086	5946086	NA	NA	NA	NA	NA
SV_1122	IND_w_11516	Deletion	11	V2chr01	5166036	5166047	N11_1chr01	5950351	5950351	NA	NA	NA	NA	NA
SV_1123	IND_w_11517	Insertion	19	V2chr01	5166992	5166992	N11_1chr01	5951288	5951307	0.916667	0.0833333	0.952381	0.047619	1
SV_1124	IND_w_11518	Insertion	27	V2chr01	5169974	5169974	N11_1chr01	5954287	5954314	0.2	0.8	0.08	0.92	0.383
SV_1125	IND_w_11519	Insertion	46	V2chr01	5170379	5170379	N11_1chr01	5954717	5954763	0.888889	0.111111	0.931034	0.0689655	0.631251
SV_1126	IND_w_11984	Insertion	26	V2chr01	5173911	5173911	N11_1chr01	5958311	5958337	0.166667	0.833333	0.285714	0.714286	0.345626
SV_1127	IND_w_11985	Deletion	10	V2chr01	5179259	5179269	N11_1chr01	5963669	5963669	NA	NA	NA	NA	NA
SV_1128	IND_w_13227	Deletion	15	V2chr01	5183468	5183483	N11_1chr01	5970208	5970208	0.25	0.75	0.0555556	0.944444	0.27422
SV_1129	IND_w_13228	Insertion	629	V2chr01	5185373	5185373	N11_1chr01	5972089	5972718	0.681818	0.318182	0.346154	0.653846	0.0414636
SV_1130	IND_w_13229	Deletion	19	V2chr01	5187445	5187464	N11_1chr01	5974789	5974789	0.8	0.2	0.416667	0.583333	0.0144524
SV_1131	IND_w_12815	Deletion	29	V2chr01	5194834	5194863	N11_1chr01	5361407	5361407	0.736842	0.263158	0.967742	0.0322581	0.0243916
SV_1132	IND_w_12816	Deletion	14	V2chr01	5201493	5201507	N11_1chr01	5368035	5368035	0.3	0.7	0.346154	0.653846	1
SV_1133	IND_w_12817	Insertion	87	V2chr01	5201509	5201509	N11_1chr01	5368037	5368124	0.333333	0.666667	0.545455	0.454545	0.315153
SV_1134	IND_w_12818	Deletion	46	V2chr01	5201936	5201982	N11_1chr01	5368551	5368551	NA	NA	NA	NA	NA
SV_1135	IND_w_12819	Deletion	11	V2chr01	5202403	5202414	N11_1chr01	5368970	5368970	1	0	0.958333	0.0416667	1
SV_1136	IND_w_12820	Insertion	13	V2chr01	5202426	5202426	N11_1chr01	5368982	5368995	0.25	0.75	0.133333	0.866667	0.653936
SV_1137	IND_w_13172	Insertion	54	V2chr01	5252398	5252398	N11_1chr01	5417734	5417788	1	0	0.615385	0.384615	0.00244686
SV_1138	IND_w_13173	Deletion	17	V2chr01	5257172	5257189	N11_1chr01	5422554	5422554	0.357143	0.642857	0.166667	0.833333	0.251672
SV_1139	IND_w_12925	Deletion	25	V2chr01	5259030	5259055	N11_1chr01	5423824	5423824	NA	NA	NA	NA	NA
SV_1140	IND_w_12926	Deletion	43	V2chr01	5259202	5259245	N11_1chr01	5423972	5423972	NA	NA	NA	NA	NA
SV_1141	IND_w_12927	Deletion	331	V2chr01	5259392	5259723	N11_1chr01	5424120	5424120	0.142857	0.857143	0.16	0.84	1
SV_1142	IND_w_12928	Insertion	49	V2chr01	5261096	5261096	N11_1chr01	5425473	5425522	0.833333	0.166667	0.666667	0.333333	0.604396
SV_1143	IND_w_12929	Deletion	14	V2chr01	5263052	5263066	N11_1chr01	5427476	5427476	0.555556	0.444444	0.166667	0.833333	0.072107
SV_1144	IND_w_12930	Deletion	13	V2chr01	5264759	5264772	N11_1chr01	5429176	5429176	0.315789	0.684211	0.185185	0.814815	0.483988
SV_1145	IND_w_12931	Deletion	19	V2chr01	5265632	5265651	N11_1chr01	5430032	5430032	0.05	0.95	0.037037	0.962963	1
SV_1146	IND_w_12932	Insertion	27	V2chr01	5265955	5265955	N11_1chr01	5430335	5430362	0.4	0.6	0.181818	0.818182	0.17465
SV_1147	IND_w_12933	Deletion	32	V2chr01	5266852	5266884	N11_1chr01	5431264	5431264	0.764706	0.235294	0.333333	0.666667	0.0108722
SV_1148	IND_w_12664	Insertion	37	V2chr01	5285298	5285298	N11_1chr01	5440989	5441026	NA	NA	NA	NA	NA
SV_1149	IND_w_12665	Deletion	11	V2chr01	5285404	5285415	N11_1chr01	5441137	5441137	NA	NA	NA	NA	NA
SV_1150	IND_w_12666	Deletion	10	V2chr01	5285469	5285479	N11_1chr01	5441191	5441191	0.384615	0.615385	0.111111	0.888889	0.0862689
SV_1151	IND_w_13588	Deletion	10	V2chr01	5293395	5293405	N11_1chr01	5448720	5448720	NA	NA	NA	NA	NA
SV_1152	IND_w_36747	Insertion	16	V2chr01	5311653	5311653	N11_1chr01	5288624	5288640	NA	NA	NA	NA	NA
SV_1153	IND_w_36748	Insertion	29	V2chr01	5312319	5312319	N11_1chr01	5287924	5287953	NA	NA	NA	NA	NA
SV_1154	IND_w_36749	Deletion	37	V2chr01	5314700	5314737	N11_1chr01	5285546	5285546	0.7	0.3	0.730769	0.269231	1
SV_1155	IND_w_36169	Insertion	30	V2chr01	5347415	5347415	N11_1chr01	5235958	5235988	1	0	1	0	1
SV_1156	IND_w_36170	Insertion	29	V2chr01	5348122	5348122	N11_1chr01	5235222	5235251	0.92	0.08	0.931034	0.0689655	1
SV_1157	IND_w_36171	Deletion	22	V2chr01	5354713	5354735	N11_1chr01	5228654	5228654	NA	NA	NA	NA	NA
SV_1158	IND_w_36172	Insertion	29	V2chr01	5355679	5355679	N11_1chr01	5227687	5227716	1	0	0.727273	0.272727	0.0242751
SV_1159	IND_w_36173	Insertion	12	V2chr01	5362872	5362872	N11_1chr01	5220491	5220503	0.888889	0.111111	0.285714	0.714286	0.034965
SV_1160	IND_w_36174	Deletion	20	V2chr01	5366068	5366088	N11_1chr01	5217302	5217302	NA	NA	NA	NA	NA
SV_1161	IND_w_13393	Insertion	21	V2chr01	5505628	5505628	N11_1chr01	5978002	5978023	0.578947	0.421053	0.555556	0.444444	1
SV_1162	IND_w_13394	Deletion	4819	V2chr01	5507788	5512607	N11_1chr01	5980184	5980184	0.6	0.4	0.3125	0.6875	0.155613
SV_1163	IND_w_11818	Insertion	34	V2chr01	5520582	5520582	N11_1chr01	5988179	5988213	1	0	0.714286	0.285714	0.175
SV_1164	IND_w_11819	Deletion	14	V2chr01	5520583	5520597	N11_1chr01	5988214	5988214	0.307692	0.692308	0.352941	0.647059	1
SV_1165	IND_w_11820	Insertion	12	V2chr01	5521660	5521660	N11_1chr01	5989276	5989288	0.727273	0.272727	0.5	0.5	0.14047
SV_1166	IND_w_11821	Deletion	10	V2chr01	5531242	5531252	N11_1chr01	5998856	5998856	0.0714286	0.928571	0	1	0.4375
SV_1167	IND_w_11655	Insertion	30	V2chr01	5539791	5539791	N11_1chr01	6008961	6008991	0.428571	0.571429	0	1	0.192308
SV_1168	IND_w_11656	Insertion	23	V2chr01	5545752	5545752	N11_1chr01	6014937	6014960	0.222222	0.777778	0.130435	0.869565	0.604248
SV_1169	IND_w_13542	Insertion	10	V2chr01	5548404	5548404	N11_1chr01	6017605	6017615	NA	NA	NA	NA	NA
SV_1170	IND_w_13543	Insertion	31	V2chr01	5549984	5549984	N11_1chr01	6019196	6019227	NA	NA	NA	NA	NA
SV_1171	IND_w_74428	Insertion	10	V2chr01	5578820	5578820	N11_1chr01	6097413	6097423	NA	NA	NA	NA	NA
SV_1172	IND_w_11995	Insertion	10	V2chr01	5579076	5579076	N11_1chr01	6046477	6046487	0.5	0.5	0.217391	0.782609	0.096944
SV_1173	IND_w_74429	Deletion	10	V2chr01	5579079	5579089	N11_1chr01	6097689	6097689	0	1	0	1	1
SV_1174	IND_w_11996	Insertion	18	V2chr01	5579170	5579170	N11_1chr01	6046572	6046590	0.166667	0.833333	0	1	0.133065
SV_1175	IND_w_11997	Insertion	10	V2chr01	5580546	5580546	N11_1chr01	6047975	6047985	0.333333	0.666667	0.166667	0.833333	0.568627
SV_1176	IND_w_11998	Insertion	12	V2chr01	5586206	5586206	N11_1chr01	6053648	6053660	NA	NA	NA	NA	NA
SV_1177	IND_w_11999	Deletion	10	V2chr01	5586897	5586907	N11_1chr01	6054361	6054361	NA	NA	NA	NA	NA
SV_1178	IND_w_12000	Deletion	31	V2chr01	5588348	5588379	N11_1chr01	6055806	6055806	NA	NA	NA	NA	NA
SV_1179	IND_w_12735	Deletion	25	V2chr01	5594297	5594322	N11_1chr01	6083141	6083141	NA	NA	NA	NA	NA
SV_1180	IND_w_12736	Deletion	82	V2chr01	5594963	5595045	N11_1chr01	6083778	6083778	NA	NA	NA	NA	NA
SV_1181	IND_w_12737	Deletion	27	V2chr01	5595563	5595590	N11_1chr01	6084295	6084295	0	1	0.0909091	0.909091	0.44
SV_1182	IND_w_12738	Deletion	23	V2chr01	5597283	5597306	N11_1chr01	6085983	6085983	NA	NA	NA	NA	NA
SV_1183	IND_w_74148	Deletion	18	V2chr01	5598568	5598586	N11_1chr01	6117108	6117108	0.0666667	0.933333	0	1	0.441176
SV_1184	IND_w_12739	Deletion	14	V2chr01	5598587	5598601	N11_1chr01	6087253	6087253	0.25	0.75	0	1	0.0122152
SV_1185	IND_w_12740	Insertion	21	V2chr01	5599928	5599928	N11_1chr01	6088580	6088601	0.842105	0.157895	0.454545	0.545455	0.02136
SV_1186	IND_w_74558	Deletion	23	V2chr01	5600107	5600130	N11_1chr01	6036576	6036576	NA	NA	NA	NA	NA
SV_1187	IND_w_12741	Deletion	18	V2chr01	5601266	5601284	N11_1chr01	6089947	6089947	0.769231	0.230769	0.6	0.4	0.434783
SV_1188	IND_w_74448	Deletion	63	V2chr01	5601596	5601659	N11_1chr01	6038024	6038024	1	0	1	0	1
SV_1189	IND_w_12742	Deletion	10	V2chr01	5602340	5602350	N11_1chr01	6091003	6091003	NA	NA	NA	NA	NA
SV_1190	IND_w_12743	Deletion	50	V2chr01	5602807	5602857	N11_1chr01	6091460	6091460	NA	NA	NA	NA	NA
SV_1191	IND_w_74450	Insertion	13	V2chr01	5604391	5604391	N11_1chr01	6040700	6040713	NA	NA	NA	NA	NA
SV_1192	IND_w_12744	Insertion	13	V2chr01	5604403	5604403	N11_1chr01	6093003	6093016	NA	NA	NA	NA	NA
SV_1193	IND_w_74451	Deletion	18	V2chr01	5605462	5605480	N11_1chr01	6041781	6041781	NA	NA	NA	NA	NA
SV_1194	IND_w_8560	Deletion	17	V2chr01	5610619	5610636	N11_1chr01	6129106	6129106	NA	NA	NA	NA	NA
SV_1195	IND_w_8561	Insertion	11	V2chr01	5617180	5617180	N11_1chr01	6135648	6135659	NA	NA	NA	NA	NA
SV_1196	IND_w_8562	Deletion	12	V2chr01	5617365	5617377	N11_1chr01	6135840	6135840	NA	NA	NA	NA	NA
SV_1197	IND_w_8563	Insertion	27	V2chr01	5617736	5617736	N11_1chr01	6136199	6136226	NA	NA	NA	NA	NA
SV_1198	IND_w_8564	Deletion	12	V2chr01	5625203	5625215	N11_1chr01	6143685	6143685	0.764706	0.235294	0.318182	0.681818	0.00953011
SV_1199	IND_w_4725	Deletion	20	V2chr01	5650788	5650808	N11_1chr01	6169219	6169219	0	1	0	1	1
SV_1200	IND_w_4726	Deletion	26	V2chr01	5655544	5655570	N11_1chr01	6173957	6173957	0.333333	0.666667	0.230769	0.769231	1
SV_1201	IND_w_4727	Deletion	10	V2chr01	5655629	5655639	N11_1chr01	6174016	6174016	NA	NA	NA	NA	NA
SV_1202	IND_w_4728	Deletion	30	V2chr01	5658006	5658036	N11_1chr01	6176381	6176381	1	0	0.961538	0.0384615	1
SV_1203	IND_w_4729	Insertion	188	V2chr01	5678513	5678513	N11_1chr01	6196849	6197037	1	0	1	0	1
SV_1204	IND_w_4730	Deletion	41	V2chr01	5680603	5680644	N11_1chr01	6199118	6199118	0.5	0.5	0.416667	0.583333	0.761929
SV_1205	IND_w_4731	Deletion	16	V2chr01	5685527	5685543	N11_1chr01	6203991	6203991	0.5	0.5	0.26087	0.73913	0.135095
SV_1206	IND_w_4732	Deletion	11	V2chr01	5696031	5696042	N11_1chr01	6214471	6214471	0.315789	0.684211	0.04	0.96	0.0315598
SV_1207	IND_w_4733	Insertion	12	V2chr01	5697703	5697703	N11_1chr01	6216130	6216142	0.333333	0.666667	0.444444	0.555556	1
SV_1208	IND_w_4734	Deletion	40	V2chr01	5700290	5700330	N11_1chr01	6218728	6218728	0.105263	0.894737	0.421053	0.578947	0.0624964
SV_1209	IND_w_12444	Insertion	14	V2chr01	5726520	5726520	N11_1chr01	6236555	6236569	0.75	0.25	0.964286	0.0357143	0.0692345
SV_1210	IND_w_12445	Deletion	27	V2chr01	5728469	5728496	N11_1chr01	6238519	6238519	0.777778	0.222222	0.95	0.05	0.169884
SV_1211	IND_w_12446	Deletion	681	V2chr01	5729646	5730327	N11_1chr01	6239664	6239664	0	1	0	1	1
SV_1212	IND_w_12447	Insertion	23	V2chr01	5732099	5732099	N11_1chr01	6241432	6241455	0.4	0.6	0.583333	0.416667	0.449482
SV_1213	IND_w_12813	Insertion	2424	V2chr01	5737366	5737366	N11_1chr01	6246717	6249141	0.84	0.16	0.366667	0.633333	0.00079315
SV_1214	IND_w_12814	Deletion	10	V2chr01	5739909	5739919	N11_1chr01	6251685	6251685	0.666667	0.333333	0.1	0.9	0.00152709
SV_1215	IND_w_74550	Deletion	15	V2chr01	5742076	5742091	N11_1chr01	6317168	6317168	NA	NA	NA	NA	NA
SV_1216	IND_w_14078	Deletion	26	V2chr01	5742120	5742146	N11_1chr01	6253892	6253892	NA	NA	NA	NA	NA
SV_1217	IND_w_14079	Insertion	57	V2chr01	5742656	5742656	N11_1chr01	6254393	6254450	0.166667	0.833333	0.125	0.875	1
SV_1218	IND_w_11969	Insertion	10	V2chr01	5744379	5744379	N11_1chr01	6256814	6256824	0	1	0	1	1
SV_1219	IND_w_74614	Insertion	10	V2chr01	5744434	5744434	N11_1chr01	6320168	6320178	0	1	0	1	1
SV_1220	IND_w_11970	Deletion	15	V2chr01	5745159	5745174	N11_1chr01	6257606	6257606	0.363636	0.636364	0.0952381	0.904762	0.147571
SV_1221	IND_w_11971	Deletion	21	V2chr01	5745641	5745662	N11_1chr01	6258084	6258084	NA	NA	NA	NA	NA
SV_1222	IND_w_74231	Deletion	55	V2chr01	5748598	5748653	N11_1chr01	6324323	6324323	NA	NA	NA	NA	NA
SV_1223	IND_w_74232	Deletion	447	V2chr01	5749844	5750291	N11_1chr01	6325508	6325508	NA	NA	NA	NA	NA
SV_1224	IND_w_74233	Insertion	16	V2chr01	5750577	5750577	N11_1chr01	6325792	6325808	NA	NA	NA	NA	NA
SV_1225	IND_w_11972	Deletion	24	V2chr01	5750584	5750608	N11_1chr01	6263002	6263002	0	1	0.111111	0.888889	1
SV_1226	IND_w_11973	Deletion	95	V2chr01	5752426	5752521	N11_1chr01	6264819	6264819	0	1	0	1	1
SV_1227	IND_w_74234	Deletion	10	V2chr01	5754319	5754329	N11_1chr01	6329539	6329539	NA	NA	NA	NA	NA
SV_1228	IND_w_74516	Deletion	11	V2chr01	5756715	5756726	N11_1chr01	6331923	6331923	0.333333	0.666667	0.0833333	0.916667	0.27218
SV_1229	IND_w_13871	Insertion	16	V2chr01	5760672	5760672	N11_1chr01	6339269	6339285	1	0	0.9	0.1	1
SV_1230	IND_w_13606	Deletion	17	V2chr01	5772188	5772205	N11_1chr01	6291974	6291974	0.04	0.96	0	1	0.471698
SV_1231	IND_w_13607	Deletion	11	V2chr01	5772420	5772431	N11_1chr01	6292189	6292189	0.142857	0.857143	0	1	0.368421
SV_1232	IND_w_74488	Insertion	14	V2chr01	5773599	5773599	N11_1chr01	6341646	6341660	0.857143	0.142857	0.857143	0.142857	1
SV_1233	IND_w_14040	Deletion	136	V2chr01	5778613	5778749	N11_1chr01	6346672	6346672	1	0	1	0	1
SV_1234	IND_w_74206	Deletion	35	V2chr01	5787557	5787592	N11_1chr01	6351881	6351881	NA	NA	NA	NA	NA
SV_1235	IND_w_74235	Insertion	543	V2chr01	5787954	5787954	N11_1chr01	6304035	6304578	0.4	0.6	0.272727	0.727273	0.487914
SV_1236	IND_w_74236	Insertion	11	V2chr01	5790759	5790759	N11_1chr01	6307387	6307398	0	1	0.0952381	0.904762	0.488462
SV_1237	IND_w_74207	Insertion	10	V2chr01	5790767	5790767	N11_1chr01	6355061	6355071	0.117647	0.882353	0.294118	0.705882	0.398321
SV_1238	IND_w_74208	Deletion	18	V2chr01	5791643	5791661	N11_1chr01	6355946	6355946	NA	NA	NA	NA	NA
SV_1239	IND_w_74209	Insertion	11	V2chr01	5793015	5793015	N11_1chr01	6357302	6357313	0.0769231	0.923077	0	1	0.218855
SV_1240	IND_w_74210	Deletion	137	V2chr01	5793817	5793954	N11_1chr01	6358109	6358109	0.0384615	0.961538	0	1	0.448276
SV_1241	IND_w_74239	Deletion	17	V2chr01	5794775	5794792	N11_1chr01	6311316	6311316	0	1	0	1	1
SV_1242	IND_w_74240	Insertion	15	V2chr01	5794994	5794994	N11_1chr01	6311519	6311534	0.111111	0.888889	0	1	0.36
SV_1243	IND_w_74211	Deletion	16	V2chr01	5795250	5795266	N11_1chr01	6359409	6359409	0.2	0.8	0	1	0.473684
SV_1244	IND_w_74241	Deletion	15	V2chr01	5798071	5798086	N11_1chr01	6314611	6314611	NA	NA	NA	NA	NA
SV_1245	IND_w_74242	Insertion	10	V2chr01	5798443	5798443	N11_1chr01	6314967	6314977	0	1	0	1	1
SV_1246	IND_w_74243	Deletion	11	V2chr01	5798786	5798797	N11_1chr01	6315319	6315319	0	1	0	1	1
SV_1247	IND_w_74244	Deletion	29	V2chr01	5798972	5799001	N11_1chr01	6315494	6315494	0.125	0.875	0	1	0.18018
SV_1248	IND_w_74472	Deletion	10	V2chr01	5800989	5800999	N11_1chr01	6445274	6445274	0	1	0	1	1
SV_1249	IND_w_74473	Deletion	33	V2chr01	5801040	5801073	N11_1chr01	6445315	6445315	NA	NA	NA	NA	NA
SV_1250	IND_w_74474	Deletion	16	V2chr01	5801098	5801114	N11_1chr01	6445340	6445340	0	1	0	1	1
SV_1251	IND_w_12104	Deletion	13	V2chr01	5803147	5803160	N11_1chr01	6447290	6447290	0	1	0	1	1
SV_1252	IND_w_74245	Deletion	16	V2chr01	5806359	5806375	N11_1chr01	6370382	6370382	NA	NA	NA	NA	NA
SV_1253	IND_w_74246	Insertion	17	V2chr01	5809061	5809061	N11_1chr01	6373067	6373084	0	1	0	1	1
SV_1254	IND_w_12105	Insertion	21	V2chr01	5810595	5810595	N11_1chr01	6454740	6454761	0	1	0	1	1
SV_1255	IND_w_14052	Deletion	12	V2chr01	5811558	5811570	N11_1chr01	6375592	6375592	0.0909091	0.909091	0.0769231	0.923077	1
SV_1256	IND_w_74120	Insertion	117	V2chr01	5812941	5812941	N11_1chr01	6457054	6457171	NA	NA	NA	NA	NA
SV_1257	IND_w_74121	Insertion	94	V2chr01	5814073	5814073	N11_1chr01	6458301	6458395	0.176471	0.823529	0.28	0.72	0.490115
SV_1258	IND_w_74122	Insertion	30	V2chr01	5815821	5815821	N11_1chr01	6460142	6460172	0.0833333	0.916667	0	1	0.179221
SV_1259	IND_w_74123	Deletion	48	V2chr01	5823437	5823485	N11_1chr01	6467781	6467781	NA	NA	NA	NA	NA
SV_1260	IND_w_74145	Deletion	14	V2chr01	5823658	5823672	N11_1chr01	6387775	6387775	NA	NA	NA	NA	NA
SV_1261	IND_w_74146	Insertion	10	V2chr01	5823677	5823677	N11_1chr01	6387780	6387790	0.875	0.125	1	0	1
SV_1262	IND_w_74124	Deletion	47	V2chr01	5824401	5824448	N11_1chr01	6468699	6468699	0.48	0.52	0.48	0.52	1
SV_1263	IND_w_74125	Deletion	20	V2chr01	5826532	5826552	N11_1chr01	6470782	6470782	0	1	0	1	1
SV_1264	IND_w_11031	Deletion	11	V2chr01	5829173	5829184	N11_1chr01	6473313	6473313	NA	NA	NA	NA	NA
SV_1265	IND_w_11032	Insertion	15	V2chr01	5842005	5842005	N11_1chr01	6486129	6486144	NA	NA	NA	NA	NA
SV_1266	IND_w_11033	Deletion	10	V2chr01	5842394	5842404	N11_1chr01	6486542	6486542	0	1	0	1	1
SV_1267	IND_w_11034	Insertion	20	V2chr01	5843131	5843131	N11_1chr01	6487272	6487292	0	1	0	1	1
SV_1268	IND_w_13189	Deletion	11	V2chr01	5845253	5845264	N11_1chr01	6489295	6489295	NA	NA	NA	NA	NA
SV_1269	IND_w_13190	Deletion	20	V2chr01	5846584	5846604	N11_1chr01	6490616	6490616	0	1	0	1	1
SV_1270	IND_w_13191	Deletion	131	V2chr01	5846796	5846927	N11_1chr01	6490808	6490808	0	1	0	1	1
SV_1271	IND_w_74297	Insertion	62	V2chr01	5847105	5847105	N11_1chr01	6410758	6410820	0.5	0.5	0.666667	0.333333	0.444263
SV_1272	IND_w_12496	Deletion	12	V2chr01	5853951	5853963	N11_1chr01	6497833	6497833	0	1	0	1	1
SV_1273	IND_w_12497	Deletion	24	V2chr01	5853988	5854012	N11_1chr01	6497858	6497858	NA	NA	NA	NA	NA
SV_1274	IND_w_74307	Insertion	38	V2chr01	5856129	5856129	N11_1chr01	6419865	6419903	NA	NA	NA	NA	NA
SV_1275	IND_w_12498	Deletion	56	V2chr01	5857207	5857263	N11_1chr01	6501048	6501048	NA	NA	NA	NA	NA
SV_1276	IND_w_12499	Insertion	15	V2chr01	5862209	5862209	N11_1chr01	6505994	6506009	NA	NA	NA	NA	NA
SV_1277	IND_w_12500	Deletion	12	V2chr01	5862656	5862668	N11_1chr01	6506456	6506456	NA	NA	NA	NA	NA
SV_1278	IND_w_12501	Deletion	11	V2chr01	5863608	5863619	N11_1chr01	6507398	6507398	NA	NA	NA	NA	NA
SV_1279	IND_w_74116	Deletion	112	V2chr01	5865407	5865519	N11_1chr01	6429436	6429436	NA	NA	NA	NA	NA
SV_1280	IND_w_74117	Insertion	220	V2chr01	5870589	5870589	N11_1chr01	6434480	6434700	1	0	1	0	1
SV_1281	IND_w_74118	Deletion	13	V2chr01	5877503	5877516	N11_1chr01	6441590	6441590	0.363636	0.636364	0.0833333	0.916667	0.154953
SV_1282	IND_w_9338	Deletion	11	V2chr01	5878183	5878194	N11_1chr01	6523337	6523337	NA	NA	NA	NA	NA
SV_1283	IND_w_9339	Insertion	49	V2chr01	5878556	5878556	N11_1chr01	6523697	6523746	0.285714	0.714286	0	1	0.00236367
SV_1284	IND_w_9340	Deletion	61	V2chr01	5890448	5890509	N11_1chr01	6535647	6535647	NA	NA	NA	NA	NA
SV_1285	IND_w_9341	Insertion	14	V2chr01	5895283	5895283	N11_1chr01	6540423	6540437	1	0	1	0	1
SV_1286	IND_w_9342	Deletion	41	V2chr01	5895806	5895847	N11_1chr01	6540963	6540963	NA	NA	NA	NA	NA
SV_1287	IND_w_9364	Deletion	15	V2chr01	5899907	5899922	N11_1chr01	6548437	6548437	NA	NA	NA	NA	NA
SV_1288	IND_w_9365	Deletion	54	V2chr01	5899998	5900052	N11_1chr01	6548510	6548510	NA	NA	NA	NA	NA
SV_1289	IND_w_9366	Deletion	34	V2chr01	5900077	5900111	N11_1chr01	6548535	6548535	NA	NA	NA	NA	NA
SV_1290	IND_w_9367	Deletion	28	V2chr01	5905055	5905083	N11_1chr01	6553481	6553481	0.6	0.4	0.666667	0.333333	1
SV_1291	IND_w_9368	Deletion	12	V2chr01	5912122	5912134	N11_1chr01	6560512	6560512	0.961538	0.0384615	0.692308	0.307692	0.0237797
SV_1292	IND_w_9369	Insertion	12	V2chr01	5915836	5915836	N11_1chr01	6564218	6564230	NA	NA	NA	NA	NA
SV_1293	IND_w_9370	Deletion	28	V2chr01	5918648	5918676	N11_1chr01	6567036	6567036	NA	NA	NA	NA	NA
SV_1294	IND_w_9371	Insertion	11	V2chr01	5922468	5922468	N11_1chr01	6570825	6570836	NA	NA	NA	NA	NA
SV_1295	IND_w_13997	Insertion	802	V2chr01	5926120	5926120	N11_1chr01	6574430	6575232	0.454545	0.545455	0.705882	0.294118	0.248088
SV_1296	IND_w_13998	Insertion	27	V2chr01	5926621	5926621	N11_1chr01	6575739	6575766	NA	NA	NA	NA	NA
SV_1297	IND_w_12277	Insertion	13	V2chr01	5942348	5942348	N11_1chr01	6662004	6662017	NA	NA	NA	NA	NA
SV_1298	IND_w_12278	Deletion	225	V2chr01	5946973	5947198	N11_1chr01	6666635	6666635	0	1	0	1	1
SV_1299	IND_w_12279	Deletion	22	V2chr01	5949176	5949198	N11_1chr01	6668613	6668613	NA	NA	NA	NA	NA
SV_1300	IND_w_12280	Deletion	55	V2chr01	5949696	5949751	N11_1chr01	6669111	6669111	0.454545	0.545455	0.166667	0.833333	0.333387
SV_1301	IND_w_12281	Deletion	28	V2chr01	5949975	5950003	N11_1chr01	6669341	6669341	NA	NA	NA	NA	NA
SV_1302	IND_w_12282	Insertion	14	V2chr01	5950043	5950043	N11_1chr01	6669381	6669395	NA	NA	NA	NA	NA
SV_1303	IND_w_12283	Insertion	137	V2chr01	5950337	5950337	N11_1chr01	6669689	6669826	0.7	0.3	0.875	0.125	0.257125
SV_1304	IND_w_12284	Insertion	23	V2chr01	5955625	5955625	N11_1chr01	6675123	6675146	NA	NA	NA	NA	NA
SV_1305	IND_w_12285	Deletion	12	V2chr01	5957887	5957899	N11_1chr01	6677408	6677408	NA	NA	NA	NA	NA
SV_1306	IND_w_13953	Deletion	261	V2chr01	5968827	5969088	N11_1chr01	6683033	6683033	0.133333	0.866667	0.1	0.9	1
SV_1307	IND_w_78832	Deletion	20	V2chr01	5993211	5993231	N11_1chr08	36324195	36324195	NA	NA	NA	NA	NA
SV_1308	IND_w_78833	Deletion	17	V2chr01	5997601	5997618	N11_1chr08	36328565	36328565	NA	NA	NA	NA	NA
SV_1309	IND_w_5969	Deletion	53	V2chr01	6035119	6035172	N11_1chr01	7037520	7037520	1	0	0.8	0.2	0.522727
SV_1310	IND_w_5970	Deletion	75	V2chr01	6037323	6037398	N11_1chr01	7039675	7039675	NA	NA	NA	NA	NA
SV_1311	IND_w_5971	Deletion	10	V2chr01	6040699	6040709	N11_1chr01	7042980	7042980	1	0	1	0	1
SV_1312	IND_w_5972	Deletion	187	V2chr01	6043467	6043654	N11_1chr01	7045740	7045740	0.8	0.2	0.4	0.6	0.00548361
SV_1313	IND_w_5973	Deletion	38	V2chr01	6097193	6097231	N11_1chr01	7099220	7099220	1	0	1	0	1
SV_1314	IND_w_11540	Deletion	16	V2chr01	6098572	6098588	N11_1chr01	6541132	6541132	0.5	0.5	0.142857	0.857143	0.282051
SV_1315	IND_w_11541	Insertion	14	V2chr01	6105978	6105978	N11_1chr01	6548504	6548518	0.833333	0.166667	0.6875	0.3125	0.428995
SV_1316	IND_w_11542	Insertion	13	V2chr01	6107587	6107587	N11_1chr01	6550128	6550141	1	0	0.888889	0.111111	0.3
SV_1317	IND_w_13682	Insertion	10	V2chr01	6141558	6141558	N11_1chr01	6604976	6604986	NA	NA	NA	NA	NA
SV_1318	IND_w_13683	Deletion	308	V2chr01	6142112	6142420	N11_1chr01	6605536	6605536	0.76	0.24	0.190476	0.809524	0.000275295
SV_1319	IND_w_13684	Deletion	23	V2chr01	6142465	6142488	N11_1chr01	6605580	6605580	NA	NA	NA	NA	NA
SV_1320	IND_w_13748	Deletion	144	V2chr01	6162364	6162508	N11_1chr01	6610051	6610051	NA	NA	NA	NA	NA
SV_1321	IND_w_12629	Deletion	13	V2chr01	6164759	6164772	N11_1chr01	6612310	6612310	0	1	0	1	1
SV_1322	IND_w_74436	Deletion	13	V2chr01	6165202	6165215	N11_1chr01	6590944	6590944	NA	NA	NA	NA	NA
SV_1323	IND_w_74437	Deletion	84	V2chr01	6165632	6165716	N11_1chr01	6591359	6591359	NA	NA	NA	NA	NA
SV_1324	IND_w_74438	Insertion	10	V2chr01	6165916	6165916	N11_1chr01	6591559	6591569	0.642857	0.357143	0	1	0.000711142
SV_1325	IND_w_12630	Insertion	14	V2chr01	6167495	6167495	N11_1chr01	6615031	6615045	0.714286	0.285714	0.25	0.75	0.131935
SV_1326	IND_w_12631	Insertion	20	V2chr01	6169878	6169878	N11_1chr01	6617423	6617443	NA	NA	NA	NA	NA
SV_1327	IND_w_12632	Insertion	16	V2chr01	6172130	6172130	N11_1chr01	6619702	6619718	NA	NA	NA	NA	NA
SV_1328	IND_w_13147	Deletion	39	V2chr01	6186889	6186928	N11_1chr01	6657659	6657659	0	1	0	1	1
SV_1329	IND_w_13148	Insertion	32	V2chr01	6188694	6188694	N11_1chr01	6659412	6659444	1	0	1	0	1
SV_1330	IND_w_13081	Deletion	144	V2chr01	6196661	6196805	N11_1chr01	6687489	6687489	0	1	0.047619	0.952381	1
SV_1331	IND_w_13082	Insertion	52	V2chr01	6198392	6198392	N11_1chr01	6689085	6689137	NA	NA	NA	NA	NA
SV_1332	IND_w_13083	Deletion	12	V2chr01	6198591	6198603	N11_1chr01	6689336	6689336	0.0833333	0.916667	0.375	0.625	0.255315
SV_1333	IND_w_13084	Deletion	11	V2chr01	6199062	6199073	N11_1chr01	6689794	6689794	NA	NA	NA	NA	NA
SV_1334	IND_w_13085	Insertion	14	V2chr01	6199120	6199120	N11_1chr01	6689842	6689856	NA	NA	NA	NA	NA
SV_1335	IND_w_13086	Deletion	32	V2chr01	6200194	6200226	N11_1chr01	6690922	6690922	NA	NA	NA	NA	NA
SV_1336	IND_w_13087	Insertion	13	V2chr01	6201587	6201587	N11_1chr01	6692284	6692297	NA	NA	NA	NA	NA
SV_1337	IND_w_13088	Deletion	12	V2chr01	6201835	6201847	N11_1chr01	6692545	6692545	0.1	0.9	0	1	1
SV_1338	IND_w_13089	Deletion	10	V2chr01	6201922	6201932	N11_1chr01	6692620	6692620	0.111111	0.888889	0	1	0.391304
SV_1339	IND_w_12898	Insertion	20	V2chr01	6204291	6204291	N11_1chr01	6694970	6694990	0	1	0	1	1
SV_1340	IND_w_12899	Insertion	18	V2chr01	6206536	6206536	N11_1chr01	6697228	6697246	NA	NA	NA	NA	NA
SV_1341	IND_w_12900	Insertion	15	V2chr01	6209671	6209671	N11_1chr01	6700372	6700387	0.666667	0.333333	0.764706	0.235294	0.69886
SV_1342	IND_w_12825	Deletion	16	V2chr01	6214674	6214690	N11_1chr01	6705331	6705331	1	0	1	0	1
SV_1343	IND_w_12826	Insertion	12	V2chr01	6219200	6219200	N11_1chr01	6709842	6709854	NA	NA	NA	NA	NA
SV_1344	IND_w_12774	Deletion	11	V2chr01	6223041	6223052	N11_1chr01	6713751	6713751	NA	NA	NA	NA	NA
SV_1345	IND_w_12775	Deletion	25	V2chr01	6226253	6226278	N11_1chr01	6716963	6716963	NA	NA	NA	NA	NA
SV_1346	IND_w_12083	Deletion	15	V2chr01	6233527	6233542	N11_1chr01	6724188	6724188	0.923077	0.0769231	0.6	0.4	0.0835749
SV_1347	IND_w_12084	Insertion	1352	V2chr01	6234693	6234693	N11_1chr01	6725338	6726690	0.88	0.12	1	0	0.0829726
SV_1348	IND_w_13571	Deletion	10	V2chr01	6236601	6236611	N11_1chr01	6728629	6728629	0	1	0.375	0.625	0.208791
SV_1349	IND_w_12545	Deletion	30	V2chr01	6240400	6240430	N11_1chr01	6732404	6732404	0.9375	0.0625	0.947368	0.0526316	1
SV_1350	IND_w_12546	Insertion	64	V2chr01	6241397	6241397	N11_1chr01	6733362	6733426	NA	NA	NA	NA	NA
SV_1351	IND_w_12547	Insertion	19	V2chr01	6242509	6242509	N11_1chr01	6734531	6734550	0.888889	0.111111	0.75	0.25	0.576471
SV_1352	IND_w_12548	Insertion	23	V2chr01	6242738	6242738	N11_1chr01	6734780	6734803	0.4375	0.5625	0.285714	0.714286	0.489114
SV_1353	IND_w_12549	Deletion	19	V2chr01	6243187	6243206	N11_1chr01	6735252	6735252	1	0	0.391304	0.608696	2.39194e-06
SV_1354	IND_w_12550	Insertion	26	V2chr01	6243763	6243763	N11_1chr01	6735809	6735835	NA	NA	NA	NA	NA
SV_1355	IND_w_13403	Insertion	18	V2chr01	6252771	6252771	N11_1chr01	6744760	6744778	NA	NA	NA	NA	NA
SV_1356	IND_w_13027	Insertion	14	V2chr01	6255305	6255305	N11_1chr01	6747310	6747324	0.1	0.9	0	1	0.161565
SV_1357	IND_w_13028	Deletion	171	V2chr01	6259249	6259420	N11_1chr01	6751277	6751277	0.647059	0.352941	1	0	0.0184043
SV_1358	IND_w_13029	Deletion	14	V2chr01	6259754	6259768	N11_1chr01	6751614	6751614	NA	NA	NA	NA	NA
SV_1359	IND_w_7987	Insertion	1882	V2chr01	6261294	6261294	N11_1chr01	6753138	6755020	0.4	0.6	0.0666667	0.933333	0.120553
SV_1360	IND_w_7988	Deletion	38	V2chr01	6273478	6273516	N11_1chr01	6767164	6767164	0.666667	0.333333	0.166667	0.833333	0.000413004
SV_1361	IND_w_7989	Deletion	13	V2chr01	6274374	6274387	N11_1chr01	6768021	6768021	0.826087	0.173913	0	1	2.91226e-10
SV_1362	IND_w_7990	Deletion	44	V2chr01	6278093	6278137	N11_1chr01	6771724	6771724	0.884615	0.115385	1	0	0.0937951
SV_1363	IND_w_7991	Deletion	35	V2chr01	6280743	6280778	N11_1chr01	6774329	6774329	NA	NA	NA	NA	NA
SV_1364	IND_w_7992	Insertion	21	V2chr01	6281718	6281718	N11_1chr01	6775271	6775292	0.5	0.5	0	1	0.00168582
SV_1365	IND_w_7993	Deletion	11	V2chr01	6281721	6281732	N11_1chr01	6775295	6775295	0.222222	0.777778	0	1	0.0725806
SV_1366	IND_w_7994	Insertion	51	V2chr01	6285900	6285900	N11_1chr01	6779446	6779497	0.037037	0.962963	0	1	0.457627
SV_1367	IND_w_7995	Deletion	13	V2chr01	6287461	6287474	N11_1chr01	6781069	6781069	0.333333	0.666667	0	1	0.0126529
SV_1368	IND_w_7996	Deletion	14	V2chr01	6290176	6290190	N11_1chr01	6783779	6783779	0.4375	0.5625	0.192308	0.807692	0.158081
SV_1369	IND_w_7997	Deletion	14	V2chr01	6303978	6303992	N11_1chr01	6797554	6797554	0.684211	0.315789	0.736842	0.263158	1
SV_1370	IND_w_12276	Insertion	14	V2chr01	6313705	6313705	N11_1chr01	6807966	6807980	0.333333	0.666667	0	1	0.0208412
SV_1371	IND_w_9126	Insertion	36	V2chr01	6319372	6319372	N11_1chr01	6813419	6813455	NA	NA	NA	NA	NA
SV_1372	IND_w_9127	Deletion	11	V2chr01	6337898	6337909	N11_1chr01	6831978	6831978	NA	NA	NA	NA	NA
SV_1373	IND_w_9128	Deletion	32	V2chr01	6342937	6342969	N11_1chr01	6836999	6836999	0.421053	0.578947	0.608696	0.391304	0.352302
SV_1374	IND_w_9721	Insertion	19	V2chr01	6346808	6346808	N11_1chr01	6841076	6841095	0.136364	0.863636	0	1	0.0657389
SV_1375	IND_w_9722	Deletion	10	V2chr01	6350063	6350073	N11_1chr01	6844353	6844353	1	0	1	0	1
SV_1376	IND_w_9723	Deletion	31	V2chr01	6361547	6361578	N11_1chr01	6855846	6855846	0.125	0.875	0.15	0.85	1
SV_1377	IND_w_9724	Deletion	24	V2chr01	6363242	6363266	N11_1chr01	6857507	6857507	0.571429	0.428571	0.2	0.8	0.0143646
SV_1378	IND_w_9725	Deletion	10	V2chr01	6367844	6367854	N11_1chr01	6862093	6862093	0	1	0	1	1
SV_1379	IND_w_12880	Deletion	74	V2chr01	6374362	6374436	N11_1chr01	6868535	6868535	0.9	0.1	0.888889	0.111111	1
SV_1380	IND_w_12881	Deletion	14	V2chr01	6374930	6374944	N11_1chr01	6869026	6869026	0.272727	0.727273	0.181818	0.818182	0.720513
SV_1381	IND_w_13034	Deletion	80	V2chr01	6379336	6379416	N11_1chr01	6873538	6873538	0.833333	0.166667	0.826087	0.173913	1
SV_1382	IND_w_13035	Insertion	13	V2chr01	6379800	6379800	N11_1chr01	6873922	6873935	NA	NA	NA	NA	NA
SV_1383	IND_w_13036	Deletion	20	V2chr01	6379889	6379909	N11_1chr01	6874024	6874024	NA	NA	NA	NA	NA
SV_1384	IND_w_13037	Deletion	265	V2chr01	6379995	6380260	N11_1chr01	6874116	6874116	0.227273	0.772727	0	1	0.01381
SV_1385	IND_w_10106	Deletion	41	V2chr01	6386928	6386969	N11_1chr01	6883258	6883258	0.772727	0.227273	0.869565	0.130435	0.459095
SV_1386	IND_w_10107	Deletion	31	V2chr01	6387273	6387304	N11_1chr01	6883562	6883562	0.615385	0.384615	0.826087	0.173913	0.125139
SV_1387	IND_w_10108	Deletion	14	V2chr01	6387419	6387433	N11_1chr01	6883677	6883677	0.533333	0.466667	0.727273	0.272727	0.300255
SV_1388	IND_w_10109	Deletion	61	V2chr01	6387846	6387907	N11_1chr01	6884089	6884089	NA	NA	NA	NA	NA
SV_1389	IND_w_10110	Insertion	85	V2chr01	6403111	6403111	N11_1chr01	6899309	6899394	0.227273	0.772727	0	1	0.0171676
SV_1390	IND_w_10111	Deletion	18	V2chr01	6404354	6404372	N11_1chr01	6900637	6900637	NA	NA	NA	NA	NA
SV_1391	IND_w_10112	Deletion	14	V2chr01	6404523	6404537	N11_1chr01	6900788	6900788	0.0833333	0.916667	0.0833333	0.916667	1
SV_1392	IND_w_10113	Deletion	98	V2chr01	6407697	6407795	N11_1chr01	6903959	6903959	0.76	0.24	0.923077	0.0769231	0.139996
SV_1393	IND_w_10114	Deletion	87	V2chr01	6408660	6408747	N11_1chr01	6904824	6904824	0	1	0	1	1
SV_1394	IND_w_11477	Insertion	15	V2chr01	6417372	6417372	N11_1chr01	6913470	6913485	NA	NA	NA	NA	NA
SV_1395	IND_w_11478	Deletion	36	V2chr01	6418869	6418905	N11_1chr01	6914979	6914979	0.307692	0.692308	0	1	0.0198832
SV_1396	IND_w_11479	Deletion	50	V2chr01	6422256	6422306	N11_1chr01	6918329	6918329	1	0	1	0	1
SV_1397	IND_w_11480	Deletion	15	V2chr01	6425018	6425033	N11_1chr01	6921036	6921036	NA	NA	NA	NA	NA
SV_1398	IND_w_11240	Insertion	12	V2chr01	6425190	6425190	N11_1chr01	6922438	6922450	NA	NA	NA	NA	NA
SV_1399	IND_w_11481	Deletion	14	V2chr01	6425190	6425204	N11_1chr01	6921202	6921202	0	1	0	1	1
SV_1400	IND_w_11241	Deletion	263	V2chr01	6425568	6425831	N11_1chr01	6922826	6922826	0.8	0.2	0.904762	0.0952381	0.409893
SV_1401	IND_w_11242	Deletion	12	V2chr01	6433525	6433537	N11_1chr01	6930523	6930523	0.411765	0.588235	0.52381	0.47619	0.531837
SV_1402	IND_w_11243	Deletion	36	V2chr01	6436286	6436322	N11_1chr01	6933271	6933271	0	1	0.125	0.875	1
SV_1403	IND_w_12518	Deletion	84	V2chr01	6438233	6438317	N11_1chr01	6936379	6936379	NA	NA	NA	NA	NA
SV_1404	IND_w_12519	Insertion	10	V2chr01	6440597	6440597	N11_1chr01	6938666	6938676	0.4	0.6	0.222222	0.777778	0.291953
SV_1405	IND_w_10969	Insertion	10	V2chr01	6449268	6449268	N11_1chr01	6947009	6947019	0.25	0.75	0.538462	0.461538	0.366563
SV_1406	IND_w_10970	Insertion	10	V2chr01	6450629	6450629	N11_1chr01	6948384	6948394	NA	NA	NA	NA	NA
SV_1407	IND_w_10971	Deletion	103	V2chr01	6460804	6460907	N11_1chr01	6958554	6958554	0.333333	0.666667	0.333333	0.666667	1
SV_1408	IND_w_10972	Insertion	50	V2chr01	6461702	6461702	N11_1chr01	6959349	6959399	NA	NA	NA	NA	NA
SV_1409	IND_w_10973	Insertion	11	V2chr01	6462029	6462029	N11_1chr01	6959726	6959737	0.538462	0.461538	0.692308	0.307692	0.688168
SV_1410	IND_w_10854	Insertion	15	V2chr01	6472826	6472826	N11_1chr01	7010995	7011010	0	1	0	1	1
SV_1411	IND_w_10855	Deletion	11	V2chr01	6472831	6472842	N11_1chr01	7011015	7011015	NA	NA	NA	NA	NA
SV_1412	IND_w_10856	Insertion	31	V2chr01	6472889	6472889	N11_1chr01	7011062	7011093	NA	NA	NA	NA	NA
SV_1413	IND_w_10857	Deletion	12	V2chr01	6479799	6479811	N11_1chr01	7017996	7017996	0.962963	0.037037	0.84	0.16	0.182923
SV_1414	IND_w_10859	Deletion	17	V2chr01	6494013	6494030	N11_1chr01	7032145	7032145	0.294118	0.705882	0	1	0.00403406
SV_1415	IND_w_10860	Deletion	10	V2chr01	6494084	6494094	N11_1chr01	7032199	7032199	0.65	0.35	0.269231	0.730769	0.0161583
SV_1416	IND_w_10861	Insertion	23	V2chr01	6494340	6494340	N11_1chr01	7032445	7032468	NA	NA	NA	NA	NA
SV_1417	IND_w_3549	Deletion	39	V2chr01	6588614	6588653	N11_1chr01	7099212	7099212	1	0	1	0	1
SV_1418	IND_w_3550	Deletion	15	V2chr01	6592832	6592847	N11_1chr01	7103390	7103390	0	1	0.214286	0.785714	0.224615
SV_1419	IND_w_3551	Deletion	10	V2chr01	6593527	6593537	N11_1chr01	7104070	7104070	NA	NA	NA	NA	NA
SV_1420	IND_w_3552	Deletion	555	V2chr01	6594028	6594583	N11_1chr01	7104571	7104571	0.6	0.4	0.576923	0.423077	1
SV_1421	IND_w_3553	Deletion	58	V2chr01	6597499	6597557	N11_1chr01	7107482	7107482	NA	NA	NA	NA	NA
SV_1422	IND_w_3554	Deletion	11	V2chr01	6600074	6600085	N11_1chr01	7109997	7109997	1	0	0.882353	0.117647	0.485887
SV_1423	IND_w_3555	Insertion	10	V2chr01	6610385	6610385	N11_1chr01	7120294	7120304	NA	NA	NA	NA	NA
SV_1424	IND_w_3556	Deletion	11	V2chr01	6610587	6610598	N11_1chr01	7120506	7120506	0.588235	0.411765	0.625	0.375	1
SV_1425	IND_w_3557	Insertion	384	V2chr01	6618834	6618834	N11_1chr01	7128724	7129108	0.583333	0.416667	0.678571	0.321429	0.568465
SV_1426	IND_w_3558	Deletion	37	V2chr01	6626681	6626718	N11_1chr01	7136941	7136941	0.64	0.36	0.862069	0.137931	0.108508
SV_1427	IND_w_3559	Deletion	24	V2chr01	6628361	6628385	N11_1chr01	7138588	7138588	NA	NA	NA	NA	NA
SV_1428	IND_w_3560	Insertion	62	V2chr01	6648083	6648083	N11_1chr01	7158276	7158338	1	0	0.894737	0.105263	0.486486
SV_1429	IND_w_3561	Deletion	11	V2chr01	6649679	6649690	N11_1chr01	7159939	7159939	0.636364	0.363636	0.791667	0.208333	0.330364
SV_1430	IND_w_3562	Insertion	11	V2chr01	6650972	6650972	N11_1chr01	7161219	7161230	1	0	0.777778	0.222222	0.475
SV_1431	IND_w_3563	Insertion	33	V2chr01	6672734	6672734	N11_1chr01	7182953	7182986	1	0	0.944444	0.0555556	1
SV_1432	IND_w_3564	Deletion	54	V2chr01	6673218	6673272	N11_1chr01	7183467	7183467	0	1	0.0714286	0.928571	1
SV_1433	IND_w_3565	Insertion	12	V2chr01	6675590	6675590	N11_1chr01	7185768	7185780	0.578947	0.421053	0.571429	0.428571	1
SV_1434	IND_w_3566	Deletion	16	V2chr01	6675677	6675693	N11_1chr01	7185866	7185866	NA	NA	NA	NA	NA
SV_1435	IND_w_3567	Insertion	17	V2chr01	6676818	6676818	N11_1chr01	7186995	7187012	0.266667	0.733333	0.111111	0.888889	0.374684
SV_1436	IND_w_3568	Deletion	40	V2chr01	6677123	6677163	N11_1chr01	7187317	7187317	0.25	0.75	0.157895	0.842105	0.615905
SV_1437	IND_w_3569	Deletion	29	V2chr01	6693436	6693465	N11_1chr01	7203509	7203509	1	0	0.966667	0.0333333	1
SV_1438	IND_w_3570	Deletion	13	V2chr01	6701471	6701484	N11_1chr01	7211511	7211511	NA	NA	NA	NA	NA
SV_1439	IND_w_6903	Insertion	15	V2chr01	6704275	6704275	N11_1chr01	7222703	7222718	NA	NA	NA	NA	NA
SV_1440	IND_w_6904	Deletion	11	V2chr01	6710769	6710780	N11_1chr01	7229213	7229213	0.545455	0.454545	0.904762	0.0952381	0.0156981
SV_1441	IND_w_6905	Deletion	20	V2chr01	6711447	6711467	N11_1chr01	7229880	7229880	0.333333	0.666667	0.333333	0.666667	1
SV_1442	IND_w_6906	Deletion	14	V2chr01	6712667	6712681	N11_1chr01	7231079	7231079	0.666667	0.333333	0.863636	0.136364	0.170982
SV_1443	IND_w_6907	Insertion	12	V2chr01	6713658	6713658	N11_1chr01	7232056	7232068	0.722222	0.277778	0.65	0.35	0.734239
SV_1444	IND_w_6908	Insertion	35	V2chr01	6713744	6713744	N11_1chr01	7232154	7232189	1	0	1	0	1
SV_1445	IND_w_6909	Deletion	88	V2chr01	6714469	6714557	N11_1chr01	7232917	7232917	0	1	0.235294	0.764706	0.104143
SV_1446	IND_w_6910	Deletion	13	V2chr01	6719709	6719722	N11_1chr01	7238062	7238062	NA	NA	NA	NA	NA
SV_1447	IND_w_6911	Deletion	11	V2chr01	6721275	6721286	N11_1chr01	7239619	7239619	0.307692	0.692308	0.958333	0.0416667	5.00847e-05
SV_1448	IND_w_6912	Deletion	10	V2chr01	6721595	6721605	N11_1chr01	7239927	7239927	NA	NA	NA	NA	NA
SV_1449	IND_w_6913	Deletion	10	V2chr01	6723093	6723103	N11_1chr01	7241417	7241417	0.714286	0.285714	0.611111	0.388889	0.711953
SV_1450	IND_w_6914	Insertion	25	V2chr01	6724506	6724506	N11_1chr01	7242820	7242845	0.777778	0.222222	0.8	0.2	1
SV_1451	IND_w_6915	Insertion	18	V2chr01	6733783	6733783	N11_1chr01	7252117	7252135	0.857143	0.142857	0.857143	0.142857	1
SV_1452	IND_w_6916	Deletion	11	V2chr01	6734318	6734329	N11_1chr01	7252670	7252670	0.75	0.25	0.958333	0.0416667	0.137615
SV_1453	IND_w_6917	Insertion	14	V2chr01	6734700	6734700	N11_1chr01	7253042	7253056	0.3	0.7	0.166667	0.833333	0.454308
SV_1454	IND_w_6919	Insertion	10	V2chr01	6745894	6745894	N11_1chr01	7264228	7264238	0.75	0.25	0.461538	0.538462	0.366563
SV_1455	IND_w_6920	Deletion	10	V2chr01	6756119	6756129	N11_1chr01	7274462	7274462	0.92	0.08	0.954545	0.0454545	1
SV_1456	IND_w_6921	Insertion	18	V2chr01	6760205	6760205	N11_1chr01	7278537	7278555	NA	NA	NA	NA	NA
SV_1457	IND_w_6922	Insertion	51	V2chr01	6760462	6760462	N11_1chr01	7278806	7278857	NA	NA	NA	NA	NA
SV_1458	IND_w_12590	Insertion	102	V2chr01	6767703	6767703	N11_1chr01	7286146	7286248	0.416667	0.583333	0.375	0.625	1
SV_1459	IND_w_10832	Insertion	20	V2chr01	6775796	6775796	N11_1chr01	7290117	7290137	0	1	0	1	1
SV_1460	IND_w_10833	Insertion	18	V2chr01	6777748	6777748	N11_1chr01	7292093	7292111	0.25	0.75	0.166667	0.833333	0.681464
SV_1461	IND_w_10835	Deletion	25	V2chr01	6777970	6777995	N11_1chr01	7292330	7292330	0.421053	0.578947	0.555556	0.444444	0.517124
SV_1462	IND_w_10836	Deletion	12	V2chr01	6787828	6787840	N11_1chr01	7302152	7302152	0.3125	0.6875	0.142857	0.857143	0.399234
SV_1463	IND_w_10837	Deletion	117	V2chr01	6792589	6792706	N11_1chr01	7306890	7306890	0.65	0.35	0.296296	0.703704	0.0205691
SV_1464	IND_w_9521	Deletion	18	V2chr01	6795795	6795813	N11_1chr01	7309867	7309867	0.615385	0.384615	0.363636	0.636364	0.178936
SV_1465	IND_w_9522	Insertion	49	V2chr01	6795954	6795954	N11_1chr01	7310008	7310057	1	0	0.695652	0.304348	0.00389809
SV_1466	IND_w_9523	Insertion	1018	V2chr01	6807273	6807273	N11_1chr01	7321372	7322390	0.826087	0.173913	0.481481	0.518519	0.017732
SV_1467	IND_w_9524	Insertion	13	V2chr01	6811585	6811585	N11_1chr01	7326702	7326715	0.533333	0.466667	0.0526316	0.947368	0.00418766
SV_1468	IND_w_9525	Deletion	82	V2chr01	6814622	6814704	N11_1chr01	7329748	7329748	0.857143	0.142857	0.592593	0.407407	0.0596345
SV_1469	IND_w_9526	Deletion	26	V2chr01	6821218	6821244	N11_1chr01	7336238	7336238	0.571429	0.428571	0.238095	0.761905	0.0751287
SV_1470	IND_w_12033	Deletion	25	V2chr01	6822661	6822686	N11_1chr01	7337657	7337657	NA	NA	NA	NA	NA
SV_1471	IND_w_12034	Deletion	13	V2chr01	6825060	6825073	N11_1chr01	7340040	7340040	1	0	1	0	1
SV_1472	IND_w_12035	Deletion	25	V2chr01	6827256	6827281	N11_1chr01	7342221	7342221	0.611111	0.388889	0.473684	0.526316	0.514813
SV_1473	IND_w_13449	Deletion	11	V2chr01	6837833	6837844	N11_1chr01	7352707	7352707	NA	NA	NA	NA	NA
SV_1474	IND_w_13586	Deletion	37	V2chr01	6841148	6841185	N11_1chr01	7355753	7355753	0.571429	0.428571	0.421053	0.578947	0.665217
SV_1475	IND_w_13570	Deletion	30	V2chr01	6853212	6853242	N11_1chr01	7378060	7378060	0.833333	0.166667	1	0	0.0825911
SV_1476	IND_w_7211	Deletion	34	V2chr01	6856655	6856689	N11_1chr01	7381460	7381460	0.958333	0.0416667	1	0	0.428571
SV_1477	IND_w_7212	Insertion	59	V2chr01	6872363	6872363	N11_1chr01	7397124	7397183	0.75	0.25	0.933333	0.0666667	0.268775
SV_1478	IND_w_7213	Deletion	10	V2chr01	6880054	6880064	N11_1chr01	7404855	7404855	0.833333	0.166667	1	0	0.352941
SV_1479	IND_w_7214	Insertion	14	V2chr01	6881964	6881964	N11_1chr01	7406758	7406772	1	0	1	0	1
SV_1480	IND_w_7215	Insertion	19	V2chr01	6884705	6884705	N11_1chr01	7409511	7409530	NA	NA	NA	NA	NA
SV_1481	IND_w_7216	Deletion	31	V2chr01	6885885	6885916	N11_1chr01	7410710	7410710	0.928571	0.0714286	1	0	0.333333
SV_1482	IND_w_7217	Deletion	14	V2chr01	6889248	6889262	N11_1chr01	7414042	7414042	NA	NA	NA	NA	NA
SV_1483	IND_w_7218	Deletion	20	V2chr01	6889409	6889429	N11_1chr01	7414188	7414188	0	1	0	1	1
SV_1484	IND_w_7219	Deletion	30	V2chr01	6895175	6895205	N11_1chr01	7419928	7419928	0	1	0	1	1
SV_1485	IND_w_7220	Deletion	26	V2chr01	6898768	6898794	N11_1chr01	7423472	7423472	NA	NA	NA	NA	NA
SV_1486	IND_w_7221	Deletion	15	V2chr01	6902040	6902055	N11_1chr01	7426709	7426709	NA	NA	NA	NA	NA
SV_1487	IND_w_7222	Insertion	79	V2chr01	6903838	6903838	N11_1chr01	7428492	7428571	0.769231	0.230769	0.8	0.2	1
SV_1488	IND_w_7223	Deletion	17	V2chr01	6904345	6904362	N11_1chr01	7429076	7429076	0	1	0	1	1
SV_1489	IND_w_13230	Deletion	16	V2chr01	6906353	6906369	N11_1chr01	7430910	7430910	0.85	0.15	0.958333	0.0416667	0.315511
SV_1490	IND_w_13231	Deletion	11	V2chr01	6906406	6906417	N11_1chr01	7430947	7430947	0.826087	0.173913	0.73913	0.26087	0.722238
SV_1491	IND_w_10844	Deletion	50	V2chr01	6909879	6909929	N11_1chr01	7433876	7433876	0	1	0.5	0.5	0.01373
SV_1492	IND_w_10845	Deletion	16	V2chr01	6920068	6920084	N11_1chr01	7444041	7444041	0.705882	0.294118	0.2	0.8	0.00155615
SV_1493	IND_w_9841	Deletion	16	V2chr01	6926509	6926525	N11_1chr01	7450485	7450485	0.857143	0.142857	0.466667	0.533333	0.0501749
SV_1494	IND_w_9842	Insertion	5920	V2chr01	6926526	6926526	N11_1chr01	7450486	7456406	0.6	0.4	0.148148	0.851852	0.00126208
SV_1495	IND_w_9843	Insertion	13	V2chr01	6934494	6934494	N11_1chr01	7464378	7464391	0.714286	0.285714	0.214286	0.785714	0.0555212
SV_1496	IND_w_9844	Deletion	17	V2chr01	6934505	6934522	N11_1chr01	7464402	7464402	0.454545	0.545455	0.176471	0.823529	0.199802
SV_1497	IND_w_9845	Insertion	14	V2chr01	6935895	6935895	N11_1chr01	7465779	7465793	0.217391	0.782609	0.217391	0.782609	1
SV_1498	IND_w_9846	Insertion	15	V2chr01	6947535	6947535	N11_1chr01	7477429	7477444	1	0	1	0	1
SV_1499	IND_w_12044	Insertion	18	V2chr01	6954759	6954759	N11_1chr01	7480704	7480722	0.904762	0.0952381	0.903226	0.0967742	1
SV_1500	IND_w_8084	Deletion	13	V2chr01	6956486	6956499	N11_1chr01	7482428	7482428	0.666667	0.333333	0.925926	0.0740741	0.0600906
SV_1501	IND_w_8085	Deletion	19	V2chr01	6973725	6973744	N11_1chr01	7499662	7499662	NA	NA	NA	NA	NA
SV_1502	IND_w_8086	Deletion	14	V2chr01	6974350	6974364	N11_1chr01	7500266	7500266	0.384615	0.615385	0.421053	0.578947	1
SV_1503	IND_w_8087	Deletion	22	V2chr01	6974713	6974735	N11_1chr01	7500615	7500615	0.125	0.875	0	1	0.139373
SV_1504	IND_w_8088	Insertion	11	V2chr01	6975831	6975831	N11_1chr01	7501714	7501725	NA	NA	NA	NA	NA
SV_1505	IND_w_8089	Deletion	27	V2chr01	6986967	6986994	N11_1chr01	7512865	7512865	0.666667	0.333333	0.6875	0.3125	1
SV_1506	IND_w_8090	Deletion	12	V2chr01	6989948	6989960	N11_1chr01	7515812	7515812	0	1	0	1	1
SV_1507	IND_w_8091	Deletion	83	V2chr01	6992395	6992478	N11_1chr01	7518246	7518246	1	0	1	0	1
SV_1508	IND_w_8092	Deletion	10	V2chr01	6994032	6994042	N11_1chr01	7519801	7519801	0.666667	0.333333	0.75	0.25	0.731833
SV_1509	IND_w_8093	Insertion	12	V2chr01	6994502	6994502	N11_1chr01	7520268	7520280	0.0909091	0.909091	0	1	0.167634
SV_1510	IND_w_11780	Deletion	18	V2chr01	6998434	6998452	N11_1chr01	7524336	7524336	0.55	0.45	0.37037	0.62963	0.250282
SV_1511	IND_w_11781	Insertion	266	V2chr01	6999170	6999170	N11_1chr01	7525053	7525319	0.791667	0.208333	0.966667	0.0333333	0.077573
SV_1512	IND_w_11782	Deletion	30	V2chr01	7004448	7004478	N11_1chr01	7530577	7530577	0	1	0.222222	0.777778	0.105227
SV_1513	IND_w_11783	Insertion	18	V2chr01	7004846	7004846	N11_1chr01	7530949	7530967	0.4375	0.5625	0.714286	0.285714	0.107148
SV_1514	IND_w_10606	Deletion	16	V2chr01	7010429	7010445	N11_1chr01	7536548	7536548	0	1	0.230769	0.769231	0.229249
SV_1515	IND_w_10607	Insertion	10	V2chr01	7010554	7010554	N11_1chr01	7536657	7536667	0.5	0.5	0.785714	0.214286	0.0426462
SV_1516	IND_w_10608	Deletion	20	V2chr01	7015310	7015330	N11_1chr01	7541425	7541425	0	1	0.428571	0.571429	0.0197628
SV_1517	IND_w_10609	Deletion	21	V2chr01	7020860	7020881	N11_1chr01	7546950	7546950	0.235294	0.764706	0	1	0.0192853
SV_1518	IND_w_10610	Insertion	14	V2chr01	7023266	7023266	N11_1chr01	7549334	7549348	0.909091	0.0909091	0.96	0.04	0.592969
SV_1519	IND_w_10611	Insertion	15	V2chr01	7027227	7027227	N11_1chr01	7553316	7553331	0.111111	0.888889	0	1	0.135638
SV_1520	IND_w_10612	Deletion	325	V2chr01	7028192	7028517	N11_1chr01	7554295	7554295	0.64	0.36	0.833333	0.166667	0.196326
SV_1521	IND_w_13803	Insertion	10	V2chr01	7032887	7032887	N11_1chr01	7558682	7558692	0.0909091	0.909091	0	1	0.167634
SV_1522	IND_w_12542	Deletion	16	V2chr01	7045499	7045515	N11_1chr01	7586390	7586390	0.428571	0.571429	0.0869565	0.913043	0.014109
SV_1523	IND_w_13640	Insertion	13	V2chr01	7052237	7052237	N11_1chr01	7593115	7593128	0.733333	0.266667	0.153846	0.846154	0.00322834
SV_1524	IND_w_13641	Deletion	11	V2chr01	7052728	7052739	N11_1chr01	7593615	7593615	0.181818	0.818182	0	1	0.104167
SV_1525	IND_w_13877	Deletion	18	V2chr01	7054040	7054058	N11_1chr01	7599548	7599548	0.318182	0.681818	0	1	0.00127477
SV_1526	IND_w_10974	Insertion	13	V2chr01	7061369	7061369	N11_1chr01	7605676	7605689	0.583333	0.416667	0.0952381	0.904762	0.00136916
SV_1527	IND_w_10975	Deletion	37	V2chr01	7061578	7061615	N11_1chr01	7605898	7605898	0.52381	0.47619	0.0769231	0.923077	0.000944569
SV_1528	IND_w_10976	Deletion	19	V2chr01	7063295	7063314	N11_1chr01	7607566	7607566	0	1	0	1	1
SV_1529	IND_w_10977	Deletion	588	V2chr01	7063860	7064448	N11_1chr01	7608112	7608112	0.666667	0.333333	0.24	0.76	0.00668985
SV_1530	IND_w_10978	Deletion	172	V2chr01	7064976	7065148	N11_1chr01	7608646	7608646	0.52381	0.47619	0.037037	0.962963	0.000140914
SV_1531	IND_w_10979	Insertion	415	V2chr01	7067877	7067877	N11_1chr01	7611385	7611800	0.7	0.3	0.12	0.88	0.000123168
SV_1532	IND_w_10980	Insertion	48	V2chr01	7068835	7068835	N11_1chr01	7612764	7612812	0.611111	0.388889	0.04	0.96	5.30791e-05
SV_1533	IND_w_10981	Deletion	15	V2chr01	7070002	7070017	N11_1chr01	7613976	7613976	0.692308	0.307692	0.333333	0.666667	0.0763715
SV_1534	IND_w_10982	Deletion	33	V2chr01	7073451	7073484	N11_1chr01	7617409	7617409	NA	NA	NA	NA	NA
SV_1535	IND_w_10983	Deletion	619	V2chr01	7074441	7075060	N11_1chr01	7618367	7618367	0.380952	0.619048	0.0416667	0.958333	0.00731828
SV_1536	IND_w_10984	Deletion	30	V2chr01	7078165	7078195	N11_1chr01	7621471	7621471	0.866667	0.133333	0.333333	0.666667	0.00217706
SV_1537	IND_w_10985	Insertion	23	V2chr01	7080019	7080019	N11_1chr01	7623292	7623315	0.391304	0.608696	0.037037	0.962963	0.00308057
SV_1538	IND_w_6836	Deletion	767	V2chr01	7089852	7090619	N11_1chr01	7633123	7633123	0.833333	0.166667	0.6	0.4	0.116835
SV_1539	IND_w_6837	Insertion	18	V2chr01	7091787	7091787	N11_1chr01	7634306	7634324	0.176471	0.823529	0	1	0.0419365
SV_1540	IND_w_6838	Deletion	15	V2chr01	7091991	7092006	N11_1chr01	7634527	7634527	0.363636	0.636364	0	1	0.000360783
SV_1541	IND_w_6839	Deletion	18	V2chr01	7098297	7098315	N11_1chr01	7640815	7640815	0.666667	0.333333	0.321429	0.678571	0.0522994
SV_1542	IND_w_6840	Insertion	10	V2chr01	7100684	7100684	N11_1chr01	7643178	7643188	0.583333	0.416667	0	1	0.0174049
SV_1543	IND_w_6841	Deletion	16	V2chr01	7100930	7100946	N11_1chr01	7643436	7643436	NA	NA	NA	NA	NA
SV_1544	IND_w_6842	Deletion	21	V2chr01	7106096	7106117	N11_1chr01	7648586	7648586	NA	NA	NA	NA	NA
SV_1545	IND_w_6843	Insertion	13	V2chr01	7107015	7107015	N11_1chr01	7649484	7649497	NA	NA	NA	NA	NA
SV_1546	IND_w_6844	Deletion	24	V2chr01	7119334	7119358	N11_1chr01	7661819	7661819	0.764706	0.235294	0.64	0.36	0.504602
SV_1547	IND_w_6845	Deletion	33	V2chr01	7120702	7120735	N11_1chr01	7663164	7663164	0.0714286	0.928571	0.05	0.95	1
SV_1548	IND_w_6846	Insertion	10	V2chr01	7121386	7121386	N11_1chr01	7663818	7663828	1	0	0.916667	0.0833333	1
SV_1549	IND_w_6847	Deletion	10	V2chr01	7129411	7129421	N11_1chr01	7671854	7671854	1	0	1	0	1
SV_1550	IND_w_6848	Deletion	16	V2chr01	7129431	7129447	N11_1chr01	7671864	7671864	1	0	1	0	1
SV_1551	IND_w_6849	Deletion	38	V2chr01	7134601	7134639	N11_1chr01	7677018	7677018	0.818182	0.181818	0.703704	0.296296	0.507157
SV_1552	IND_w_9546	Deletion	13	V2chr01	7309628	7309641	N11_1chr01	7691638	7691638	NA	NA	NA	NA	NA
SV_1553	IND_w_9547	Deletion	38	V2chr01	7328874	7328912	N11_1chr01	7710863	7710863	0	1	0	1	1
SV_1554	IND_w_12967	Insertion	33	V2chr01	7332930	7332930	N11_1chr01	7724242	7724275	0.5	0.5	0	1	0.00683761
SV_1555	IND_w_12968	Insertion	103	V2chr01	7333815	7333815	N11_1chr01	7725157	7725260	0.684211	0.315789	0.0833333	0.916667	5.99137e-05
SV_1556	IND_w_12969	Insertion	12	V2chr01	7333831	7333831	N11_1chr01	7725276	7725288	0.666667	0.333333	0	1	2.10318e-05
SV_1557	IND_w_12970	Insertion	16	V2chr01	7335066	7335066	N11_1chr01	7726522	7726538	0.5	0.5	0.0384615	0.961538	0.00119934
SV_1558	IND_w_12971	Insertion	21	V2chr01	7337787	7337787	N11_1chr01	7729255	7729276	0.666667	0.333333	0.2	0.8	0.00763393
SV_1559	IND_w_12972	Insertion	20	V2chr01	7339726	7339726	N11_1chr01	7731215	7731235	NA	NA	NA	NA	NA
SV_1560	IND_w_12552	Insertion	13	V2chr01	7341397	7341397	N11_1chr01	7732908	7732921	0.923077	0.0769231	0.583333	0.416667	0.0730435
SV_1561	IND_w_12553	Deletion	11786	V2chr01	7345365	7357151	N11_1chr01	7736882	7736882	0.636364	0.363636	0.181818	0.818182	0.00508888
SV_1562	IND_w_12554	Deletion	10	V2chr01	7357238	7357248	N11_1chr01	7736969	7736969	1	0	0.72	0.28	0.00962513
SV_1563	IND_w_12555	Deletion	23	V2chr01	7358785	7358808	N11_1chr01	7738506	7738506	NA	NA	NA	NA	NA
SV_1564	IND_w_12556	Insertion	11	V2chr01	7358812	7358812	N11_1chr01	7738510	7738521	NA	NA	NA	NA	NA
SV_1565	IND_w_12410	Deletion	13	V2chr01	7365777	7365790	N11_1chr01	7745462	7745462	1	0	1	0	1
SV_1566	IND_w_12411	Deletion	38	V2chr01	7367325	7367363	N11_1chr01	7746999	7746999	0.692308	0.307692	0.266667	0.733333	0.00279561
SV_1567	IND_w_12412	Deletion	12	V2chr01	7367638	7367650	N11_1chr01	7747274	7747274	1	0	1	0	1
SV_1568	IND_w_12414	Deletion	17	V2chr01	7374340	7374357	N11_1chr01	7753923	7753923	NA	NA	NA	NA	NA
SV_1569	IND_w_12052	Deletion	33	V2chr01	7392295	7392328	N11_1chr01	7753482	7753482	1	0	1	0	1
SV_1570	IND_w_12053	Deletion	12	V2chr01	7392724	7392736	N11_1chr01	7753877	7753877	0.578947	0.421053	0.230769	0.769231	0.0289524
SV_1571	IND_w_12054	Insertion	14	V2chr01	7401510	7401510	N11_1chr01	7762651	7762665	0.5	0.5	0.05	0.95	0.00167989
SV_1572	IND_w_12055	Insertion	624	V2chr01	7404720	7404720	N11_1chr01	7765875	7766499	0.52	0.48	0.111111	0.888889	0.00225132
SV_1573	IND_w_6671	Deletion	17	V2chr01	7408713	7408730	N11_1chr01	7784510	7784510	0.478261	0.521739	0.103448	0.896552	0.00404861
SV_1574	IND_w_6672	Deletion	92	V2chr01	7409698	7409790	N11_1chr01	7785478	7785478	NA	NA	NA	NA	NA
SV_1575	IND_w_6673	Insertion	93	V2chr01	7410591	7410591	N11_1chr01	7786278	7786371	NA	NA	NA	NA	NA
SV_1576	IND_w_6674	Deletion	1666	V2chr01	7412207	7413873	N11_1chr01	7787985	7787985	0.695652	0.304348	0.291667	0.708333	0.00867213
SV_1577	IND_w_6675	Deletion	25	V2chr01	7416212	7416237	N11_1chr01	7790323	7790323	0.625	0.375	0.0588235	0.941176	0.0055336
SV_1578	IND_w_6676	Deletion	419	V2chr01	7417122	7417541	N11_1chr01	7791217	7791217	0.695652	0.304348	0.26087	0.73913	0.00721353
SV_1579	IND_w_6677	Insertion	14	V2chr01	7422990	7422990	N11_1chr01	7796680	7796694	0.826087	0.173913	0.588235	0.411765	0.153047
SV_1580	IND_w_6678	Deletion	22	V2chr01	7424005	7424027	N11_1chr01	7797694	7797694	NA	NA	NA	NA	NA
SV_1581	IND_w_6679	Insertion	12	V2chr01	7427464	7427464	N11_1chr01	7801137	7801149	0.727273	0.272727	0.130435	0.869565	6.68645e-05
SV_1582	IND_w_6680	Deletion	80	V2chr01	7433564	7433644	N11_1chr01	7807251	7807251	NA	NA	NA	NA	NA
SV_1583	IND_w_6681	Insertion	265	V2chr01	7467052	7467052	N11_1chr01	7840649	7840914	0.5	0.5	0.0714286	0.928571	0.0110612
SV_1584	IND_w_13348	Insertion	16	V2chr01	7469107	7469107	N11_1chr01	7842937	7842953	0.75	0.25	0.125	0.875	0.000241815
SV_1585	IND_w_13349	Insertion	13	V2chr01	7469927	7469927	N11_1chr01	7843780	7843793	0.681818	0.318182	0.136364	0.863636	0.000544831
SV_1586	IND_w_13350	Deletion	29	V2chr01	7470244	7470273	N11_1chr01	7844110	7844110	0	1	0	1	1
SV_1587	IND_w_13351	Deletion	31	V2chr01	7473285	7473316	N11_1chr01	7847128	7847128	1	0	1	0	1
SV_1588	IND_w_12633	Insertion	12	V2chr01	7495054	7495054	N11_1chr01	7845447	7845459	NA	NA	NA	NA	NA
SV_1589	IND_w_12634	Deletion	32	V2chr01	7496709	7496741	N11_1chr01	7847121	7847121	0.75	0.25	0.5	0.5	0.234117
SV_1590	IND_w_12635	Deletion	21	V2chr01	7499214	7499235	N11_1chr01	7849593	7849593	0.3	0.7	0.0833333	0.916667	0.114774
SV_1591	IND_w_5384	Deletion	21	V2chr01	7503602	7503623	N11_1chr01	7853938	7853938	1	0	1	0	1
SV_1592	IND_w_5385	Insertion	47	V2chr01	7504954	7504954	N11_1chr01	7855268	7855315	0	1	0	1	1
SV_1593	IND_w_5386	Deletion	10	V2chr01	7508863	7508873	N11_1chr01	7859230	7859230	1	0	1	0	1
SV_1594	IND_w_5387	Deletion	52	V2chr01	7511843	7511895	N11_1chr01	7862198	7862198	NA	NA	NA	NA	NA
SV_1595	IND_w_5388	Deletion	10	V2chr01	7530411	7530421	N11_1chr01	7880714	7880714	NA	NA	NA	NA	NA
SV_1596	IND_w_5389	Insertion	30	V2chr01	7542374	7542374	N11_1chr01	7892660	7892690	NA	NA	NA	NA	NA
SV_1597	IND_w_5390	Deletion	16	V2chr01	7543406	7543422	N11_1chr01	7893723	7893723	1	0	1	0	1
SV_1598	IND_w_5391	Deletion	12	V2chr01	7545376	7545388	N11_1chr01	7895669	7895669	NA	NA	NA	NA	NA
SV_1599	IND_w_5392	Insertion	14	V2chr01	7548009	7548009	N11_1chr01	7898284	7898298	0.8	0.2	0.913043	0.0869565	0.392862
SV_1600	IND_w_5393	Insertion	289	V2chr01	7555292	7555292	N11_1chr01	7905575	7905864	1	0	1	0	1
SV_1601	IND_w_5394	Insertion	331	V2chr01	7556387	7556387	N11_1chr01	7906962	7907293	0.913043	0.0869565	0.966667	0.0333333	0.57291
SV_1602	IND_w_5395	Deletion	14	V2chr01	7559260	7559274	N11_1chr01	7910160	7910160	0.692308	0.307692	0.833333	0.166667	0.64472
SV_1603	IND_w_5396	Deletion	13	V2chr01	7568559	7568572	N11_1chr01	7919436	7919436	0.47619	0.52381	0.870968	0.129032	0.00410299
SV_1604	IND_w_5397	Insertion	16	V2chr01	7571699	7571699	N11_1chr01	7922565	7922581	NA	NA	NA	NA	NA
SV_1605	IND_w_5398	Insertion	12	V2chr01	7572848	7572848	N11_1chr01	7923726	7923738	0.875	0.125	0.55	0.45	0.0670586
SV_1606	IND_w_5399	Insertion	59	V2chr01	7573143	7573143	N11_1chr01	7924036	7924095	1	0	0.611111	0.388889	0.00762463
SV_1607	IND_w_9616	Insertion	14	V2chr01	7580666	7580666	N11_1chr01	7931537	7931551	0.894737	0.105263	0.48	0.52	0.00479113
SV_1608	IND_w_9617	Insertion	166	V2chr01	7581061	7581061	N11_1chr01	7931946	7932112	0.833333	0.166667	0.52381	0.47619	0.0508782
SV_1609	IND_w_9618	Deletion	14	V2chr01	7581972	7581986	N11_1chr01	7933019	7933019	0.571429	0.428571	0.105263	0.894737	0.0277592
SV_1610	IND_w_9619	Deletion	10	V2chr01	7583347	7583357	N11_1chr01	7934373	7934373	0.8	0.2	0.277778	0.722222	0.00275344
SV_1611	IND_w_9620	Deletion	11	V2chr01	7593698	7593709	N11_1chr01	7944723	7944723	0.52381	0.47619	0.0416667	0.958333	0.000398583
SV_1612	IND_w_9621	Deletion	14	V2chr01	7606951	7606965	N11_1chr01	7957960	7957960	0.571429	0.428571	0	1	4.88104e-05
SV_1613	IND_w_9622	Deletion	22	V2chr01	7609194	7609216	N11_1chr01	7960190	7960190	0.631579	0.368421	0.173913	0.826087	0.00388307
SV_1614	IND_w_4886	Insertion	513	V2chr01	7614515	7614515	N11_1chr01	7967269	7967782	0.571429	0.428571	0.555556	0.444444	1
SV_1615	IND_w_4887	Insertion	27	V2chr01	7615046	7615046	N11_1chr01	7968313	7968340	1	0	1	0	1
SV_1616	IND_w_4888	Deletion	26	V2chr01	7615730	7615756	N11_1chr01	7969025	7969025	NA	NA	NA	NA	NA
SV_1617	IND_w_4889	Insertion	27	V2chr01	7616928	7616928	N11_1chr01	7970194	7970221	NA	NA	NA	NA	NA
SV_1618	IND_w_4890	Insertion	10	V2chr01	7619427	7619427	N11_1chr01	7972727	7972737	0.7	0.3	0.0833333	0.916667	0.00619195
SV_1619	IND_w_4891	Deletion	15	V2chr01	7651412	7651427	N11_1chr01	8004702	8004702	0.6	0.4	0.2	0.8	0.0122493
SV_1620	IND_w_4892	Insertion	10	V2chr01	7660754	7660754	N11_1chr01	8014011	8014021	NA	NA	NA	NA	NA
SV_1621	IND_w_4893	Deletion	13	V2chr01	7662927	7662940	N11_1chr01	8016194	8016194	0.647059	0.352941	0	1	9.27682e-07
SV_1622	IND_w_4894	Deletion	10	V2chr01	7666568	7666578	N11_1chr01	8019825	8019825	0.666667	0.333333	0	1	8.80199e-07
SV_1623	IND_w_4895	Deletion	10	V2chr01	7679672	7679682	N11_1chr01	8032907	8032907	0.590909	0.409091	0.24	0.76	0.0193222
SV_1624	IND_w_4896	Deletion	18	V2chr01	7681128	7681146	N11_1chr01	8034347	8034347	0.470588	0.529412	0.0588235	0.941176	0.0166852
SV_1625	IND_w_4897	Insertion	11	V2chr01	7683449	7683449	N11_1chr01	8036646	8036657	0.0769231	0.923077	0	1	0.227114
SV_1626	IND_w_4898	Insertion	19	V2chr01	7691442	7691442	N11_1chr01	8044636	8044655	0.444444	0.555556	0.166667	0.833333	0.146353
SV_1627	IND_w_13656	Insertion	11	V2chr01	7693828	7693828	N11_1chr01	8046636	8046647	NA	NA	NA	NA	NA
SV_1628	IND_w_13657	Insertion	16	V2chr01	7693854	7693854	N11_1chr01	8046673	8046689	NA	NA	NA	NA	NA
SV_1629	IND_w_10148	Deletion	22	V2chr01	7698619	7698641	N11_1chr01	8055745	8055745	0.294118	0.705882	0.206897	0.793103	0.721556
SV_1630	IND_w_10149	Insertion	327	V2chr01	7699082	7699082	N11_1chr01	8056178	8056505	0.521739	0.478261	0.166667	0.833333	0.00836553
SV_1631	IND_w_10150	Deletion	26	V2chr01	7712795	7712821	N11_1chr01	8070218	8070218	NA	NA	NA	NA	NA
SV_1632	IND_w_10151	Deletion	12	V2chr01	7715769	7715781	N11_1chr01	8073167	8073167	NA	NA	NA	NA	NA
SV_1633	IND_w_10152	Deletion	528	V2chr01	7716978	7717506	N11_1chr01	8074362	8074362	0.304348	0.695652	0	1	0.00138428
SV_1634	IND_w_10153	Insertion	699	V2chr01	7719168	7719168	N11_1chr01	8076017	8076716	NA	NA	NA	NA	NA
SV_1635	IND_w_4441	Insertion	10	V2chr01	7723802	7723802	N11_1chr01	8080643	8080653	1	0	0.846154	0.153846	0.486166
SV_1636	IND_w_4442	Deletion	27	V2chr01	7734341	7734368	N11_1chr01	8091175	8091175	NA	NA	NA	NA	NA
SV_1637	IND_w_4443	Deletion	19	V2chr01	7739235	7739254	N11_1chr01	8096037	8096037	NA	NA	NA	NA	NA
SV_1638	IND_w_4444	Deletion	38	V2chr01	7743231	7743269	N11_1chr01	8100007	8100007	0	1	0	1	1
SV_1639	IND_w_4445	Deletion	15	V2chr01	7746882	7746897	N11_1chr01	8103608	8103608	NA	NA	NA	NA	NA
SV_1640	IND_w_4446	Insertion	10	V2chr01	7750883	7750883	N11_1chr01	8107549	8107559	0.166667	0.833333	0	1	0.352941
SV_1641	IND_w_4447	Insertion	13	V2chr01	7761096	7761096	N11_1chr01	8117718	8117731	0.117647	0.882353	0	1	0.131401
SV_1642	IND_w_4448	Insertion	25	V2chr01	7761628	7761628	N11_1chr01	8118257	8118282	1	0	1	0	1
SV_1643	IND_w_4449	Deletion	10	V2chr01	7761730	7761740	N11_1chr01	8118382	8118382	0.133333	0.866667	0.0384615	0.961538	0.542683
SV_1644	IND_w_4450	Deletion	20	V2chr01	7764498	7764518	N11_1chr01	8121128	8121128	0.0769231	0.923077	0.173913	0.826087	0.633578
SV_1645	IND_w_4451	Deletion	12	V2chr01	7769996	7770008	N11_1chr01	8126597	8126597	1	0	0.52381	0.47619	8.65274e-05
SV_1646	IND_w_4452	Deletion	33	V2chr01	7786506	7786539	N11_1chr01	8143094	8143094	0	1	0	1	1
SV_1647	IND_w_4453	Deletion	10	V2chr01	7788257	7788267	N11_1chr01	8144822	8144822	0.444444	0.555556	0.0909091	0.909091	0.0434101
SV_1648	IND_w_74044	Insertion	31	V2chr01	7799046	7799046	N11_1chr01	8174450	8174481	NA	NA	NA	NA	NA
SV_1649	IND_w_4454	Deletion	39	V2chr01	7807070	7807109	N11_1chr01	8163604	8163604	0	1	0	1	1
SV_1650	IND_w_4455	Deletion	15	V2chr01	7808788	7808803	N11_1chr01	8165268	8165268	NA	NA	NA	NA	NA
SV_1651	IND_w_7199	Deletion	12	V2chr01	7814080	7814092	N11_1chr01	8190518	8190518	0.875	0.125	0.965517	0.0344828	0.317845
SV_1652	IND_w_7200	Deletion	17	V2chr01	7815411	7815428	N11_1chr01	8191835	8191835	NA	NA	NA	NA	NA
SV_1653	IND_w_7201	Deletion	38	V2chr01	7818251	7818289	N11_1chr01	8194659	8194659	0.407407	0.592593	0.413793	0.586207	1
SV_1654	IND_w_7202	Deletion	37	V2chr01	7819475	7819512	N11_1chr01	8195845	8195845	0.238095	0.761905	0.518519	0.481481	0.074778
SV_1655	IND_w_7203	Insertion	410	V2chr01	7820542	7820542	N11_1chr01	8196875	8197285	0.84	0.16	0.965517	0.0344828	0.17035
SV_1656	IND_w_7204	Insertion	10	V2chr01	7822232	7822232	N11_1chr01	8198970	8198980	0.15	0.85	0.363636	0.636364	0.165799
SV_1657	IND_w_7205	Insertion	13	V2chr01	7825670	7825670	N11_1chr01	8202414	8202427	NA	NA	NA	NA	NA
SV_1658	IND_w_7206	Deletion	28	V2chr01	7825822	7825850	N11_1chr01	8202579	8202579	NA	NA	NA	NA	NA
SV_1659	IND_w_7207	Deletion	26	V2chr01	7826037	7826063	N11_1chr01	8202766	8202766	0.526316	0.473684	0.375	0.625	0.367752
SV_1660	IND_w_7208	Insertion	35	V2chr01	7828768	7828768	N11_1chr01	8205477	8205512	1	0	0.944444	0.0555556	1
SV_1661	IND_w_7209	Deletion	15	V2chr01	7832309	7832324	N11_1chr01	8209039	8209039	0.875	0.125	0.315789	0.684211	0.0127536
SV_1662	IND_w_7210	Insertion	14	V2chr01	7832917	7832917	N11_1chr01	8209632	8209646	0.68	0.32	0.210526	0.789474	0.00269769
SV_1663	IND_w_11417	Insertion	504	V2chr01	7860334	7860334	N11_1chr01	8237011	8237515	0.0769231	0.923077	0	1	0.211039
SV_1664	IND_w_11418	Insertion	26	V2chr01	7860438	7860438	N11_1chr01	8237619	8237645	1	0	0.727273	0.272727	0.0815217
SV_1665	IND_w_11419	Deletion	377	V2chr01	7864290	7864667	N11_1chr01	8241494	8241494	NA	NA	NA	NA	NA
SV_1666	IND_w_11420	Deletion	11403	V2chr01	7869146	7880549	N11_1chr01	8245964	8245964	0.541667	0.458333	0.137931	0.862069	0.00278846
SV_1667	IND_w_11421	Insertion	18	V2chr01	7883531	7883531	N11_1chr01	8248954	8248972	0.142857	0.857143	0	1	0.0567745
SV_1668	IND_w_11422	Deletion	10	V2chr01	7883677	7883687	N11_1chr01	8249120	8249120	0.25	0.75	0.318182	0.681818	0.729159
SV_1669	IND_w_11423	Deletion	24	V2chr01	7884245	7884269	N11_1chr01	8249678	8249678	0.545455	0.454545	0.545455	0.454545	1
SV_1670	IND_w_11424	Insertion	323	V2chr01	7893941	7893941	N11_1chr01	8259350	8259673	0.958333	0.0416667	0.681818	0.318182	0.0197304
SV_1671	IND_w_10100	Deletion	13	V2chr01	7898874	7898887	N11_1chr01	8264617	8264617	0.769231	0.230769	0.5	0.5	0.236461
SV_1672	IND_w_10101	Insertion	15	V2chr01	7914035	7914035	N11_1chr01	8279733	8279748	0.5	0.5	0.28	0.72	0.215663
SV_1673	IND_w_10102	Insertion	28	V2chr01	7916826	7916826	N11_1chr01	8282542	8282570	0.391304	0.608696	0.318182	0.681818	0.75753
SV_1674	IND_w_10103	Deletion	34	V2chr01	7917304	7917338	N11_1chr01	8283046	8283046	0.545455	0.454545	0.375	0.625	0.342338
SV_1675	IND_w_10104	Insertion	20	V2chr01	7918808	7918808	N11_1chr01	8284522	8284542	0.642857	0.357143	0.357143	0.642857	0.2568
SV_1676	IND_w_10105	Deletion	1469	V2chr01	7919007	7920476	N11_1chr01	8284740	8284740	0.576923	0.423077	0.576923	0.423077	1
SV_1677	IND_w_9150	Deletion	34	V2chr01	7929976	7930010	N11_1chr01	8294199	8294199	0	1	0	1	1
SV_1678	IND_w_9151	Insertion	18	V2chr01	7930606	7930606	N11_1chr01	8294797	8294815	0.166667	0.833333	0	1	0.104762
SV_1679	IND_w_9152	Insertion	18	V2chr01	7932012	7932012	N11_1chr01	8296222	8296240	0.0454545	0.954545	0	1	0.415094
SV_1680	IND_w_9153	Insertion	32	V2chr01	7933501	7933501	N11_1chr01	8297727	8297759	NA	NA	NA	NA	NA
SV_1681	IND_w_9154	Insertion	43	V2chr01	7934495	7934495	N11_1chr01	8298744	8298787	0.166667	0.833333	0.0666667	0.933333	0.34914
SV_1682	IND_w_9155	Insertion	23	V2chr01	7951751	7951751	N11_1chr01	8316042	8316065	0.473684	0.526316	0	1	8.38492e-05
SV_1683	IND_w_9156	Insertion	17	V2chr01	7952744	7952744	N11_1chr01	8317058	8317075	0.642857	0.357143	0.333333	0.666667	0.213757
SV_1684	IND_w_13157	Deletion	12	V2chr01	7954284	7954296	N11_1chr01	8319279	8319279	0.875	0.125	1	0	0.380952
SV_1685	IND_w_13158	Deletion	43	V2chr01	7956521	7956564	N11_1chr01	8321508	8321508	0.0555556	0.944444	0.26087	0.73913	0.112134
SV_1686	IND_w_12747	Insertion	166	V2chr01	7961677	7961677	N11_1chr01	8337042	8337208	0.538462	0.461538	0.352941	0.647059	0.460088
SV_1687	IND_w_12748	Deletion	15	V2chr01	7961678	7961693	N11_1chr01	8337209	8337209	0	1	0	1	1
SV_1688	IND_w_4123	Insertion	189	V2chr01	7969030	7969030	N11_1chr01	8344738	8344927	NA	NA	NA	NA	NA
SV_1689	IND_w_4124	Deletion	12	V2chr01	7971304	7971316	N11_1chr01	8347185	8347185	0.333333	0.666667	0	1	0.0877193
SV_1690	IND_w_4125	Deletion	43	V2chr01	7982295	7982338	N11_1chr01	8358152	8358152	0.68	0.32	0.607143	0.392857	0.774766
SV_1691	IND_w_4126	Deletion	71	V2chr01	7989245	7989316	N11_1chr01	8365052	8365052	NA	NA	NA	NA	NA
SV_1692	IND_w_4127	Deletion	10	V2chr01	7989345	7989355	N11_1chr01	8365081	8365081	0.5	0.5	0.761905	0.238095	0.108339
SV_1693	IND_w_4128	Deletion	14	V2chr01	7999790	7999804	N11_1chr01	8375504	8375504	0	1	0.0714286	0.928571	1
SV_1694	IND_w_4129	Deletion	26	V2chr01	8027448	8027474	N11_1chr01	8403131	8403131	NA	NA	NA	NA	NA
SV_1695	IND_w_4130	Deletion	20	V2chr01	8028925	8028945	N11_1chr01	8404582	8404582	NA	NA	NA	NA	NA
SV_1696	IND_w_11468	Deletion	676	V2chr01	8059159	8059835	N11_1chr01	8435489	8435489	0.5	0.5	0.307692	0.692308	0.248408
SV_1697	IND_w_11469	Deletion	11	V2chr01	8064632	8064643	N11_1chr01	8440293	8440293	0	1	0	1	1
SV_1698	IND_w_10990	Deletion	40	V2chr01	8075210	8075250	N11_1chr01	8450980	8450980	0	1	0	1	1
SV_1699	IND_w_12692	Deletion	13	V2chr01	8091165	8091178	N11_1chr01	8466840	8466840	0.923077	0.0769231	0.75	0.25	0.144426
SV_1700	IND_w_12693	Insertion	29	V2chr01	8092509	8092509	N11_1chr01	8468161	8468190	0.65	0.35	0.0357143	0.964286	4.5806e-06
SV_1701	IND_w_12694	Deletion	224	V2chr01	8092894	8093118	N11_1chr01	8468573	8468573	0.44	0.56	0.115385	0.884615	0.0128304
SV_1702	IND_w_12695	Deletion	14	V2chr01	8096357	8096371	N11_1chr01	8471806	8471806	NA	NA	NA	NA	NA
SV_1703	IND_w_13938	Deletion	37	V2chr01	8102340	8102377	N11_1chr01	8478305	8478305	NA	NA	NA	NA	NA
SV_1704	IND_w_13939	Deletion	18	V2chr01	8102605	8102623	N11_1chr01	8478542	8478542	NA	NA	NA	NA	NA
SV_1705	IND_w_13145	Deletion	25	V2chr01	8104607	8104632	N11_1chr01	8480515	8480515	0.75	0.25	0.185185	0.814815	0.000233123
SV_1706	IND_w_13146	Insertion	2306	V2chr01	8105720	8105720	N11_1chr01	8481600	8483906	0.227273	0.772727	0.0333333	0.966667	0.0716362
SV_1707	IND_w_9798	Deletion	46	V2chr01	8115841	8115887	N11_1chr01	8494044	8494044	0	1	0	1	1
SV_1708	IND_w_9799	Deletion	32	V2chr01	8120404	8120436	N11_1chr01	8498551	8498551	NA	NA	NA	NA	NA
SV_1709	IND_w_9800	Insertion	14	V2chr01	8122372	8122372	N11_1chr01	8500484	8500498	NA	NA	NA	NA	NA
SV_1710	IND_w_9801	Deletion	12	V2chr01	8122656	8122668	N11_1chr01	8500783	8500783	NA	NA	NA	NA	NA
SV_1711	IND_w_9802	Deletion	13	V2chr01	8123910	8123923	N11_1chr01	8502028	8502028	1	0	0.944444	0.0555556	1
SV_1712	IND_w_9803	Deletion	17	V2chr01	8124611	8124628	N11_1chr01	8502725	8502725	NA	NA	NA	NA	NA
SV_1713	IND_w_9804	Insertion	12	V2chr01	8129155	8129155	N11_1chr01	8507253	8507265	0.818182	0.181818	0.176471	0.823529	9.04852e-05
SV_1714	IND_w_9805	Deletion	24	V2chr01	8134553	8134577	N11_1chr01	8512659	8512659	NA	NA	NA	NA	NA
SV_1715	IND_w_11015	Insertion	10	V2chr01	8136411	8136411	N11_1chr01	8514472	8514482	NA	NA	NA	NA	NA
SV_1716	IND_w_11016	Deletion	30	V2chr01	8145358	8145388	N11_1chr01	8523414	8523414	1	0	0.967742	0.0322581	1
SV_1717	IND_w_11017	Insertion	24	V2chr01	8148423	8148423	N11_1chr01	8526476	8526500	0.166667	0.833333	0.434783	0.565217	0.0598843
SV_1718	IND_w_13530	Insertion	19	V2chr01	8154860	8154860	N11_1chr01	8532672	8532691	NA	NA	NA	NA	NA
SV_1719	IND_w_13531	Deletion	12	V2chr01	8155267	8155279	N11_1chr01	8533094	8533094	0.166667	0.833333	0.105263	0.894737	1
SV_1720	IND_w_13532	Insertion	263	V2chr01	8157147	8157147	N11_1chr01	8534962	8535225	0.176471	0.823529	0.454545	0.545455	0.0933124
SV_1721	IND_w_13533	Insertion	19	V2chr01	8158957	8158957	N11_1chr01	8537029	8537048	NA	NA	NA	NA	NA
SV_1722	IND_w_12579	Insertion	11	V2chr01	8186247	8186247	N11_1chr01	8543996	8544007	0.904762	0.0952381	0.285714	0.714286	9.28977e-05
SV_1723	IND_w_12580	Deletion	16	V2chr01	8186814	8186830	N11_1chr01	8544563	8544563	0.714286	0.285714	0.5	0.5	0.386447
SV_1724	IND_w_12581	Insertion	15	V2chr01	8186958	8186958	N11_1chr01	8544692	8544707	0.115385	0.884615	0	1	0.0937951
SV_1725	IND_w_10544	Deletion	10	V2chr01	8193301	8193311	N11_1chr01	8551033	8551033	0.666667	0.333333	0.8	0.2	0.355438
SV_1726	IND_w_10545	Insertion	584	V2chr01	8193452	8193452	N11_1chr01	8551173	8551757	0.631579	0.368421	0.740741	0.259259	0.5217
SV_1727	IND_w_10546	Deletion	12	V2chr01	8199107	8199119	N11_1chr01	8557414	8557414	0.105263	0.894737	0.235294	0.764706	0.391077
SV_1728	IND_w_12466	Deletion	10	V2chr01	8219897	8219907	N11_1chr01	8578213	8578213	0	1	0	1	1
SV_1729	IND_w_12467	Deletion	30	V2chr01	8222162	8222192	N11_1chr01	8580459	8580459	0	1	0.642857	0.357143	0.0140867
SV_1730	IND_w_13164	Insertion	873	V2chr01	8225071	8225071	N11_1chr01	8583298	8584171	1	0	0.666667	0.333333	0.0461538
SV_1731	IND_w_13165	Deletion	12	V2chr01	8226749	8226761	N11_1chr01	8585847	8585847	NA	NA	NA	NA	NA
SV_1732	IND_w_13166	Deletion	10	V2chr01	8226829	8226839	N11_1chr01	8585906	8585906	0.368421	0.631579	0.333333	0.666667	1
SV_1733	IND_w_13167	Insertion	11	V2chr01	8230866	8230866	N11_1chr01	8589934	8589945	1	0	0.916667	0.0833333	1
SV_1734	IND_w_13168	Deletion	31	V2chr01	8231652	8231683	N11_1chr01	8590732	8590732	1	0	0.961538	0.0384615	1
SV_1735	IND_w_12323	Deletion	28	V2chr01	8233536	8233564	N11_1chr01	8592691	8592691	NA	NA	NA	NA	NA
SV_1736	IND_w_12324	Insertion	11	V2chr01	8233622	8233622	N11_1chr01	8592749	8592760	NA	NA	NA	NA	NA
SV_1737	IND_w_12325	Insertion	15	V2chr01	8237933	8237933	N11_1chr01	8597064	8597079	NA	NA	NA	NA	NA
SV_1738	IND_w_12326	Deletion	16	V2chr01	8239665	8239681	N11_1chr01	8598812	8598812	0.75	0.25	1	0	0.0367647
SV_1739	IND_w_12327	Insertion	26	V2chr01	8242762	8242762	N11_1chr01	8601892	8601918	NA	NA	NA	NA	NA
SV_1740	IND_w_12328	Deletion	11	V2chr01	8242845	8242856	N11_1chr01	8601999	8601999	NA	NA	NA	NA	NA
SV_1741	IND_w_12329	Insertion	12	V2chr01	8243089	8243089	N11_1chr01	8602233	8602245	NA	NA	NA	NA	NA
SV_1742	IND_w_12330	Insertion	10	V2chr01	8244710	8244710	N11_1chr01	8603866	8603876	1	0	0.375	0.625	0.00166424
SV_1743	IND_w_11855	Deletion	43	V2chr01	8250991	8251034	N11_1chr01	8610226	8610226	0.166667	0.833333	0	1	0.0311563
SV_1744	IND_w_11271	Deletion	21	V2chr01	8262075	8262096	N11_1chr01	8622442	8622442	0	1	0.2	0.8	0.5
SV_1745	IND_w_11272	Deletion	17	V2chr01	8263397	8263414	N11_1chr01	8623742	8623742	NA	NA	NA	NA	NA
SV_1746	IND_w_11273	Deletion	14	V2chr01	8263749	8263763	N11_1chr01	8624076	8624076	0.833333	0.166667	0.818182	0.181818	1
SV_1747	IND_w_13616	Insertion	17	V2chr01	8274445	8274445	N11_1chr01	8640885	8640902	0.25	0.75	0.0833333	0.916667	0.536842
SV_1748	IND_w_12515	Insertion	12	V2chr01	8279273	8279273	N11_1chr01	8646492	8646504	0.3	0.7	0	1	0.00413801
SV_1749	IND_w_12516	Insertion	81	V2chr01	8281039	8281039	N11_1chr01	8648263	8648344	0	1	0	1	1
SV_1750	IND_w_6250	Deletion	12	V2chr01	8287526	8287538	N11_1chr01	8655846	8655846	0	1	0	1	1
SV_1751	IND_w_6251	Deletion	18	V2chr01	8287818	8287836	N11_1chr01	8656125	8656125	1	0	1	0	1
SV_1752	IND_w_6252	Insertion	54	V2chr01	8289643	8289643	N11_1chr01	8657930	8657984	0.08	0.92	0.275862	0.724138	0.0860686
SV_1753	IND_w_6253	Insertion	14	V2chr01	8292770	8292770	N11_1chr01	8661110	8661124	1	0	0.833333	0.166667	0.478261
SV_1754	IND_w_6254	Deletion	42	V2chr01	8303768	8303810	N11_1chr01	8672119	8672119	0	1	0	1	1
SV_1755	IND_w_6255	Insertion	24	V2chr01	8310487	8310487	N11_1chr01	8678791	8678815	0.9	0.1	0.944444	0.0555556	1
SV_1756	IND_w_6256	Deletion	19	V2chr01	8312109	8312128	N11_1chr01	8680437	8680437	0.0769231	0.923077	0	1	0.393939
SV_1757	IND_w_6257	Insertion	14	V2chr01	8313203	8313203	N11_1chr01	8681513	8681527	0.944444	0.0555556	0.791667	0.208333	0.214241
SV_1758	IND_w_6258	Insertion	116	V2chr01	8314827	8314827	N11_1chr01	8683150	8683266	0.346154	0.653846	0	1	0.000412429
SV_1759	IND_w_6259	Deletion	25	V2chr01	8318106	8318131	N11_1chr01	8686538	8686538	NA	NA	NA	NA	NA
SV_1760	IND_w_6260	Deletion	17	V2chr01	8318182	8318199	N11_1chr01	8686589	8686589	NA	NA	NA	NA	NA
SV_1761	IND_w_6261	Deletion	22	V2chr01	8318851	8318873	N11_1chr01	8687234	8687234	NA	NA	NA	NA	NA
SV_1762	IND_w_6262	Insertion	18	V2chr01	8321952	8321952	N11_1chr01	8690315	8690333	0.833333	0.166667	0.142857	0.857143	0.00722394
SV_1763	IND_w_6263	Deletion	15	V2chr01	8323801	8323816	N11_1chr01	8692189	8692189	0.111111	0.888889	0.181818	0.818182	0.672612
SV_1764	IND_w_6264	Insertion	22	V2chr01	8326672	8326672	N11_1chr01	8695030	8695052	1	0	0.952381	0.047619	1
SV_1765	IND_w_6265	Deletion	232	V2chr01	8327758	8327990	N11_1chr01	8696136	8696136	0.26087	0.73913	0.214286	0.785714	0.749034
SV_1766	IND_w_6266	Deletion	50	V2chr01	8328058	8328108	N11_1chr01	8696204	8696204	0	1	0.166667	0.833333	0.508772
SV_1767	IND_w_6267	Insertion	11	V2chr01	8330657	8330657	N11_1chr01	8698742	8698753	0.5	0.5	0	1	0.00176835
SV_1768	IND_w_6268	Insertion	12	V2chr01	8332665	8332665	N11_1chr01	8700767	8700779	0.190476	0.809524	0	1	0.0204388
SV_1769	IND_w_6269	Deletion	12	V2chr01	8334270	8334282	N11_1chr01	8702381	8702381	0.5	0.5	0	1	0.000390825
SV_1770	IND_w_6270	Deletion	10	V2chr01	8335417	8335427	N11_1chr01	8703517	8703517	0.863636	0.136364	0.454545	0.545455	0.00972499
SV_1771	IND_w_6271	Insertion	31	V2chr01	8343145	8343145	N11_1chr01	8711221	8711252	0.142857	0.857143	0	1	0.0567745
SV_1772	IND_w_6272	Deletion	77	V2chr01	8344140	8344217	N11_1chr01	8712239	8712239	0.545455	0.454545	0	1	0.00122631
SV_1773	IND_w_6273	Deletion	24	V2chr01	8344879	8344903	N11_1chr01	8712892	8712892	0	1	0	1	1
SV_1774	IND_w_6274	Deletion	10	V2chr01	8345726	8345736	N11_1chr01	8713718	8713718	0.266667	0.733333	0.230769	0.769231	1
SV_1775	IND_w_6275	Deletion	54	V2chr01	8347322	8347376	N11_1chr01	8715291	8715291	0.96	0.04	0.896552	0.103448	0.614863
SV_1776	IND_w_6276	Insertion	766	V2chr01	8353361	8353361	N11_1chr01	8721276	8722042	0.565217	0.434783	0.423077	0.576923	0.396104
SV_1777	IND_w_13215	Deletion	29	V2chr01	8354970	8354999	N11_1chr01	8724955	8724955	0.818182	0.181818	0.615385	0.384615	0.202496
SV_1778	IND_w_13216	Deletion	24	V2chr01	8355683	8355707	N11_1chr01	8725638	8725638	0.882353	0.117647	0.952381	0.047619	0.576814
SV_1779	IND_w_13217	Insertion	12	V2chr01	8356290	8356290	N11_1chr01	8726221	8726233	0	1	0.103448	0.896552	0.249412
SV_1780	IND_w_13100	Insertion	402	V2chr01	8359360	8359360	N11_1chr01	8729305	8729707	0.772727	0.227273	0.310345	0.689655	0.00170534
SV_1781	IND_w_13101	Insertion	269	V2chr01	8360244	8360244	N11_1chr01	8730591	8730860	NA	NA	NA	NA	NA
SV_1782	IND_w_5974	Deletion	6354	V2chr01	8365230	8371584	N11_1chr01	8735820	8735820	0.4	0.6	0.04	0.96	0.00604876
SV_1783	IND_w_5975	Deletion	25	V2chr01	8372713	8372738	N11_1chr01	8736950	8736950	NA	NA	NA	NA	NA
SV_1784	IND_w_5976	Insertion	10	V2chr01	8374226	8374226	N11_1chr01	8738434	8738444	0.347826	0.652174	0.0344828	0.965517	0.00680913
SV_1785	IND_w_5977	Insertion	43	V2chr01	8377396	8377396	N11_1chr01	8741616	8741659	0.583333	0.416667	0.1	0.9	0.00572574
SV_1786	IND_w_5978	Deletion	10	V2chr01	8383336	8383346	N11_1chr01	8747606	8747606	0.25	0.75	0.473684	0.526316	0.292818
SV_1787	IND_w_5979	Deletion	13	V2chr01	8389985	8389998	N11_1chr01	8754227	8754227	0.791667	0.208333	0.96	0.04	0.0982776
SV_1788	IND_w_5980	Deletion	14	V2chr01	8400056	8400070	N11_1chr01	8764281	8764281	0.833333	0.166667	0.238095	0.761905	0.00141777
SV_1789	IND_w_5981	Insertion	16	V2chr01	8401128	8401128	N11_1chr01	8765336	8765352	NA	NA	NA	NA	NA
SV_1790	IND_w_5982	Insertion	108	V2chr01	8406161	8406161	N11_1chr01	8770380	8770488	0.666667	0.333333	0.227273	0.772727	0.0377327
SV_1791	IND_w_5983	Deletion	12	V2chr01	8410894	8410906	N11_1chr01	8775214	8775214	NA	NA	NA	NA	NA
SV_1792	IND_w_5984	Insertion	12	V2chr01	8415285	8415285	N11_1chr01	8779598	8779610	0.84	0.16	0.318182	0.681818	0.000372522
SV_1793	IND_w_5985	Deletion	10	V2chr01	8415748	8415758	N11_1chr01	8780064	8780064	0.923077	0.0769231	0.642857	0.357143	0.164734
SV_1794	IND_w_5986	Insertion	12	V2chr01	8418557	8418557	N11_1chr01	8782860	8782872	NA	NA	NA	NA	NA
SV_1795	IND_w_5987	Deletion	10	V2chr01	8426341	8426351	N11_1chr01	8790640	8790640	0.25	0.75	0.0588235	0.941176	0.231304
SV_1796	IND_w_5988	Insertion	13	V2chr01	8426581	8426581	N11_1chr01	8790870	8790883	1	0	0.166667	0.833333	0.004662
SV_1797	IND_w_5989	Deletion	19	V2chr01	8426755	8426774	N11_1chr01	8791057	8791057	0.0909091	0.909091	0.625	0.375	0.0407637
SV_1798	IND_w_5990	Insertion	28	V2chr01	8427605	8427605	N11_1chr01	8791887	8791915	NA	NA	NA	NA	NA
SV_1799	IND_w_5991	Deletion	11	V2chr01	8432401	8432412	N11_1chr01	8796697	8796697	0.3	0.7	0.0666667	0.933333	0.046873
SV_1800	IND_w_5992	Deletion	46	V2chr01	8433939	8433985	N11_1chr01	8798218	8798218	0.777778	0.222222	0.666667	0.333333	1
SV_1801	IND_w_5993	Deletion	13	V2chr01	8434306	8434319	N11_1chr01	8798539	8798539	0.722222	0.277778	0.956522	0.0434783	0.0704065
SV_1802	IND_w_5994	Insertion	15	V2chr01	8439200	8439200	N11_1chr01	8803422	8803437	NA	NA	NA	NA	NA
SV_1803	IND_w_11186	Insertion	13	V2chr01	8439760	8439760	N11_1chr01	8803424	8803437	NA	NA	NA	NA	NA
SV_1804	IND_w_11187	Deletion	185	V2chr01	8439962	8440147	N11_1chr01	8803639	8803639	0.956522	0.0434783	0.708333	0.291667	0.0479236
SV_1805	IND_w_11188	Deletion	5913	V2chr01	8454092	8460005	N11_1chr01	8817530	8817530	0.2	0.8	0.115385	0.884615	0.465403
SV_1806	IND_w_11189	Deletion	1034	V2chr01	8460564	8461598	N11_1chr01	8818080	8818080	0.0588235	0.941176	0.153846	0.846154	0.564532
SV_1807	IND_w_11190	Deletion	12	V2chr01	8462542	8462554	N11_1chr01	8819015	8819015	0.769231	0.230769	0.692308	0.307692	1
SV_1808	IND_w_11191	Deletion	18	V2chr01	8463118	8463136	N11_1chr01	8819580	8819580	NA	NA	NA	NA	NA
SV_1809	IND_w_13432	Insertion	29	V2chr01	8466490	8466490	N11_1chr01	8822950	8822979	0.615385	0.384615	0	1	0.000163144
SV_1810	IND_w_13859	Insertion	15	V2chr01	8468796	8468796	N11_1chr01	8825225	8825240	1	0	1	0	1
SV_1811	IND_w_13860	Deletion	21	V2chr01	8468888	8468909	N11_1chr01	8825333	8825333	1	0	1	0	1
SV_1812	IND_w_7725	Insertion	12	V2chr01	8473569	8473569	N11_1chr01	8838922	8838934	0.666667	0.333333	0.533333	0.466667	0.659443
SV_1813	IND_w_7726	Insertion	11	V2chr01	8474820	8474820	N11_1chr01	8840186	8840197	0.529412	0.470588	0	1	6.9389e-05
SV_1814	IND_w_7727	Deletion	32	V2chr01	8477835	8477867	N11_1chr01	8843208	8843208	0.5	0.5	0.647059	0.352941	0.516509
SV_1815	IND_w_7728	Insertion	735	V2chr01	8480881	8480881	N11_1chr01	8846220	8846955	0.863636	0.136364	0.384615	0.615385	0.00101277
SV_1816	IND_w_7729	Insertion	33	V2chr01	8489068	8489068	N11_1chr01	8855143	8855176	0.944444	0.0555556	0.875	0.125	0.590909
SV_1817	IND_w_7730	Insertion	11	V2chr01	8509466	8509466	N11_1chr01	8875579	8875590	0.294118	0.705882	0.347826	0.652174	1
SV_1818	IND_w_7731	Deletion	27	V2chr01	8512269	8512296	N11_1chr01	8878402	8878402	0.45	0.55	0.32	0.68	0.536975
SV_1819	IND_w_7732	Insertion	12	V2chr01	8512469	8512469	N11_1chr01	8878575	8878587	0.263158	0.736842	0.318182	0.681818	0.743703
SV_1820	IND_w_7733	Deletion	28	V2chr01	8513528	8513556	N11_1chr01	8879647	8879647	0.0526316	0.947368	0.1	0.9	1
SV_1821	IND_w_6400	Insertion	380	V2chr01	8519940	8519940	N11_1chr01	8885675	8886055	1	0	1	0	1
SV_1822	IND_w_6401	Insertion	377	V2chr01	8536570	8536570	N11_1chr01	8902676	8903053	0.818182	0.181818	0.444444	0.555556	0.159675
SV_1823	IND_w_6402	Insertion	11	V2chr01	8537388	8537388	N11_1chr01	8903871	8903882	NA	NA	NA	NA	NA
SV_1824	IND_w_4395	Deletion	29	V2chr01	8598418	8598447	N11_1chr01	8966232	8966232	0	1	0	1	1
SV_1825	IND_w_4396	Deletion	12	V2chr01	8598552	8598564	N11_1chr01	8966337	8966337	0.75	0.25	0.782609	0.217391	1
SV_1826	IND_w_4397	Deletion	13	V2chr01	8599383	8599396	N11_1chr01	8967156	8967156	0.0909091	0.909091	0.473684	0.526316	0.0485131
SV_1827	IND_w_4398	Deletion	15	V2chr01	8600109	8600124	N11_1chr01	8967869	8967869	0.5	0.5	0.73913	0.26087	0.26101
SV_1828	IND_w_4399	Deletion	13	V2chr01	8602043	8602056	N11_1chr01	8969789	8969789	1	0	0.84	0.16	0.121738
SV_1829	IND_w_4400	Deletion	18	V2chr01	8616057	8616075	N11_1chr01	8983789	8983789	NA	NA	NA	NA	NA
SV_1830	IND_w_4401	Deletion	204	V2chr01	8618391	8618595	N11_1chr01	8986099	8986099	NA	NA	NA	NA	NA
SV_1831	IND_w_4402	Deletion	12	V2chr01	8630606	8630618	N11_1chr01	8998112	8998112	NA	NA	NA	NA	NA
SV_1832	IND_w_4403	Deletion	10	V2chr01	8645378	8645388	N11_1chr01	9012883	9012883	0.846154	0.153846	0.2	0.8	0.000393791
SV_1833	IND_w_4404	Insertion	14	V2chr01	8648099	8648099	N11_1chr01	9015586	9015600	NA	NA	NA	NA	NA
SV_1834	IND_w_12331	Deletion	650	V2chr01	8663040	8663690	N11_1chr01	9031603	9031603	0	1	0	1	1
SV_1835	IND_w_12332	Insertion	23	V2chr01	8666295	8666295	N11_1chr01	9034214	9034237	0.590909	0.409091	0.32	0.68	0.0822685
SV_1836	IND_w_14032	Insertion	310	V2chr01	8668207	8668207	N11_1chr01	9036367	9036677	NA	NA	NA	NA	NA
SV_1837	IND_w_14033	Deletion	11	V2chr01	8668624	8668635	N11_1chr01	9037094	9037094	NA	NA	NA	NA	NA
SV_1838	IND_w_8207	Deletion	44	V2chr01	8673113	8673157	N11_1chr01	9041947	9041947	0	1	0.0666667	0.933333	0.483871
SV_1839	IND_w_8208	Deletion	26	V2chr01	8676748	8676774	N11_1chr01	9045544	9045544	NA	NA	NA	NA	NA
SV_1840	IND_w_8209	Deletion	19	V2chr01	8677057	8677076	N11_1chr01	9045826	9045826	0.0454545	0.954545	0	1	0.431373
SV_1841	IND_w_8210	Insertion	39	V2chr01	8678216	8678216	N11_1chr01	9046965	9047004	NA	NA	NA	NA	NA
SV_1842	IND_w_8211	Deletion	12	V2chr01	8679327	8679339	N11_1chr01	9048113	9048113	NA	NA	NA	NA	NA
SV_1843	IND_w_8212	Insertion	17	V2chr01	8692401	8692401	N11_1chr01	9061163	9061180	NA	NA	NA	NA	NA
SV_1844	IND_w_8213	Deletion	79	V2chr01	8706101	8706180	N11_1chr01	9074877	9074877	0.846154	0.153846	0.419355	0.580645	0.00116417
SV_1845	IND_w_8214	Deletion	15	V2chr01	8708123	8708138	N11_1chr01	9076813	9076813	0.6875	0.3125	0	1	1.04691e-05
SV_1846	IND_w_8215	Deletion	11	V2chr01	8709307	8709318	N11_1chr01	9077986	9077986	0.222222	0.777778	0	1	0.0171558
SV_1847	IND_w_8216	Deletion	10	V2chr01	8709326	8709336	N11_1chr01	9077994	9077994	0.210526	0.789474	0	1	0.0199198
SV_1848	IND_w_8217	Deletion	35	V2chr01	8709425	8709460	N11_1chr01	9078080	9078080	0.75	0.25	0.0714286	0.928571	1.41299e-06
SV_1849	IND_w_8218	Deletion	9475	V2chr01	8709673	8719148	N11_1chr01	9078295	9078295	0.52	0.48	0.0333333	0.966667	7.0262e-05
SV_1850	IND_w_8219	Deletion	33	V2chr01	8730327	8730360	N11_1chr01	9089424	9089424	NA	NA	NA	NA	NA
SV_1851	IND_w_98452	Deletion	25	V2chr01	8741062	8741087	N11_1chr07	31263538	31263538	NA	NA	NA	NA	NA
SV_1852	IND_w_98453	Insertion	148	V2chr01	8742007	8742007	N11_1chr07	31262476	31262624	NA	NA	NA	NA	NA
SV_1853	IND_w_98454	Deletion	45	V2chr01	8745126	8745171	N11_1chr07	31259381	31259381	NA	NA	NA	NA	NA
SV_1854	IND_w_13277	Insertion	10	V2chr01	8757167	8757167	N11_1chr01	9097945	9097955	1	0	0.357143	0.642857	0.00712074
SV_1855	IND_w_13278	Insertion	27	V2chr01	8758570	8758570	N11_1chr01	9099361	9099388	NA	NA	NA	NA	NA
SV_1856	IND_w_13279	Deletion	31	V2chr01	8759269	8759300	N11_1chr01	9100072	9100072	0.727273	0.272727	0.454545	0.545455	0.386997
SV_1857	IND_w_11749	Deletion	151	V2chr01	8775892	8776043	N11_1chr01	9106182	9106182	NA	NA	NA	NA	NA
SV_1858	IND_w_11750	Insertion	31	V2chr01	8778286	8778286	N11_1chr01	9108426	9108457	0.789474	0.210526	0.416667	0.583333	0.0563638
SV_1859	IND_w_11751	Deletion	11	V2chr01	8788266	8788277	N11_1chr01	9118416	9118416	0.5	0.5	0	1	0.00255428
SV_1860	IND_w_7709	Deletion	11	V2chr01	8794680	8794691	N11_1chr01	9124818	9124818	NA	NA	NA	NA	NA
SV_1861	IND_w_7710	Insertion	559	V2chr01	8797827	8797827	N11_1chr01	9127953	9128512	NA	NA	NA	NA	NA
SV_1862	IND_w_7711	Deletion	24	V2chr01	8801386	8801410	N11_1chr01	9132066	9132066	NA	NA	NA	NA	NA
SV_1863	IND_w_7712	Deletion	28	V2chr01	8802615	8802643	N11_1chr01	9133271	9133271	0.75	0.25	0.0666667	0.933333	0.00174582
SV_1864	IND_w_7713	Deletion	11	V2chr01	8808640	8808651	N11_1chr01	9139272	9139272	NA	NA	NA	NA	NA
SV_1865	IND_w_7714	Deletion	32	V2chr01	8822465	8822497	N11_1chr01	9153068	9153068	NA	NA	NA	NA	NA
SV_1866	IND_w_7715	Insertion	1194	V2chr01	8823932	8823932	N11_1chr01	9154500	9155694	0.777778	0.222222	0.7	0.3	0.55947
SV_1867	IND_w_7716	Deletion	17	V2chr01	8824152	8824169	N11_1chr01	9155914	9155914	0.583333	0.416667	0.782609	0.217391	0.257738
SV_1868	IND_w_7717	Deletion	21	V2chr01	8829893	8829914	N11_1chr01	9161633	9161633	0.423077	0.576923	0.103448	0.896552	0.0117541
SV_1869	IND_w_7718	Deletion	40	V2chr01	8830549	8830589	N11_1chr01	9162268	9162268	0.166667	0.833333	0.0434783	0.956522	0.265546
SV_1870	IND_w_7719	Deletion	11293	V2chr01	8832227	8843520	N11_1chr01	9163906	9163906	0.307692	0.692308	0.129032	0.870968	0.116895
SV_1871	IND_w_7720	Insertion	34	V2chr01	8851780	8851780	N11_1chr01	9172165	9172199	NA	NA	NA	NA	NA
SV_1872	IND_w_7721	Deletion	15	V2chr01	8855243	8855258	N11_1chr01	9175655	9175655	0.947368	0.0526316	0.956522	0.0434783	1
SV_1873	IND_w_7722	Insertion	11	V2chr01	8857306	8857306	N11_1chr01	9177703	9177714	0.0769231	0.923077	0	1	0.393939
SV_1874	IND_w_7723	Deletion	43	V2chr01	8864334	8864377	N11_1chr01	9184731	9184731	0.166667	0.833333	0	1	0.0362879
SV_1875	IND_w_7724	Insertion	15	V2chr01	8868178	8868178	N11_1chr01	9188541	9188556	NA	NA	NA	NA	NA
SV_1876	IND_w_12184	Deletion	13	V2chr01	8877670	8877683	N11_1chr01	9197904	9197904	0.166667	0.833333	0.208333	0.791667	1
SV_1877	IND_w_12185	Insertion	329	V2chr01	8880512	8880512	N11_1chr01	9200730	9201059	1	0	1	0	1
SV_1878	IND_w_2278	Deletion	42	V2chr01	8887025	8887067	N11_1chr01	9207559	9207559	NA	NA	NA	NA	NA
SV_1879	IND_w_2279	Deletion	25	V2chr01	8888590	8888615	N11_1chr01	9209083	9209083	0.904762	0.0952381	1	0	0.194265
SV_1880	IND_w_2280	Deletion	13	V2chr01	8910978	8910991	N11_1chr01	9231430	9231430	0.428571	0.571429	0.857143	0.142857	0.0431641
SV_1881	IND_w_2281	Deletion	117	V2chr01	8929302	8929419	N11_1chr01	9249723	9249723	NA	NA	NA	NA	NA
SV_1882	IND_w_2282	Insertion	747	V2chr01	8933603	8933603	N11_1chr01	9253902	9254649	0.826087	0.173913	0.684211	0.315789	0.468181
SV_1883	IND_w_2283	Deletion	14	V2chr01	8957079	8957093	N11_1chr01	9278119	9278119	0.1	0.9	0.454545	0.545455	0.01665
SV_1884	IND_w_2284	Deletion	46	V2chr01	8981061	8981107	N11_1chr01	9302067	9302067	NA	NA	NA	NA	NA
SV_1885	IND_w_2285	Deletion	10	V2chr01	8990845	8990855	N11_1chr01	9311800	9311800	0.5	0.5	0.730769	0.269231	0.133012
SV_1886	IND_w_2286	Insertion	477	V2chr01	9002484	9002484	N11_1chr01	9323408	9323885	NA	NA	NA	NA	NA
SV_1887	IND_w_2287	Deletion	14	V2chr01	9007952	9007966	N11_1chr01	9329345	9329345	0.826087	0.173913	0.964286	0.0357143	0.161711
SV_1888	IND_w_2288	Deletion	35	V2chr01	9017150	9017185	N11_1chr01	9338528	9338528	0.733333	0.266667	0.88	0.12	0.392047
SV_1889	IND_w_2289	Deletion	14	V2chr01	9039213	9039227	N11_1chr01	9360569	9360569	NA	NA	NA	NA	NA
SV_1890	IND_w_2290	Deletion	32	V2chr01	9040180	9040212	N11_1chr01	9361518	9361518	0.789474	0.210526	0.75	0.25	1
SV_1891	IND_w_2291	Deletion	842	V2chr01	9040631	9041473	N11_1chr01	9361937	9361937	0.964286	0.0357143	0.72	0.28	0.0199129
SV_1892	IND_w_2292	Insertion	354	V2chr01	9041690	9041690	N11_1chr01	9362155	9362509	0.363636	0.636364	0	1	0.00401211
SV_1893	IND_w_14005	Insertion	11	V2chr01	9042629	9042629	N11_1chr01	9363444	9363455	1	0	1	0	1
SV_1894	IND_w_6351	Deletion	20	V2chr01	9081593	9081613	N11_1chr01	9545152	9545152	NA	NA	NA	NA	NA
SV_1895	IND_w_6352	Deletion	12	V2chr01	9083055	9083067	N11_1chr01	9546591	9546591	1	0	1	0	1
SV_1896	IND_w_6353	Deletion	71	V2chr01	9087899	9087970	N11_1chr01	9551413	9551413	1	0	0.967742	0.0322581	1
SV_1897	IND_w_6354	Deletion	22	V2chr01	9098876	9098898	N11_1chr01	9562313	9562313	NA	NA	NA	NA	NA
SV_1898	IND_w_74560	Insertion	15	V2chr01	9098912	9098912	N11_1chr01	9372430	9372445	NA	NA	NA	NA	NA
SV_1899	IND_w_74561	Deletion	13	V2chr01	9099377	9099390	N11_1chr01	9372911	9372911	NA	NA	NA	NA	NA
SV_1900	IND_w_74574	Insertion	17	V2chr01	9101566	9101566	N11_1chr01	9375083	9375100	NA	NA	NA	NA	NA
SV_1901	IND_w_74515	Deletion	14	V2chr01	9103340	9103354	N11_1chr01	9376860	9376860	NA	NA	NA	NA	NA
SV_1902	IND_w_6355	Insertion	58	V2chr01	9119353	9119353	N11_1chr01	9582770	9582828	0.25	0.75	0	1	0.00660009
SV_1903	IND_w_2460	Insertion	24	V2chr01	9145887	9145887	N11_1chr01	9415574	9415598	0	1	0	1	1
SV_1904	IND_w_2461	Deletion	15	V2chr01	9156490	9156505	N11_1chr01	9426185	9426185	0	1	0	1	1
SV_1905	IND_w_2462	Deletion	10	V2chr01	9159093	9159103	N11_1chr01	9428773	9428773	0.625	0.375	0.947368	0.0526316	0.0318209
SV_1906	IND_w_2463	Deletion	15	V2chr01	9161069	9161084	N11_1chr01	9430748	9430748	NA	NA	NA	NA	NA
SV_1907	IND_w_2464	Deletion	18	V2chr01	9161216	9161234	N11_1chr01	9430880	9430880	NA	NA	NA	NA	NA
SV_1908	IND_w_2465	Deletion	18	V2chr01	9168685	9168703	N11_1chr01	9438331	9438331	NA	NA	NA	NA	NA
SV_1909	IND_w_2466	Deletion	27	V2chr01	9187787	9187814	N11_1chr01	9457415	9457415	1	0	0.928571	0.0714286	1
SV_1910	IND_w_2467	Insertion	15	V2chr01	9190732	9190732	N11_1chr01	9460333	9460348	0.666667	0.333333	0.307692	0.692308	0.19195
SV_1911	IND_w_2468	Deletion	38	V2chr01	9213185	9213223	N11_1chr01	9482769	9482769	NA	NA	NA	NA	NA
SV_1912	IND_w_2469	Deletion	34	V2chr01	9213315	9213349	N11_1chr01	9482861	9482861	NA	NA	NA	NA	NA
SV_1913	IND_w_2470	Deletion	17	V2chr01	9234586	9234603	N11_1chr01	9504091	9504091	1	0	1	0	1
SV_1914	IND_w_2471	Insertion	16	V2chr01	9234617	9234617	N11_1chr01	9504105	9504121	1	0	1	0	1
SV_1915	IND_w_2472	Deletion	68	V2chr01	9245848	9245916	N11_1chr01	9515348	9515348	NA	NA	NA	NA	NA
SV_1916	IND_w_2473	Deletion	34	V2chr01	9258025	9258059	N11_1chr01	9527473	9527473	1	0	1	0	1
SV_1917	IND_w_2474	Deletion	14	V2chr01	9258944	9258958	N11_1chr01	9528353	9528353	NA	NA	NA	NA	NA
SV_1918	IND_w_10303	Deletion	12	V2chr01	9267918	9267930	N11_1chr01	9537589	9537589	0.75	0.25	0.105263	0.894737	0.000143799
SV_1919	IND_w_10304	Deletion	17	V2chr01	9273738	9273755	N11_1chr01	9543383	9543383	0.2	0.8	0	1	0.0967742
SV_1920	IND_w_10305	Deletion	497	V2chr01	9275208	9275705	N11_1chr01	9544836	9544836	0.2	0.8	0.0333333	0.966667	0.143178
SV_1921	IND_w_10306	Deletion	16	V2chr01	9276041	9276057	N11_1chr01	9545173	9545173	0.714286	0.285714	0.142857	0.857143	0.102564
SV_1922	IND_w_12460	Deletion	26	V2chr01	9307739	9307765	N11_1chr01	9378905	9378905	NA	NA	NA	NA	NA
SV_1923	IND_w_12461	Insertion	20	V2chr01	9311746	9311746	N11_1chr01	9382887	9382907	0.933333	0.0666667	0	1	2.45616e-09
SV_1924	IND_w_12462	Insertion	12	V2chr01	9312323	9312323	N11_1chr01	9383483	9383495	1	0	1	0	1
SV_1925	IND_w_12463	Deletion	19	V2chr01	9312674	9312693	N11_1chr01	9383850	9383850	0.375	0.625	0	1	0.00663822
SV_1926	IND_w_13043	Insertion	20	V2chr01	9318012	9318012	N11_1chr01	9388818	9388838	NA	NA	NA	NA	NA
SV_1927	IND_w_13044	Deletion	13	V2chr01	9318959	9318972	N11_1chr01	9389782	9389782	1	0	1	0	1
SV_1928	IND_w_13045	Deletion	74	V2chr01	9320284	9320358	N11_1chr01	9391093	9391093	1	0	0.3	0.7	0.000101348
SV_1929	IND_w_13046	Deletion	10	V2chr01	9321607	9321617	N11_1chr01	9392337	9392337	NA	NA	NA	NA	NA
SV_1930	IND_w_12533	Insertion	485	V2chr01	9325997	9325997	N11_1chr01	9396203	9396688	0.545455	0.454545	0.222222	0.777778	0.196809
SV_1931	IND_w_12534	Deletion	10	V2chr01	9326108	9326118	N11_1chr01	9396799	9396799	NA	NA	NA	NA	NA
SV_1932	IND_w_12535	Deletion	20	V2chr01	9326187	9326207	N11_1chr01	9396871	9396871	NA	NA	NA	NA	NA
SV_1933	IND_w_12536	Deletion	14	V2chr01	9326457	9326471	N11_1chr01	9397121	9397121	NA	NA	NA	NA	NA
SV_1934	IND_w_12537	Deletion	765	V2chr01	9327060	9327825	N11_1chr01	9397716	9397716	0.76	0.24	0.181818	0.818182	0.000110951
SV_1935	IND_w_12538	Insertion	12	V2chr01	9331183	9331183	N11_1chr01	9401078	9401090	NA	NA	NA	NA	NA
SV_1936	IND_w_12539	Insertion	26	V2chr01	9332385	9332385	N11_1chr01	9402285	9402311	0.818182	0.181818	0.130435	0.869565	0.000182749
SV_1937	IND_w_12540	Insertion	10	V2chr01	9337923	9337923	N11_1chr01	9407833	9407843	NA	NA	NA	NA	NA
SV_1938	IND_w_12541	Deletion	83	V2chr01	9339146	9339229	N11_1chr01	9409059	9409059	NA	NA	NA	NA	NA
SV_1939	IND_w_10123	Deletion	170	V2chr01	9340796	9340966	N11_1chr01	9617837	9617837	0.833333	0.166667	0.636364	0.363636	0.600032
SV_1940	IND_w_10124	Deletion	12	V2chr01	9342568	9342580	N11_1chr01	9619437	9619437	NA	NA	NA	NA	NA
SV_1941	IND_w_11604	Deletion	111	V2chr01	9351895	9352006	N11_1chr01	9631948	9631948	NA	NA	NA	NA	NA
SV_1942	IND_w_11605	Deletion	16	V2chr01	9353085	9353101	N11_1chr01	9633031	9633031	NA	NA	NA	NA	NA
SV_1943	IND_w_11606	Deletion	18	V2chr01	9353449	9353467	N11_1chr01	9633379	9633379	NA	NA	NA	NA	NA
SV_1944	IND_w_11607	Insertion	1940	V2chr01	9354020	9354020	N11_1chr01	9633936	9635876	1	0	1	0	1
SV_1945	IND_w_11608	Deletion	43	V2chr01	9357108	9357151	N11_1chr01	9638957	9638957	0.846154	0.153846	0.727273	0.272727	0.629917
SV_1946	IND_w_11609	Deletion	60	V2chr01	9357292	9357352	N11_1chr01	9639097	9639097	0.625	0.375	0.833333	0.166667	0.159219
SV_1947	IND_w_11610	Insertion	15	V2chr01	9358262	9358262	N11_1chr01	9640010	9640025	1	0	1	0	1
SV_1948	IND_w_11611	Insertion	45	V2chr01	9358320	9358320	N11_1chr01	9640083	9640128	1	0	1	0	1
SV_1949	IND_w_11612	Insertion	270	V2chr01	9360064	9360064	N11_1chr01	9641866	9642136	0.958333	0.0416667	1	0	0.470588
SV_1950	IND_w_11613	Deletion	12	V2chr01	9364041	9364053	N11_1chr01	9646130	9646130	NA	NA	NA	NA	NA
SV_1951	IND_w_9407	Deletion	11	V2chr01	9372713	9372724	N11_1chr01	9654025	9654025	0.9	0.1	0.928571	0.0714286	1
SV_1952	IND_w_9408	Insertion	17	V2chr01	9388338	9388338	N11_1chr01	9669649	9669666	0.857143	0.142857	0.611111	0.388889	0.362297
SV_1953	IND_w_9409	Insertion	26	V2chr01	9390231	9390231	N11_1chr01	9671573	9671599	NA	NA	NA	NA	NA
SV_1954	IND_w_9410	Insertion	20	V2chr01	9393487	9393487	N11_1chr01	9674856	9674876	0.263158	0.736842	0.0344828	0.965517	0.0296902
SV_1955	IND_w_13848	Deletion	38	V2chr01	9407960	9407998	N11_1chr01	9686043	9686043	1	0	0.965517	0.0344828	1
SV_1956	IND_w_13849	Deletion	740	V2chr01	9408255	9408995	N11_1chr01	9686300	9686300	0.5	0.5	0.0689655	0.931034	0.000784276
SV_1957	IND_w_13850	Insertion	10	V2chr01	9410204	9410204	N11_1chr01	9687512	9687522	NA	NA	NA	NA	NA
SV_1958	IND_w_7367	Insertion	107	V2chr01	9418517	9418517	N11_1chr01	9695377	9695484	0.391304	0.608696	0.0740741	0.925926	0.0140856
SV_1959	IND_w_7368	Deletion	16	V2chr01	9433471	9433487	N11_1chr01	9710443	9710443	0.888889	0.111111	0.96	0.04	0.562434
SV_1960	IND_w_7369	Deletion	41	V2chr01	9434100	9434141	N11_1chr01	9711056	9711056	0	1	0	1	1
SV_1961	IND_w_7370	Insertion	14	V2chr01	9442536	9442536	N11_1chr01	9719454	9719468	NA	NA	NA	NA	NA
SV_1962	IND_w_7371	Deletion	54	V2chr01	9442843	9442897	N11_1chr01	9719773	9719773	0.571429	0.428571	0.851852	0.148148	0.048957
SV_1963	IND_w_7372	Deletion	74	V2chr01	9446833	9446907	N11_1chr01	9723718	9723718	1	0	1	0	1
SV_1964	IND_w_7373	Deletion	31	V2chr01	9447867	9447898	N11_1chr01	9724678	9724678	0.0833333	0.916667	0	1	0.192872
SV_1965	IND_w_7374	Deletion	16	V2chr01	9449159	9449175	N11_1chr01	9725943	9725943	NA	NA	NA	NA	NA
SV_1966	IND_w_7375	Deletion	14	V2chr01	9449306	9449320	N11_1chr01	9726074	9726074	NA	NA	NA	NA	NA
SV_1967	IND_w_7376	Deletion	24	V2chr01	9451278	9451302	N11_1chr01	9728030	9728030	0	1	0	1	1
SV_1968	IND_w_7377	Insertion	72	V2chr01	9459911	9459911	N11_1chr01	9736633	9736705	NA	NA	NA	NA	NA
SV_1969	IND_w_7378	Deletion	284	V2chr01	9460699	9460983	N11_1chr01	9737493	9737493	1	0	1	0	1
SV_1970	IND_w_7379	Insertion	11	V2chr01	9463367	9463367	N11_1chr01	9739890	9739901	NA	NA	NA	NA	NA
SV_1971	IND_w_12904	Insertion	37	V2chr01	9464243	9464243	N11_1chr01	9740756	9740793	NA	NA	NA	NA	NA
SV_1972	IND_w_12315	Deletion	18	V2chr01	9473777	9473795	N11_1chr01	9747149	9747149	0.684211	0.315789	0.12	0.88	0.000312298
SV_1973	IND_w_12316	Deletion	56	V2chr01	9478629	9478685	N11_1chr01	9751981	9751981	1	0	1	0	1
SV_1974	IND_w_13643	Insertion	407	V2chr01	9482022	9482022	N11_1chr01	9755290	9755697	0.157895	0.842105	0	1	0.0682875
SV_1975	IND_w_7266	Deletion	12	V2chr01	9501693	9501705	N11_1chr01	9775490	9775490	NA	NA	NA	NA	NA
SV_1976	IND_w_7267	Insertion	10	V2chr01	9517304	9517304	N11_1chr01	9791091	9791101	NA	NA	NA	NA	NA
SV_1977	IND_w_7268	Deletion	16	V2chr01	9518585	9518601	N11_1chr01	9792376	9792376	NA	NA	NA	NA	NA
SV_1978	IND_w_13650	Deletion	12	V2chr01	9522659	9522671	N11_1chr01	9796654	9796654	NA	NA	NA	NA	NA
SV_1979	IND_w_10088	Deletion	45	V2chr01	9527333	9527378	N11_1chr01	9801317	9801317	0.5	0.5	0.730769	0.269231	0.13798
SV_1980	IND_w_10089	Insertion	18	V2chr01	9528624	9528624	N11_1chr01	9802562	9802580	0.375	0.625	0.0714286	0.928571	0.116746
SV_1981	IND_w_10090	Deletion	22	V2chr01	9535340	9535362	N11_1chr01	9809303	9809303	0.666667	0.333333	0.380952	0.619048	0.157057
SV_1982	IND_w_10091	Insertion	39	V2chr01	9535479	9535479	N11_1chr01	9809420	9809459	0.888889	0.111111	0.5	0.5	0.131222
SV_1983	IND_w_10092	Deletion	30	V2chr01	9542394	9542424	N11_1chr01	9816355	9816355	0	1	0	1	1
SV_1984	IND_w_13699	Insertion	16	V2chr01	9548387	9548387	N11_1chr01	9823072	9823088	0.863636	0.136364	0.285714	0.714286	0.000171986
SV_1985	IND_w_13738	Deletion	18	V2chr01	9550336	9550354	N11_1chr01	9825005	9825005	NA	NA	NA	NA	NA
SV_1986	IND_w_13739	Insertion	14	V2chr01	9551915	9551915	N11_1chr01	9826570	9826584	0.304348	0.695652	0.269231	0.730769	1
SV_1987	IND_w_13740	Deletion	19	V2chr01	9552018	9552037	N11_1chr01	9826687	9826687	0.384615	0.615385	0.238095	0.761905	0.450501
SV_1988	IND_w_7069	Insertion	52	V2chr01	9563118	9563118	N11_1chr01	9839565	9839617	NA	NA	NA	NA	NA
SV_1989	IND_w_7070	Insertion	388	V2chr01	9573016	9573016	N11_1chr01	9849517	9849905	0.857143	0.142857	1	0	0.4375
SV_1990	IND_w_7071	Insertion	152	V2chr01	9573630	9573630	N11_1chr01	9850519	9850671	0	1	0	1	1
SV_1991	IND_w_12949	Deletion	916	V2chr01	9600871	9601787	N11_1chr01	9880674	9880674	0.65	0.35	0.192308	0.807692	0.00241009
SV_1992	IND_w_12950	Deletion	64	V2chr01	9603819	9603883	N11_1chr01	9882691	9882691	0.818182	0.181818	0.214286	0.785714	3.96931e-05
SV_1993	IND_w_12952	Deletion	15	V2chr01	9604483	9604498	N11_1chr01	9883316	9883316	0.882353	0.117647	0.565217	0.434783	0.0408449
SV_1994	IND_w_13624	Insertion	11	V2chr01	9610572	9610572	N11_1chr01	9889932	9889943	0.75	0.25	0.12	0.88	9.54565e-06
SV_1995	IND_w_13625	Insertion	26	V2chr01	9611493	9611493	N11_1chr01	9890863	9890889	NA	NA	NA	NA	NA
SV_1996	IND_w_12840	Deletion	30	V2chr01	9619495	9619525	N11_1chr01	9898973	9898973	1	0	0.45	0.55	0.00065832
SV_1997	IND_w_12841	Deletion	16	V2chr01	9620308	9620324	N11_1chr01	9899760	9899760	NA	NA	NA	NA	NA
SV_1998	IND_w_12842	Deletion	36	V2chr01	9620514	9620550	N11_1chr01	9899950	9899950	0.75	0.25	0.0909091	0.909091	0.00113533
[truncated: 63,536 more rows]
